# Supplementary material for: Morphological and molecular response mechanisms of the root system of different Hemarthria compressa species to submergence stress
Source: Front Plant Sci. 2024 Apr 4;15:1342814. doi: 10.3389/fpls.2024.1342814 (PMC11024365; doi:10.3389/fpls.2024.1342814)
Supplement: Supplementary file 2 [file Table_3.xlsx]

## Sheet: data_table
sample	library	raw_reads	raw_bases(G)	clean_reads	clean_bases(G)	error_rate(%)	Q20(%)	Q30(%)	GC_pct
GY-0h-1	FRAS220222950-1r	22896346	6.9	22241113	6.7	0.03	96.93	91.93	53.67
GY-0h-2	FRAS220222951-1r	23619943	7.1	23192339	7	0.03	96.86	91.9	53.42
GY-0h-3	FRAS220222952-1r	21044379	6.3	20733883	6.2	0.03	96.91	92.02	54.72
GY-8h-1	FRAS220222956-1r	23253483	7	22723033	6.8	0.03	97.14	92.58	55.12
GY-8h-2	FRAS220222957-1r	22855135	6.9	22166710	6.7	0.03	97.18	92.57	54.59
GY-8h-3	FRAS220222958-1r	22614852	6.8	21902392	6.6	0.03	97.23	92.7	54.96
GY-24h-1	FRAS220222959-1r	24734219	7.4	24027170	7.2	0.03	96.9	92.04	55.42
GY-24h-2	FRAS220222960-1r	22156251	6.6	21566381	6.5	0.03	97.18	92.6	54.87
GY-24h-3	FRAS220222961-1r	19626675	5.9	19197251	5.8	0.03	96.42	91.12	54.66
N1291-0h-1	FRAS220222962-1r	23870189	7.2	23161984	6.9	0.03	96.69	91.61	54.31
N1291-0h-2	FRAS220222963-1r	22852585	6.9	22310742	6.7	0.03	97.1	92.48	54.41
N1291-0h-3	FRAS220222964-1r	21472021	6.4	20800209	6.2	0.03	97	92.12	53.75
N1291-8h-1	FRAS220222968-1r	21099588	6.3	20161632	6	0.03	97.06	92.37	54.87
N1291-8h-2	FRAS220222969-1r	22642210	6.8	22305977	6.7	0.03	96.63	91.48	54.92
N1291-8h-3	FRAS220222970-1r	22117739	6.6	21564989	6.5	0.03	96.93	92.06	55.66
N1291_24h_1	FRAS220222971-1r	21222910	6.4	20627913	6.2	0.03	96.97	92.16	53.25
N1291_24h_2	FRAS220222972-1r	21381297	6.4	20862864	6.3	0.03	96.79	91.81	54.65
N1291_24h_3	FRAS220222973-1r	24443709	7.3	23797445	7.1	0.03	96.82	91.83	55
