# Supplementary material for: Morphological and molecular response mechanisms of the root system of different Hemarthria compressa species to submergence stress
Source: Front Plant Sci. 2024 Apr 4;15:1342814. doi: 10.3389/fpls.2024.1342814 (PMC11024365; doi:10.3389/fpls.2024.1342814)
Supplement: Supplementary file 4 [file Table_5.xls]

## Sheet: GY-0hvsGY-8h.DEGs
gene_id	GY8_readcount	GY0_readcount	log2FoldChange	p-value	padj
Cluster-38255.98999	29694	37.4499	9.6213	4.9257e-174	8.1879e-169
Cluster-38255.81867	93903.8	549.355	7.4172	2.0916e-152	1.7384e-147
Cluster-38255.45892	8258.23	12.7553	9.3057	1.0393e-112	5.7586e-108
Cluster-38255.55280	4444.29	5.09235	9.7665	9.2994e-110	3.8646e-105
Cluster-38255.95465	3247.77	7.37336	8.7986	5.0866e-106	1.6911e-101
Cluster-38255.67049	5816.75	28.7749	7.6594	1.8929e-105	5.2442e-101
Cluster-38255.79541	79029.5	1290.68	5.936	5.144e-105	1.2215e-100
Cluster-38255.91869	4576.82	18.0359	7.9888	1.7125e-104	3.5584e-100
Cluster-38255.60337	6145.88	85.2835	6.1692	3.0905e-103	5.7081e-99
Cluster-38255.82700	130374	1989.13	6.0341	3.4136e-94	5.6743e-90
Cluster-38255.85059	58775.5	1236.51	5.5706	1.1469e-93	1.7332e-89
Cluster-38255.84288	122141	228.587	9.059	1.7691e-92	2.4506e-88
Cluster-38255.79553	140736	3859.08	5.1886	2.616e-88	3.345e-84
Cluster-38255.73598	24227.6	346.808	6.1246	4.6368e-84	5.5055e-80
Cluster-38255.82917	23475	644.093	5.1874	8.6836e-83	9.623e-79
Cluster-38255.84708	8511.04	212.553	5.3249	9.5916e-83	9.9649e-79
Cluster-38255.98422	9329.44	19.5353	8.8773	6.5797e-82	6.4337e-78
Cluster-38255.78728	81081.2	2084.09	5.282	3.2167e-81	2.9706e-77
Cluster-38255.96039	2712.84	4.15572	9.314	1.4701e-78	1.2862e-74
Cluster-38255.69566	11457.8	294.31	5.2822	1.6985e-78	1.4117e-74
Cluster-38255.67581	9025.78	29.6035	8.2334	1.2996e-75	9.8193e-72
Cluster-38255.81146	166138	2163.83	6.2625	1.244e-75	9.8193e-72
Cluster-38255.49534	5166.99	110.044	5.5565	3.461e-75	2.5014e-71
Cluster-38255.86305	5079.19	162.842	4.9619	1.6288e-74	1.1281e-70
Cluster-38255.54584	7853.61	265.026	4.8897	5.8471e-74	3.8878e-70
Cluster-38255.82339	24149.5	611.3	5.3032	1.7671e-72	1.1298e-68
Cluster-38255.83858	33829.8	307.083	6.7817	5.6932e-72	3.505e-68
Cluster-38255.67094	3798.35	49.753	6.249	2.1953e-70	1.3033e-66
Cluster-38255.89172	58896	455.74	7.0125	2.4788e-70	1.4209e-66
Cluster-38255.73961	4511	153.106	4.8823	3.777e-70	2.0928e-66
Cluster-38255.85938	3458.52	19.6416	7.4431	1.5369e-69	8.2411e-66
Cluster-38255.74464	9285.2	199.513	5.5424	1.7456e-69	9.0679e-66
Cluster-38255.81408	8376.98	282.386	4.8898	3.5146e-69	1.7704e-65
Cluster-38255.67928	4832.77	165.853	4.864	2.2061e-67	1.0786e-63
Cluster-38255.72247	13466.5	167.425	6.3264	1.666e-66	7.9126e-63
Cluster-38255.92653	4688.7	28.0837	7.367	2.6787e-66	1.2369e-62
Cluster-38255.104882	3162.95	4.72228	9.3663	1.5144e-65	6.8038e-62
Cluster-38255.83673	6966.4	123.479	5.8144	9.8066e-65	4.2898e-61
Cluster-38255.62593	5645.97	159.424	5.1466	3.2257e-64	1.3749e-60
Cluster-38255.56791	5649.46	28.0019	7.6383	3.9165e-64	1.6276e-60
Cluster-38255.85472	1227.12	6.63193	7.5203	4.8042e-64	1.9478e-60
Cluster-38255.42021	1913.97	2.46955	9.4975	6.6277e-64	2.6231e-60
Cluster-38255.93509	2289.68	75.077	4.931	1.3237e-63	5.117e-60
Cluster-38255.52330	8860.64	48.6986	7.497	2.305e-63	8.7081e-60
Cluster-38255.52453	1809.29	31.7665	5.8361	3.8636e-63	1.4272e-59
Cluster-38255.95380	15572.6	68.0012	7.8318	4.4677e-63	1.6145e-59
Cluster-38255.102180	3674.87	44.7346	6.3546	7.3101e-63	2.5854e-59
Cluster-38255.80865	42558.8	876.928	5.6002	2.3812e-62	8.2465e-59
Cluster-38255.105102	2118.02	21.5821	6.6019	2.4564e-62	8.333e-59
Cluster-38255.87671	15969.2	225.779	6.1417	3.4479e-62	1.1463e-58
Cluster-38255.78866	3083.24	46.7324	6.032	5.7229e-62	1.8653e-58
Cluster-38255.83645	5926.95	254.823	4.541	7.8135e-62	2.4977e-58
Cluster-38255.56823	3572.87	96.673	5.2047	2.171e-61	6.8092e-58
Cluster-38255.60855	2231.36	82.3995	4.7573	1.1805e-60	3.634e-57
Cluster-38255.88250	4019.02	109.569	5.2006	1.3591e-60	4.1076e-57
Cluster-38255.72534	4032.11	58.8916	6.0874	2.6729e-60	7.9342e-57
Cluster-38255.41826	1513.41	10.0675	7.26	4.6085e-60	1.344e-56
Cluster-38255.82838	1844.52	10.7958	7.388	9.1507e-60	2.6226e-56
Cluster-38255.78640	47700.6	716.721	6.0556	2.411e-59	6.7929e-56
Cluster-38255.80505	44754.3	2280.41	4.2946	2.6598e-58	7.3688e-55
Cluster-38255.79250	23437.6	944.818	4.6327	2.6661e-57	7.2653e-54
Cluster-38255.83528	63268.8	1875.62	5.0763	4.9078e-57	1.3158e-53
Cluster-38255.50046	7059.02	43.5205	7.3286	3.448e-56	9.0977e-53
Cluster-38255.96805	1025.73	3.39268	8.207	6.6444e-56	1.7258e-52
Cluster-38255.41677	1198.07	6.44911	7.4716	1.3097e-55	3.3494e-52
Cluster-38255.76454	12160.4	670.207	4.1817	4.1811e-55	1.0531e-51
Cluster-38255.77477	89600.3	3763.7	4.5731	6.3856e-55	1.5638e-51
Cluster-38255.93066	12593.1	169.485	6.2117	6.3972e-55	1.5638e-51
Cluster-38255.47445	1433.9	1.97564	9.399	2.8158e-54	6.7835e-51
Cluster-38255.77672	2764.65	43.8225	5.9704	4.1197e-54	9.7831e-51
Cluster-38255.84677	51376.4	1914.86	4.7456	2.2644e-53	5.3016e-50
Cluster-38255.81679	23741.7	1419.65	4.0638	3.058e-53	7.0601e-50
Cluster-38255.76645	9249.1	275.927	5.0648	3.452e-53	7.8606e-50
Cluster-38255.61087	2086.04	16.1992	6.9817	3.4382e-52	7.7233e-49
Cluster-38255.94043	11059.7	264.84	5.3863	5.6411e-52	1.2503e-48
Cluster-38255.41096	1063.95	16.9201	5.9739	6.8704e-52	1.5027e-48
Cluster-38255.65520	6069.6	96.1715	5.9751	1.0528e-51	2.2727e-48
Cluster-38255.63399	3813.65	51.3227	6.2194	4.6253e-51	9.8572e-48
Cluster-38255.104820	1363.23	3.44258	8.5436	3.8134e-50	8.0239e-47
Cluster-38255.64347	6524.64	56.1305	6.8508	4.2028e-50	8.7327e-47
Cluster-38255.60973	4400.14	62.5493	6.128	6.4469e-50	1.323e-46
Cluster-38255.82867	11167.3	321.959	5.1148	6.7812e-50	1.3747e-46
Cluster-38255.64430	2909.15	96.0907	4.9153	9.7767e-50	1.958e-46
Cluster-38255.92532	4146.21	179.909	4.5294	2.4204e-49	4.7897e-46
Cluster-38255.66870	6241.19	365.154	4.0943	2.5835e-49	5.0524e-46
Cluster-38255.41464	869.174	3.90691	7.7025	5.2847e-49	1.0215e-45
Cluster-38255.67398	1452.48	19.8059	6.1781	6.3292e-49	1.2093e-45
Cluster-38255.77413	2855.83	150.923	4.24	1.404e-48	2.6522e-45
Cluster-38255.77345	46249.5	2230.59	4.3742	1.5865e-48	2.9632e-45
Cluster-38255.48138	802.439	16.5919	5.5932	1.677e-48	3.0973e-45
Cluster-38255.91936	11452.4	117.681	6.6006	5.6501e-47	1.0321e-43
Cluster-38255.84237	5590.47	113.864	5.6128	6.5884e-47	1.1904e-43
Cluster-38255.83418	5384.39	291.487	4.2076	8.5084e-47	1.5208e-43
Cluster-38255.68624	1696.94	73.0631	4.5325	1.2788e-46	2.2614e-43
Cluster-38255.68818	626.978	8.31811	6.2343	1.4148e-46	2.4756e-43
Cluster-38255.73986	1468.86	31.0439	5.5593	2.1023e-46	3.6403e-43
Cluster-38255.70476	1001.18	15.7027	5.9638	4.6749e-46	8.0114e-43
Cluster-38255.77005	8826.36	69.9134	6.9737	8.1339e-46	1.3797e-42
Cluster-38255.72404	4268.66	189.96	4.4886	1.1014e-45	1.8494e-42
Cluster-38255.75252	13214.6	770.069	4.1014	2.145e-45	3.5655e-42
Cluster-38255.73425	2517.4	78.651	4.9942	3.1956e-45	5.2595e-42
Cluster-38255.92531	817.349	18.6061	5.4738	6.4943e-45	1.0584e-41
Cluster-38255.76396	3880.99	230.285	4.077	1.0715e-44	1.7292e-41
Cluster-38255.41228	1094.26	13.557	6.3386	1.209e-44	1.9324e-41
Cluster-38255.71033	9026.65	310.085	4.8617	2.1248e-44	3.3638e-41
Cluster-38255.70478	11841.1	442.815	4.7419	3.3055e-44	5.1836e-41
Cluster-38255.61187	1459.72	42.4924	5.0968	3.8575e-44	5.9927e-41
Cluster-38255.48137	646.719	8.20239	6.2881	7.8055e-44	1.2014e-40
Cluster-38255.75417	2436.54	135.227	4.1739	1.2375e-43	1.8872e-40
Cluster-38255.53168	1290.65	34.9446	5.2216	6.0214e-43	9.0993e-40
Cluster-38255.67735	3124.79	226.931	3.7831	7.0224e-43	1.0516e-39
Cluster-38255.96256	2058.67	123.248	4.0637	7.2377e-43	1.0742e-39
Cluster-38255.70309	3945.62	162.442	4.5987	4.3546e-42	6.4057e-39
Cluster-38255.72844	1913.35	129.593	3.8835	5.5982e-42	8.163e-39
Cluster-38255.71072	8058.58	627.215	3.6837	1.473e-41	2.1291e-38
Cluster-38255.87233	3515.5	45.2198	6.2697	7.7538e-41	1.1111e-37
Cluster-38255.51427	1230.49	36.0072	5.0925	1.648e-40	2.3414e-37
Cluster-38255.40729	1052.86	50.6941	4.3834	5.3087e-40	7.4784e-37
Cluster-38255.75350	1435.39	76.7907	4.2205	5.9351e-40	8.2906e-37
Cluster-38255.57008	1352.27	10.1041	7.0456	1.1167e-39	1.5469e-36
Cluster-38255.48737	1490.4	14.5746	6.6618	1.4191e-39	1.9495e-36
Cluster-38255.90673	4946.43	218.159	4.5038	2.1774e-39	2.9668e-36
Cluster-38255.91575	1215.26	16.5181	6.184	2.6606e-39	3.5957e-36
Cluster-38255.75990	4994.31	232.586	4.4249	1.6191e-38	2.1704e-35
Cluster-38255.105780	440.526	5.80419	6.2713	3.7931e-38	5.0442e-35
Cluster-38255.97025	1529.19	69.9721	4.4534	5.244e-38	6.9182e-35
Cluster-38255.66343	998.353	1.24217	9.5501	6.4593e-38	8.4545e-35
Cluster-38255.52908	5436.83	324.298	4.0693	1.0441e-37	1.356e-34
Cluster-38255.83940	4711.01	305.822	3.9436	1.5157e-37	1.9532e-34
Cluster-38255.86056	3117.89	226.772	3.7821	1.61e-37	2.0586e-34
Cluster-38255.76993	10178.2	469.359	4.4398	2.9282e-37	3.7156e-34
Cluster-38255.78991	45.7827	1719.22	-5.2277	3.1931e-37	4.0211e-34
Cluster-38255.72554	787.073	12.964	5.8954	4.1831e-37	5.2282e-34
Cluster-38255.79395	75360.7	2698.74	4.8033	5.1976e-37	6.4477e-34
Cluster-38255.90234	1631.35	100.987	4.0131	6.4875e-37	7.9882e-34
Cluster-38255.81783	2336.9	75.9947	4.9367	1.0862e-36	1.3276e-33
Cluster-38255.81893	1870.76	43.5841	5.4187	1.3386e-36	1.6242e-33
Cluster-38255.72711	508.024	14.3415	5.1613	6.4633e-36	7.7854e-33
Cluster-38255.80470	146281	13245.5	3.4652	6.6982e-36	8.0103e-33
Cluster-38255.91813	931.931	22.5971	5.3446	7.6704e-36	9.1074e-33
Cluster-38255.103908	546.485	14.0791	5.3049	8.8116e-36	1.0388e-32
Cluster-38255.83899	3213.34	263.51	3.6067	1.3603e-35	1.5923e-32
Cluster-38255.76981	10874.6	700.048	3.9583	1.697e-35	1.9726e-32
Cluster-38255.76878	8175.78	785.965	3.3793	1.0883e-34	1.2563e-31
Cluster-38255.104512	527.733	2.43997	7.6551	2.7153e-34	3.1128e-31
Cluster-38255.79215	9168.2	257.796	5.1506	3.1207e-34	3.5531e-31
Cluster-38255.66850	1218.64	34.082	5.1451	3.5388e-34	4.0017e-31
Cluster-38255.75295	6916.12	453.157	3.9314	3.6113e-34	4.0454e-31
Cluster-38255.82247	6481.88	486.952	3.7335	3.6262e-34	4.0454e-31
Cluster-38255.78630	502.773	11.7958	5.3856	7.6209e-34	8.4454e-31
Cluster-38255.70879	2112.76	59.8373	5.1345	1.3594e-33	1.4965e-30
Cluster-38255.81881	4941.77	542.933	3.1862	1.464e-33	1.6011e-30
Cluster-38255.80128	3493.58	284.549	3.6188	2.0188e-33	2.1934e-30
Cluster-38255.75591	14187.6	1178.33	3.5894	3.2386e-33	3.4958e-30
Cluster-38255.56706	1250.22	33.2551	5.2318	3.6218e-33	3.8842e-30
Cluster-38255.72856	6412.59	277.276	4.5296	5.9208e-33	6.309e-30
Cluster-38255.92770	1155.47	25.1186	5.5218	6.1654e-33	6.5277e-30
Cluster-38255.95385	1485.89	119.789	3.6343	1.676e-32	1.7633e-29
Cluster-38255.106934	499.972	10.0339	5.6437	2.0291e-32	2.1213e-29
Cluster-38255.78337	6789.87	648.926	3.3867	3.6178e-32	3.7586e-29
Cluster-38255.86294	6305.36	493.087	3.6757	3.9547e-32	4.0832e-29
Cluster-38255.77585	2022.52	106.023	4.2556	4.3063e-32	4.4187e-29
Cluster-38255.74988	1117.32	83.8377	3.7383	5.2762e-32	5.3807e-29
Cluster-38255.106528	372.159	4.06146	6.5237	5.7016e-32	5.779e-29
Cluster-38255.73295	5781.34	575.213	3.329	9.2415e-32	9.3103e-29
Cluster-38255.77700	1893.25	116.073	4.0252	1.0035e-31	1.0049e-28
Cluster-38255.93298	2961.39	112.309	4.72	1.165e-31	1.1596e-28
Cluster-38255.66584	2560.44	227.507	3.4937	1.3554e-31	1.3411e-28
Cluster-38255.79038	27279.6	2878.91	3.2444	1.5807e-31	1.5548e-28
Cluster-38255.40871	456.777	4.26478	6.6825	1.7588e-31	1.7198e-28
Cluster-38255.92366	1950.86	163.902	3.5731	1.8636e-31	1.8116e-28
Cluster-38255.82687	1686.07	119.331	3.8238	2.2631e-31	2.1872e-28
Cluster-38255.78771	11623.7	1357.58	3.0981	3.2646e-31	3.1368e-28
Cluster-38255.81655	5046.81	441.37	3.5163	6.0197e-31	5.6858e-28
Cluster-38255.81968	10745.2	895.207	3.5851	6.02e-31	5.6858e-28
Cluster-38255.88351	60.5697	1141.07	-4.2362	5.9954e-31	5.6858e-28
Cluster-38255.93370	695.563	18.3823	5.2155	7.3742e-31	6.9254e-28
Cluster-38255.81606	13043.1	1617.51	3.0115	7.6714e-31	7.1641e-28
Cluster-38255.105540	411.255	1.7065	7.7981	1.1623e-30	1.0794e-27
Cluster-38255.40969	487.828	7.32787	6.0164	1.599e-30	1.4767e-27
Cluster-38255.73373	1945.28	176.13	3.4669	2.049e-30	1.8818e-27
Cluster-38255.56719	1565.25	115.853	3.753	2.4589e-30	2.2458e-27
Cluster-38255.92720	5226.07	488.628	3.4186	4.2388e-30	3.8503e-27
Cluster-38255.63748	639.833	5.32525	6.8675	4.7741e-30	4.313e-27
Cluster-38255.83367	5503.22	408.229	3.7533	5.3336e-30	4.7924e-27
Cluster-38255.74253	44.337	1070.08	-4.5986	6.0628e-30	5.4183e-27
Cluster-38255.94808	1396.6	45.0293	4.9659	9.0361e-30	8.0323e-27
Cluster-38255.80272	45217.5	5939.75	2.9284	1.0489e-29	9.2739e-27
Cluster-38255.79323	11058.6	1301.54	3.0867	1.1134e-29	9.7927e-27
Cluster-38255.97735	807.205	48.5818	4.056	1.1757e-29	1.0286e-26
Cluster-38255.75946	7431.27	523.372	3.8278	1.1926e-29	1.038e-26
Cluster-38255.70642	2972.8	260.199	3.516	1.4513e-29	1.2565e-26
Cluster-38255.97722	720.213	40.6108	4.1463	1.4952e-29	1.2878e-26
Cluster-38255.85027	3951.01	404.998	3.2872	1.5443e-29	1.3232e-26
Cluster-38255.72325	1466.35	146.874	3.318	2.0808e-29	1.7738e-26
Cluster-38255.99995	444.556	1.97564	7.7218	2.7084e-29	2.297e-26
Cluster-38255.86326	1185.68	78.6317	3.9175	2.8184e-29	2.3781e-26
Cluster-38255.72639	1114.64	29.6344	5.2157	2.999e-29	2.5177e-26
Cluster-38255.73791	6506.84	553.968	3.5549	3.2506e-29	2.7153e-26
Cluster-38255.69620	701.974	10.4553	6.042	3.5006e-29	2.9047e-26
Cluster-38255.82584	4083.17	375.858	3.4408	3.5123e-29	2.9047e-26
Cluster-38255.60088	1072.99	52.5974	4.3498	4.5625e-29	3.7545e-26
Cluster-38255.83845	5905.57	713.548	3.0486	1.0921e-28	8.9424e-26
Cluster-38255.84299	950.959	60.029	3.9818	1.3233e-28	1.0783e-25
Cluster-38255.77506	29.786	1380.79	-5.5343	1.4333e-28	1.1622e-25
Cluster-38255.79268	42285.1	4358.56	3.2783	1.6636e-28	1.3424e-25
Cluster-38255.75690	7295.83	745.154	3.2921	2.1624e-28	1.7365e-25
Cluster-38255.99031	375.625	1.48173	7.8834	2.1974e-28	1.7561e-25
Cluster-38255.77718	9454.24	865.712	3.4485	3.113e-28	2.4759e-25
Cluster-38255.58585	448.045	3.60266	6.9215	3.4525e-28	2.7329e-25
Cluster-38255.82202	2505.52	151.224	4.0468	4.4544e-28	3.5092e-25
Cluster-38255.88302	1083.27	64.8665	4.0633	5.9762e-28	4.6859e-25
Cluster-38255.55085	1174.03	26.1222	5.4896	6.9567e-28	5.4291e-25
Cluster-38255.54401	402.476	10.3152	5.2926	9.6091e-28	7.464e-25
Cluster-38255.104807	466.133	7.9253	5.847	1.3454e-27	1.0402e-24
Cluster-38255.99267	403.738	7.49054	5.725	1.7389e-27	1.3382e-24
Cluster-38255.67727	3578.61	346.377	3.3702	2.0543e-27	1.5737e-24
Cluster-38255.92761	288.732	4.88107	5.8952	2.9533e-27	2.2519e-24
Cluster-38255.88574	2420.79	211.537	3.5184	4.3732e-27	3.3194e-24
Cluster-38255.78909	150.083	4905.12	-5.0296	4.4132e-27	3.3345e-24
Cluster-38255.67099	1649.58	173.474	3.2507	4.5606e-27	3.4303e-24
Cluster-38255.88300	2666.45	314.521	3.0841	5.6039e-27	4.196e-24
Cluster-38255.79784	2607.79	255.875	3.3484	6.2729e-27	4.6588e-24
Cluster-38255.84558	8572.05	215.323	5.3127	6.2779e-27	4.6588e-24
Cluster-38255.96853	990.941	47.762	4.374	8.6006e-27	6.354e-24
Cluster-38255.104727	710.643	0.763047	9.789	1.0256e-26	7.5438e-24
Cluster-38255.104836	709.341	23.6574	4.8953	1.0747e-26	7.8697e-24
Cluster-38255.56169	622.011	20.0128	4.9554	1.109e-26	8.05e-24
Cluster-38255.73775	8348.98	412.479	4.3381	1.1046e-26	8.05e-24
Cluster-38255.104730	311.135	8.11496	5.2422	2.9124e-26	2.1049e-23
Cluster-38255.85540	1056.1	75.5288	3.806	3.2718e-26	2.3544e-23
Cluster-38255.77750	52391	6168.18	3.0865	3.5397e-26	2.5362e-23
Cluster-38255.76748	6962.2	287.754	4.5945	4.173e-26	2.9771e-23
Cluster-38255.41588	424.364	1.06047	8.6275	5.0412e-26	3.5812e-23
Cluster-38255.62153	367.521	18.1769	4.3492	7.1354e-26	5.0473e-23
Cluster-38255.36573	311.965	1.71446	7.5793	7.8508e-26	5.5298e-23
Cluster-38255.41673	348.346	1.94606	7.3788	8.5789e-26	6.0171e-23
Cluster-38255.70037	753.979	32.8304	4.5091	9.8699e-26	6.8935e-23
Cluster-38255.80960	1426.66	125.497	3.5103	1.1318e-25	7.872e-23
Cluster-38255.89244	2646.82	347.357	2.9296	1.4439e-25	1.0001e-22
Cluster-38255.62591	314.298	9.62609	5.0429	1.5665e-25	1.0804e-22
Cluster-38255.69202	3921.75	230.187	4.0881	1.6113e-25	1.1068e-22
Cluster-38255.79106	23990.9	2795.07	3.1014	2.3895e-25	1.6346e-22
Cluster-38255.59560	1646.46	84.7413	4.2765	2.466e-25	1.68e-22
Cluster-38255.80383	1603.3	37.5403	5.4073	3.0581e-25	2.0749e-22
Cluster-38255.60660	580.913	45.2782	3.677	3.5737e-25	2.4148e-22
Cluster-38255.88861	738.43	46.9727	3.9673	3.8629e-25	2.5997e-22
Cluster-38255.80517	42043.7	1882.02	4.4817	4.1659e-25	2.7923e-22
Cluster-38255.104619	405.615	6.87037	5.8267	4.2705e-25	2.8509e-22
Cluster-38255.86603	5756.28	182.867	4.9787	4.4409e-25	2.9528e-22
Cluster-38255.87046	966.133	103.254	3.2274	5.033e-25	3.3332e-22
Cluster-38255.83577	1687.06	97.5305	4.1085	5.3862e-25	3.5529e-22
Cluster-38255.67455	572.491	37.9029	3.9207	5.8018e-25	3.812e-22
Cluster-38255.81355	692.985	40.0321	4.1112	6.249e-25	4.0896e-22
Cluster-38255.75782	3584.57	239.161	3.9087	6.2939e-25	4.1029e-22
Cluster-38255.67269	985.877	57.809	4.0951	7.7383e-25	5.0247e-22
Cluster-38255.73465	351.275	1.93127	7.3981	1.1093e-24	7.1747e-22
Cluster-38255.77683	902.138	85.0754	3.4036	1.2299e-24	7.9239e-22
Cluster-38255.82840	4920.43	420.028	3.5494	1.407e-24	9.03e-22
Cluster-38255.70445	2.81753	388.925	-7.1373	1.9276e-24	1.2324e-21
Cluster-38255.83560	6812.87	407.272	4.0646	1.9889e-24	1.2667e-21
Cluster-38255.88374	2032.69	227.766	3.1573	2.21e-24	1.4022e-21
Cluster-38255.94166	2254.78	122.31	4.2069	2.8585e-24	1.8067e-21
Cluster-38255.79239	39389.9	4426.23	3.1538	3.3406e-24	2.1034e-21
Cluster-38255.49344	670.803	43.8103	3.9274	3.9359e-24	2.4689e-21
Cluster-38255.84826	2556.09	370.908	2.7844	3.9976e-24	2.4981e-21
Cluster-38255.86801	965.045	93.2753	3.3673	4.2614e-24	2.653e-21
Cluster-38255.83643	2900.34	277.143	3.3854	5.5875e-24	3.4657e-21
Cluster-38255.91934	354.358	3.45737	6.6094	5.6382e-24	3.4841e-21
Cluster-38255.44265	280.608	7.24156	5.2757	5.7695e-24	3.5521e-21
Cluster-38255.105452	295.475	1.3296	7.7822	1.1445e-23	7.02e-21
Cluster-38255.95246	1546.94	177.35	3.1272	1.1597e-23	7.087e-21
Cluster-38255.68329	2822.06	339.148	3.0559	1.1662e-23	7.101e-21
Cluster-38255.72238	282.103	10.9045	4.7165	1.1964e-23	7.2582e-21
Cluster-38255.74861	6363.9	541.434	3.5539	1.3104e-23	7.921e-21
Cluster-38255.52802	1639.24	169.197	3.2754	1.5762e-23	9.4929e-21
Cluster-38255.92713	1124.26	106.247	3.3995	1.7323e-23	1.0396e-20
Cluster-38255.97419	914.413	66.5974	3.7781	1.741e-23	1.041e-20
Cluster-38255.85203	2650.52	81.1463	5.0275	1.7769e-23	1.0587e-20
Cluster-38255.67335	3621.57	462.658	2.9684	1.8933e-23	1.124e-20
Cluster-38255.78090	22646.3	3651.29	2.6329	1.9458e-23	1.1511e-20
Cluster-38255.83789	8576.48	901.916	3.2497	2.2656e-23	1.3355e-20
Cluster-38255.66868	455.088	4.5916	6.6738	2.4082e-23	1.4145e-20
Cluster-38255.41876	3905.06	6.89995	9.1201	2.5816e-23	1.511e-20
Cluster-38255.84813	626.562	17.1482	5.1644	2.5924e-23	1.512e-20
Cluster-38255.62379	250.62	4.01709	5.9609	2.713e-23	1.5768e-20
Cluster-38255.56098	1145.7	62.4677	4.1936	2.7461e-23	1.5905e-20
Cluster-38255.80195	14683.6	2259.74	2.6999	2.8958e-23	1.6714e-20
Cluster-38255.77626	3060.79	449.126	2.7687	5.7528e-23	3.3089e-20
Cluster-38255.90575	19.1522	655.924	-5.0962	8.1042e-23	4.6453e-20
Cluster-38255.68409	440.545	24.8521	4.1452	8.3394e-23	4.7637e-20
Cluster-38255.58172	336.791	6.19605	5.7118	1.6259e-22	9.2561e-20
Cluster-38255.77871	104.212	995.362	-3.2571	1.7581e-22	9.9743e-20
Cluster-38255.58555	248.778	7.33712	5.0657	1.766e-22	9.9849e-20
Cluster-38255.74065	2332.1	302.118	2.9479	1.913e-22	1.078e-19
Cluster-38255.76281	8312.76	1323.89	2.6504	2.461e-22	1.3821e-19
Cluster-38255.84008	1165.73	56.4438	4.3593	2.9199e-22	1.6342e-19
Cluster-38255.78012	1921.56	252.617	2.9281	3.0385e-22	1.6949e-19
Cluster-38255.76665	1808.1	253.025	2.8359	3.2567e-22	1.8106e-19
Cluster-38255.86819	416.477	16.2162	4.684	3.7331e-22	2.0685e-19
Cluster-38255.77866	1171.47	120.132	3.2868	4.1651e-22	2.3002e-19
Cluster-38255.85415	3646.8	561.626	2.6986	4.5573e-22	2.5085e-19
Cluster-38255.62420	528.659	46.567	3.5066	4.5995e-22	2.5233e-19
Cluster-38255.104701	825.061	36.6875	4.4979	5.0704e-22	2.7725e-19
Cluster-38255.103165	970.681	30.1013	4.9966	5.6306e-22	3.0687e-19
Cluster-38255.84336	727.235	50.2644	3.848	5.7131e-22	3.1035e-19
Cluster-38255.80148	1413.9	164.697	3.1001	6.4354e-22	3.4845e-19
Cluster-38255.76160	2572.96	340.013	2.9188	6.9936e-22	3.7745e-19
Cluster-38255.39575	294.217	14.2596	4.368	7.2351e-22	3.8921e-19
Cluster-38255.42082	603.578	0	11.978	1.0124e-21	5.4289e-19
Cluster-38255.75230	99.6908	1217.43	-3.6094	1.1436e-21	6.1123e-19
Cluster-38255.75475	8574.55	1013.67	3.0801	1.2044e-21	6.4168e-19
Cluster-38255.81019	3426.58	532.237	2.6869	1.5805e-21	8.3935e-19
Cluster-38255.78588	207.27	2759.05	-3.7343	1.6181e-21	8.5658e-19
Cluster-38255.79997	1348.22	153.677	3.1311	1.6605e-21	8.7628e-19
Cluster-38255.55103	378.097	29.5448	3.6742	1.695e-21	8.9165e-19
Cluster-38255.89543	719.056	42.6621	4.0717	1.7073e-21	8.9527e-19
Cluster-38255.83388	241.794	1846.2	-2.9327	1.8363e-21	9.5989e-19
Cluster-38255.51474	882.597	35.7141	4.6408	1.9492e-21	1.0157e-18
Cluster-38255.79581	7042.11	1145.81	2.6195	2.1172e-21	1.0998e-18
Cluster-38255.50456	193.248	3.29841	5.8932	2.1569e-21	1.1169e-18
Cluster-38255.78605	195.164	1599.8	-3.0346	2.1984e-21	1.1349e-18
Cluster-38255.57538	263.338	4.47476	5.819	2.3032e-21	1.1853e-18
Cluster-38255.77713	39.9489	1054.08	-4.7189	2.3741e-21	1.218e-18
Cluster-38255.41109	609.07	8.61441	6.1186	2.4772e-21	1.267e-18
Cluster-38255.77319	452.706	29.3539	3.9417	2.7134e-21	1.3836e-18
Cluster-38255.67826	721.644	43.4593	4.0443	3.702e-21	1.8819e-18
Cluster-38255.73511	1601.29	195.895	3.0291	3.8945e-21	1.9737e-18
Cluster-38255.41524	319.996	1.0174	8.229	4.0039e-21	2.023e-18
Cluster-38255.78833	3339.79	485.843	2.7822	4.0288e-21	2.0294e-18
Cluster-38255.84498	1830.78	80.7269	4.4973	4.2456e-21	2.1321e-18
Cluster-38255.58751	492.278	28.5923	4.0953	4.3132e-21	2.1595e-18
Cluster-38255.85552	3525.54	510.274	2.7886	4.9366e-21	2.4643e-18
Cluster-38255.60137	473.142	16.3102	4.8802	4.9992e-21	2.4881e-18
Cluster-38255.55254	226.862	1.76565	6.9357	5.9793e-21	2.967e-18
Cluster-38255.72546	1791.53	243.664	2.8777	8.7783e-21	4.3428e-18
Cluster-38255.74697	41.2477	713.572	-4.1133	8.8309e-21	4.3559e-18
Cluster-38255.82200	4131.65	435.42	3.2475	8.8983e-21	4.3762e-18
Cluster-38255.104892	963.28	0.254349	11.691	1.0353e-20	5.0765e-18
Cluster-38255.65703	1295.67	179.194	2.856	1.0843e-20	5.3012e-18
Cluster-38255.92512	216.778	7.6425	4.836	1.1111e-20	5.4163e-18
Cluster-38255.98574	355.55	13.6193	4.6862	1.1272e-20	5.479e-18
Cluster-38255.65656	711.163	68.7966	3.3665	1.1594e-20	5.6186e-18
Cluster-38255.89085	1955.19	317.662	2.6221	1.1797e-20	5.7006e-18
Cluster-38255.104834	512.661	20.7851	4.625	1.1871e-20	5.7199e-18
Cluster-38255.96083	232.167	7.3961	5.0084	1.2888e-20	6.1918e-18
Cluster-38255.38374	716.076	35.3797	4.3413	1.5011e-20	7.1911e-18
Cluster-38255.69873	515.559	39.5432	3.7122	1.7696e-20	8.453e-18
Cluster-38255.54311	226.331	10.3947	4.4399	2.0504e-20	9.7658e-18
Cluster-38255.93710	1927.56	268.811	2.8427	2.1425e-20	1.0176e-17
Cluster-38255.93114	1062.85	118.346	3.1664	2.1757e-20	1.0304e-17
Cluster-38255.107697	195.337	2.83961	6.0677	2.2544e-20	1.0646e-17
Cluster-38255.89295	447.533	26.5486	4.0833	2.8064e-20	1.3216e-17
Cluster-38255.75988	2445.02	328.941	2.8926	2.9221e-20	1.3721e-17
Cluster-38255.80493	17080.3	1729.41	3.3037	3.1558e-20	1.4777e-17
Cluster-38255.63920	2436.45	402.587	2.5967	3.2194e-20	1.5032e-17
Cluster-38255.77844	1340.69	213.129	2.6526	3.3281e-20	1.5497e-17
Cluster-38255.67018	3398.07	300.182	3.503	3.4608e-20	1.607e-17
Cluster-38255.68178	3231.99	5.4478	9.1879	4.1798e-20	1.9354e-17
Cluster-38255.90913	726.423	85.2521	3.0911	4.4682e-20	2.0631e-17
Cluster-38255.76014	466.41	2865.32	-2.619	4.6471e-20	2.1398e-17
Cluster-38255.70287	680.163	66.8254	3.3424	4.7366e-20	2.1721e-17
Cluster-38255.83685	7839.72	1527.3	2.3599	4.7433e-20	2.1721e-17
Cluster-38255.98598	438.13	34.5427	3.6681	5.568e-20	2.5427e-17
Cluster-38255.59138	453.039	20.1289	4.4742	5.9842e-20	2.7253e-17
Cluster-38255.82821	5484.07	470.471	3.543	6.0131e-20	2.731e-17
Cluster-38255.105440	411.282	0	11.425	6.4554e-20	2.9239e-17
Cluster-38255.39974	326.001	7.84028	5.3798	6.5195e-20	2.9449e-17
Cluster-38255.39340	230.44	5.64411	5.3513	7.6375e-20	3.4406e-17
Cluster-38255.93831	250.135	8.55767	4.8656	8.6641e-20	3.8925e-17
Cluster-38255.73069	455.56	37.1109	3.6123	9.7574e-20	4.3601e-17
Cluster-38255.81673	12369.8	1023.11	3.5965	9.7557e-20	4.3601e-17
Cluster-38255.69717	14.5773	364.766	-4.6467	1.0158e-19	4.515e-17
Cluster-38255.73118	6188.3	603.127	3.3603	1.0145e-19	4.515e-17
Cluster-38255.79226	9470.69	1375.01	2.784	1.068e-19	4.734e-17
Cluster-38255.77641	14400	2100.26	2.7777	1.2129e-19	5.3621e-17
Cluster-38255.70221	204.858	1.93923	6.7556	1.2717e-19	5.6072e-17
Cluster-38255.82967	4663.85	787.513	2.5657	1.4899e-19	6.5517e-17
Cluster-38255.79379	97934.3	14517.2	2.7541	1.5022e-19	6.5887e-17
Cluster-38255.95313	727.378	99.7851	2.8655	1.5781e-19	6.9031e-17
Cluster-38255.61427	1583.88	232.447	2.7669	1.5903e-19	6.9202e-17
Cluster-38255.84375	374.83	34.9357	3.4257	1.5883e-19	6.9202e-17
Cluster-38255.58859	387.16	25.9706	3.8898	1.7465e-19	7.5799e-17
Cluster-38255.80716	1295.88	8391.41	-2.6948	1.7605e-19	7.6211e-17
Cluster-38255.100124	686.329	87.1701	2.9771	1.9505e-19	8.4214e-17
Cluster-38255.98444	203.077	1.48968	7.2081	1.9919e-19	8.578e-17
Cluster-38255.92643	58.4112	1038.28	-4.1489	2.0736e-19	8.9069e-17
Cluster-38255.77549	244.617	1700.24	-2.7964	2.194e-19	9.3995e-17
Cluster-38255.56432	211.078	1.21259	7.3252	2.6349e-19	1.126e-16
Cluster-38255.80052	292.93	2790.45	-3.2517	3.7467e-19	1.597e-16
Cluster-38255.98860	236.803	2.43997	6.515	3.7983e-19	1.6148e-16
Cluster-38255.89720	3014.15	532.168	2.5021	3.9822e-19	1.6887e-16
Cluster-38255.73911	1964.36	349.69	2.4895	4.0003e-19	1.692e-16
Cluster-38255.104666	341.038	17.5159	4.3081	4.3685e-19	1.8411e-16
Cluster-38255.73151	3992.5	352.799	3.5014	4.375e-19	1.8411e-16
Cluster-38255.64211	667.315	53.2116	3.6434	5.034e-19	2.1131e-16
Cluster-38255.85407	1338.31	208.748	2.6811	5.2685e-19	2.206e-16
Cluster-38255.73697	2696.25	321.226	3.0678	6.6202e-19	2.765e-16
Cluster-38255.86935	786.509	87.0408	3.1739	7.5624e-19	3.1506e-16
Cluster-38255.50092	582.61	29.9533	4.2684	9.6004e-19	3.9897e-16
Cluster-38255.41174	857.056	70.5389	3.6102	1.1495e-18	4.7649e-16
Cluster-38255.36670	735.284	0.254349	11.301	1.1565e-18	4.7822e-16
Cluster-38255.91253	253.817	14.1168	4.1816	1.1908e-18	4.9119e-16
Cluster-38255.83166	3732.2	524.242	2.8307	1.2309e-18	5.0646e-16
Cluster-38255.81209	14322.8	2169.36	2.723	1.2752e-18	5.2341e-16
Cluster-38255.104696	324.231	7.51753	5.4121	1.3412e-18	5.4911e-16
Cluster-38255.104906	314.068	14.7578	4.4044	1.354e-18	5.5301e-16
Cluster-38255.39823	363.076	0.718683	8.8414	1.3855e-18	5.6447e-16
Cluster-38255.79543	161.392	1645.76	-3.3488	1.4085e-18	5.7244e-16
Cluster-38255.85972	1321.84	130.99	3.3321	1.5082e-18	6.1146e-16
Cluster-38255.68578	55.2071	539.326	-3.2887	1.6119e-18	6.5194e-16
Cluster-38255.89057	1815.25	172.919	3.3953	1.6715e-18	6.7438e-16
Cluster-38255.67203	357.15	35.4444	3.3349	1.8233e-18	7.3344e-16
Cluster-38255.82955	7383.57	832.948	3.1484	1.8267e-18	7.3344e-16
Cluster-38255.77615	621.976	3515.52	-2.4988	1.9553e-18	7.832e-16
Cluster-38255.97822	1603.58	230.395	2.8012	2.1728e-18	8.6822e-16
Cluster-38255.75635	1771.74	302.226	2.5511	2.2077e-18	8.8005e-16
Cluster-38255.87063	1019.18	131.054	2.9584	2.2677e-18	9.0179e-16
Cluster-38255.80595	18192.1	3730.82	2.2857	2.3268e-18	9.2309e-16
Cluster-38255.79359	12908.4	1915.9	2.7521	2.3781e-18	9.4044e-16
Cluster-38255.81128	5542.7	912.676	2.6029	2.3818e-18	9.4044e-16
Cluster-38255.54143	739.734	28.8245	4.6814	2.5209e-18	9.9298e-16
Cluster-38255.52365	1334.34	67.4801	4.2996	2.5455e-18	1.0003e-15
Cluster-38255.58117	184.207	2.25273	6.3966	2.5877e-18	1.0145e-15
Cluster-38255.78492	1653.3	294.057	2.4908	2.6622e-18	1.0412e-15
Cluster-38255.98415	175.449	4.78809	5.2302	2.8698e-18	1.1198e-15
Cluster-38255.82066	1414.22	239.947	2.558	3.4968e-18	1.3613e-15
Cluster-38255.63841	2222.25	366.58	2.5998	4.6924e-18	1.8225e-15
Cluster-38255.68421	12.8923	432.809	-5.0667	4.8076e-18	1.8628e-15
Cluster-38255.68213	4665.33	864.609	2.4321	4.8521e-18	1.8757e-15
Cluster-38255.82217	4856.06	795.642	2.609	4.9486e-18	1.9078e-15
Cluster-38255.95677	1202.18	180.905	2.7338	4.9582e-18	1.9078e-15
Cluster-38255.72903	57.2682	745.98	-3.7013	5.0527e-18	1.9397e-15
Cluster-38255.70356	902.009	48.5491	4.2155	5.1674e-18	1.9792e-15
Cluster-38255.89692	54.4143	555.598	-3.353	5.7068e-18	2.1808e-15
Cluster-38255.79046	3307.26	616.112	2.424	5.7255e-18	2.1815e-15
Cluster-38255.82719	2888.27	235.449	3.6147	5.7349e-18	2.1815e-15
Cluster-38255.73745	3640.77	578.727	2.6535	5.8636e-18	2.2253e-15
Cluster-38255.41848	256.371	0.733471	8.3302	6.1368e-18	2.3237e-15
Cluster-38255.69177	641.883	53.6312	3.5917	6.3129e-18	2.3849e-15
Cluster-38255.86272	668.953	88.7583	2.9119	6.4373e-18	2.4265e-15
Cluster-38255.104726	344.625	0	11.169	6.5005e-18	2.4447e-15
Cluster-38255.80625	9183.61	1454.15	2.6593	7.8409e-18	2.9422e-15
Cluster-38255.81256	8358.51	1254.52	2.7358	8.1872e-18	3.0583e-15
Cluster-38255.84295	819.185	75.2857	3.4419	8.1803e-18	3.0583e-15
Cluster-38255.91301	16.3061	441.634	-4.7542	8.9552e-18	3.3377e-15
Cluster-38255.71523	1345.04	219.131	2.6186	9.3889e-18	3.4915e-15
Cluster-38255.62184	716.734	82.5473	3.1237	9.9214e-18	3.6731e-15
Cluster-38255.70409	3215.49	635.354	2.3392	9.9121e-18	3.6731e-15
Cluster-38255.71750	1683.24	186.298	3.1729	1.0206e-17	3.7701e-15
Cluster-38255.92669	2601.42	13.423	7.5856	1.1088e-17	4.0868e-15
Cluster-38255.82842	765.072	93.658	3.0302	1.1649e-17	4.2842e-15
Cluster-38255.89240	271.14	11.7189	4.5167	1.6494e-17	6.0526e-15
Cluster-38255.75871	167.476	4.7733	5.1648	1.767e-17	6.4697e-15
Cluster-38255.96218	459.194	43.273	3.4042	1.7886e-17	6.5343e-15
Cluster-38255.80355	10599.6	1710.17	2.6319	1.8775e-17	6.8441e-15
Cluster-38255.87076	521.121	14.6051	5.1689	1.9195e-17	6.9818e-15
Cluster-38255.102183	325.069	12.0783	4.7504	2.0212e-17	7.3357e-15
Cluster-38255.62474	1146.71	177.813	2.6868	2.0439e-17	7.4022e-15
Cluster-38255.76026	43.3296	604.282	-3.8023	2.054e-17	7.4224e-15
Cluster-38255.54250	366.166	14.287	4.6538	2.0806e-17	7.4941e-15
Cluster-38255.78438	845.388	90.9677	3.2112	2.0828e-17	7.4941e-15
Cluster-38255.51949	678.189	38.0664	4.154	2.1592e-17	7.7519e-15
Cluster-38255.72612	1651.32	89.5421	4.2004	2.2871e-17	8.1934e-15
Cluster-38255.53549	1905.7	152.482	3.6477	2.3333e-17	8.3412e-15
Cluster-38255.79789	428.494	44.6039	3.2606	2.6613e-17	9.4932e-15
Cluster-38255.81347	6941.57	1323.81	2.3909	2.6771e-17	9.5289e-15
Cluster-38255.64395	1238.54	170.538	2.8608	2.7373e-17	9.7227e-15
Cluster-38255.80856	130.116	969.243	-2.8978	2.7443e-17	9.7266e-15
Cluster-38255.73428	2499.43	339.009	2.8809	2.7672e-17	9.787e-15
Cluster-38255.75047	247.09	1715.53	-2.7956	2.7749e-17	9.7933e-15
Cluster-38255.72813	1355.68	197.033	2.7812	2.8339e-17	9.9804e-15
Cluster-38255.85025	5.51994	246.83	-5.4865	2.9499e-17	1.0367e-14
Cluster-38255.82488	250.308	18.1032	3.785	3.0698e-17	1.0766e-14
Cluster-38255.59226	18.4394	350.894	-4.2407	3.1989e-17	1.1195e-14
Cluster-38255.39697	212.085	2.68749	6.3022	3.2805e-17	1.1456e-14
Cluster-38255.84032	399.279	34.7423	3.5197	3.2885e-17	1.146e-14
Cluster-38255.88663	1092.4	152.057	2.8483	4.0663e-17	1.4141e-14
Cluster-38255.64361	760.289	123.228	2.6264	4.0879e-17	1.4186e-14
Cluster-38255.88012	2398.94	413.15	2.5374	4.4191e-17	1.5304e-14
Cluster-38255.39711	165.544	5.17183	4.9722	4.8148e-17	1.6639e-14
Cluster-38255.91291	327.584	28.8086	3.5112	4.9874e-17	1.72e-14
Cluster-38255.92644	20.2395	414.639	-4.3528	5.2357e-17	1.8019e-14
Cluster-38255.90690	163.55	1.61223	6.6664	5.3259e-17	1.8292e-14
Cluster-38255.65533	1427.08	261.459	2.4484	5.7126e-17	1.9579e-14
Cluster-38255.49741	468.659	51.7349	3.1802	6.0274e-17	2.0616e-14
Cluster-38255.64897	2752.96	271.98	3.3408	6.7289e-17	2.2968e-14
Cluster-38255.70600	791.733	81.3522	3.2835	6.8338e-17	2.3278e-14
Cluster-38255.64429	170.686	6.7262	4.6404	7.0932e-17	2.4112e-14
Cluster-38255.95441	975.961	84.575	3.5281	7.6518e-17	2.5958e-14
Cluster-38255.100402	363.453	35.8267	3.3456	8.0062e-17	2.7105e-14
Cluster-38255.105112	159.513	1.24217	6.9149	8.1242e-17	2.7449e-14
Cluster-38255.41083	408.823	43.69	3.2239	8.3806e-17	2.8257e-14
Cluster-38255.67102	145.208	2.77492	5.7397	8.6624e-17	2.9148e-14
Cluster-38255.76229	884.46	131.667	2.7489	9.0553e-17	3.0409e-14
Cluster-38255.84073	9488.68	1443.45	2.7164	9.1839e-17	3.0779e-14
Cluster-38255.66337	5358.75	453.627	3.5631	9.3846e-17	3.1388e-14
Cluster-38255.98345	6807.37	16.8183	8.654	9.6584e-17	3.2239e-14
Cluster-38255.75292	1583.41	234.265	2.7547	1.0169e-16	3.3874e-14
Cluster-38255.80194	85629.6	14697.1	2.5426	1.0648e-16	3.54e-14
Cluster-38255.58556	249.808	10.1645	4.6036	1.1637e-16	3.861e-14
Cluster-38255.77248	5019.39	979.978	2.3567	1.2238e-16	4.0524e-14
Cluster-38255.95848	171.95	6.51492	4.7031	1.2273e-16	4.056e-14
Cluster-38255.50115	387.064	28.9199	3.7546	1.2855e-16	4.2397e-14
Cluster-38255.79374	1211.44	147.295	3.0375	1.3182e-16	4.3391e-14
Cluster-38255.88403	1504.73	297.779	2.3376	1.3607e-16	4.47e-14
Cluster-38255.101017	433.437	30.8609	3.8087	1.4122e-16	4.6301e-14
Cluster-38255.50113	1826.66	180.573	3.3416	1.4371e-16	4.7026e-14
Cluster-38255.79957	432.634	44.6728	3.2707	1.5447e-16	5.0445e-14
Cluster-38255.89743	211.01	14.094	3.908	1.7102e-16	5.5742e-14
Cluster-38255.79236	1021.86	159.879	2.6753	1.7254e-16	5.6127e-14
Cluster-38255.76847	1337.82	141.801	3.2347	1.836e-16	5.961e-14
Cluster-38255.75275	902.434	108.824	3.0504	1.8693e-16	6.0571e-14
Cluster-38255.77864	2754.06	387.684	2.8293	1.9666e-16	6.3598e-14
Cluster-38255.99284	12.7481	267.208	-4.3815	2.0291e-16	6.5495e-14
Cluster-38255.67357	295.534	8.68039	5.052	2.2132e-16	7.1297e-14
Cluster-38255.99525	160.09	2.31742	6.0697	2.3125e-16	7.4352e-14
Cluster-38255.65841	870.089	66.5172	3.7129	2.3603e-16	7.5743e-14
Cluster-38255.72164	2062.47	327.253	2.6564	2.3795e-16	7.6211e-14
Cluster-38255.80917	8470.2	1365.78	2.6329	2.421e-16	7.7393e-14
Cluster-38255.104355	374.422	29.0223	3.6967	2.4744e-16	7.8797e-14
Cluster-38255.86423	1038.96	188.998	2.4591	2.4718e-16	7.8797e-14
Cluster-38255.75622	748.607	78.8728	3.242	2.5212e-16	8.0132e-14
Cluster-38255.48600	434.79	46.6319	3.2191	2.5261e-16	8.0136e-14
Cluster-38255.79801	2519.73	313.543	3.0058	2.6763e-16	8.4739e-14
Cluster-38255.107824	226.624	0	10.565	2.8047e-16	8.8636e-14
Cluster-38255.90746	680.274	91.672	2.889	2.8482e-16	8.9839e-14
Cluster-38255.85432	1709.12	166.221	3.3594	2.9646e-16	9.3334e-14
Cluster-38255.82686	6018.7	1198.35	2.3287	3.5588e-16	1.1183e-13
Cluster-38255.75771	2272.08	412.4	2.4628	3.6957e-16	1.1591e-13
Cluster-38255.50663	444.5	48.2519	3.205	4.2124e-16	1.3187e-13
Cluster-38255.51526	149.127	1.94606	6.1638	4.416e-16	1.3798e-13
Cluster-38255.74437	1050.61	181.159	2.5358	4.4786e-16	1.3952e-13
Cluster-38255.75311	527.221	74.641	2.8207	4.4819e-16	1.3952e-13
Cluster-38255.56315	226.62	4.06146	5.8068	4.5454e-16	1.4123e-13
Cluster-38255.73578	72.1531	596.915	-3.0467	4.7581e-16	1.4756e-13
Cluster-38255.70866	2609.14	14.7927	7.4547	5.0246e-16	1.5554e-13
Cluster-38255.53292	214.632	6.47297	5.0765	5.2857e-16	1.6332e-13
Cluster-38255.78079	2970.61	537.986	2.4661	5.3911e-16	1.6626e-13
Cluster-38255.104678	487.991	40.7742	3.5736	5.5329e-16	1.7032e-13
Cluster-38255.94067	226.976	12.7428	4.1674	6.9278e-16	2.1286e-13
Cluster-38255.79219	9.64581	343.152	-5.1441	7.0865e-16	2.1734e-13
Cluster-38255.40882	169.934	1.25696	7.0048	7.1765e-16	2.1969e-13
Cluster-38255.89651	233.892	0.733471	8.2027	7.2404e-16	2.2124e-13
Cluster-38255.80764	343.076	22.3236	3.9342	7.4463e-16	2.2712e-13
Cluster-38255.77169	199.929	1130.8	-2.4998	8.357e-16	2.5443e-13
Cluster-38255.67119	753.98	101.607	2.888	9.4164e-16	2.8615e-13
Cluster-38255.80624	946.465	4586.72	-2.2768	9.9716e-16	3.0248e-13
Cluster-38255.94150	1170.06	210.299	2.4751	1.0492e-15	3.1769e-13
Cluster-38255.86680	499.548	30.2722	4.0344	1.0516e-15	3.1783e-13
Cluster-38255.66477	1030.01	95.6434	3.4346	1.0599e-15	3.1977e-13
Cluster-38255.105763	403.6	0.254349	10.436	1.1398e-15	3.4323e-13
Cluster-38255.97183	201.872	12.953	3.9536	1.1832e-15	3.5566e-13
Cluster-38255.63922	4.43265	190.277	-5.4465	1.2408e-15	3.723e-13
Cluster-38255.55209	299.081	0.239561	10.003	1.2465e-15	3.7335e-13
Cluster-38255.41707	227.532	0	10.571	1.3908e-15	4.158e-13
Cluster-38255.92317	995.914	163.529	2.6085	1.5166e-15	4.5261e-13
Cluster-38255.73016	1646.64	281.242	2.5502	1.5275e-15	4.5504e-13
Cluster-38255.76233	1040.91	98.5489	3.4006	1.67e-15	4.9662e-13
Cluster-38255.48476	551.584	50.6656	3.4508	1.6884e-15	5.0118e-13
Cluster-38255.88182	5035.15	731.862	2.7817	1.7052e-15	5.0527e-13
Cluster-38255.73846	5054.43	925.2	2.4503	1.7793e-15	5.2627e-13
Cluster-38255.71136	2018.52	206.129	3.2913	1.8035e-15	5.3249e-13
Cluster-38255.86889	1385.09	240.626	2.5256	1.8645e-15	5.4952e-13
Cluster-38255.63012	466.737	25.0796	4.2105	1.9082e-15	5.614e-13
Cluster-38255.64305	331.664	27.144	3.6111	2.0657e-15	6.0668e-13
Cluster-38255.88404	771.36	131.669	2.5529	2.3703e-15	6.9489e-13
Cluster-38255.83803	104.239	885.037	-3.0846	2.9786e-15	8.7169e-13
Cluster-38255.84056	1631.89	311.288	2.3898	3.0871e-15	9.0187e-13
Cluster-38255.38783	170.489	0	10.155	3.4746e-15	1.0133e-12
Cluster-38255.50894	1513.9	246.989	2.6166	3.6455e-15	1.0594e-12
Cluster-38255.74217	473.435	23.1981	4.3483	3.6448e-15	1.0594e-12
Cluster-38255.96281	347.618	41.5458	3.0709	4.0822e-15	1.1843e-12
Cluster-38255.74077	143.443	895.012	-2.6402	4.2887e-15	1.242e-12
Cluster-38255.61012	658.816	78.0015	3.0768	4.5044e-15	1.3022e-12
Cluster-38255.80560	23293.7	4735.59	2.2984	4.5137e-15	1.3026e-12
Cluster-38255.67639	68.7133	501.803	-2.8684	4.618e-15	1.3304e-12
Cluster-38255.72615	2200.29	419.177	2.3917	4.6821e-15	1.3465e-12
Cluster-38255.42214	171.016	0	10.158	4.7394e-15	1.3607e-12
Cluster-38255.51566	337.519	22.8228	3.8824	4.7962e-15	1.3746e-12
Cluster-38255.79336	8809.08	2035.62	2.1137	5.8006e-15	1.6596e-12
Cluster-38255.76554	35.5108	456.242	-3.689	6.128e-15	1.7502e-12
Cluster-38255.95327	780.492	65.5224	3.5713	6.1887e-15	1.7646e-12
Cluster-38255.85536	1012.83	121.301	3.0625	6.8997e-15	1.9639e-12
Cluster-38255.68431	312.56	29.8217	3.3942	7.08e-15	2.0118e-12
Cluster-38255.65550	172.469	5.25372	5.0534	7.3738e-15	2.0917e-12
Cluster-38255.105065	1107.56	0	12.854	7.4948e-15	2.1224e-12
Cluster-38255.86141	1940.19	384.365	2.3369	8.0895e-15	2.2869e-12
Cluster-38255.50558	337.717	38.5845	3.1254	8.5078e-15	2.4011e-12
Cluster-38255.98527	514.084	37.338	3.7997	8.6451e-15	2.4357e-12
Cluster-38255.82388	287.613	22.4731	3.6697	9.2697e-15	2.6073e-12
Cluster-38255.66183	1120.74	164.606	2.771	9.3053e-15	2.6084e-12
Cluster-38255.81459	51.8815	924.583	-4.1553	9.3036e-15	2.6084e-12
Cluster-38255.84856	130.098	875.272	-2.75	9.3233e-15	2.6091e-12
Cluster-38255.50986	257.049	4.50305	5.7943	9.8857e-15	2.7618e-12
Cluster-38255.73995	171.234	1205.27	-2.8149	1.0045e-14	2.8016e-12
Cluster-38255.86158	3350.87	780.533	2.1019	1.0653e-14	2.9662e-12
Cluster-38255.75045	990.71	131.11	2.9221	1.1196e-14	3.1122e-12
Cluster-38255.62547	7.01941	181.832	-4.691	1.1501e-14	3.1915e-12
Cluster-38255.85414	568.603	76.1869	2.9028	1.1899e-14	3.2966e-12
Cluster-38255.71636	2132.37	356.813	2.5805	1.2212e-14	3.3777e-12
Cluster-38255.69694	1488.61	289.654	2.3623	1.2496e-14	3.4503e-12
Cluster-38255.68408	293.355	19.7438	3.8817	1.3249e-14	3.6525e-12
Cluster-38255.84925	127.104	780.941	-2.6207	1.339e-14	3.6852e-12
Cluster-38255.78540	14885.6	3082.4	2.272	1.3886e-14	3.8152e-12
Cluster-38255.82513	61.8165	591.973	-3.2591	1.4371e-14	3.942e-12
Cluster-38255.53076	1684.31	191.891	3.1369	1.4509e-14	3.9732e-12
Cluster-38255.70434	1319.34	238.544	2.4662	1.5542e-14	4.2492e-12
Cluster-38255.77538	9555.16	1880.33	2.3456	1.5725e-14	4.2923e-12
Cluster-38255.81444	4163.94	857.698	2.2791	1.6954e-14	4.6201e-12
Cluster-38255.72654	589.73	60.9101	3.2689	1.7277e-14	4.7003e-12
Cluster-38255.91962	1282.94	199.717	2.6849	1.7364e-14	4.7164e-12
Cluster-38255.40485	190.915	0	10.317	1.7537e-14	4.7556e-12
Cluster-38255.84098	927.959	86.1397	3.4253	1.7708e-14	4.7942e-12
Cluster-38255.74747	1962.8	220.355	3.1531	1.7808e-14	4.8132e-12
Cluster-38255.78026	1728.35	343.025	2.3323	1.8506e-14	4.9938e-12
Cluster-38255.75117	40.6079	434.908	-3.4243	1.9152e-14	5.1514e-12
Cluster-38255.95810	592.03	65.1156	3.1796	1.9142e-14	5.1514e-12
Cluster-38255.54414	680.315	46.3335	3.8709	2.0255e-14	5.4317e-12
Cluster-38255.73570	761.953	117.781	2.6935	2.0259e-14	5.4317e-12
Cluster-38255.77228	223.415	1107.36	-2.3089	2.0484e-14	5.4832e-12
Cluster-38255.60414	688.111	97.6204	2.8158	2.0765e-14	5.5495e-12
Cluster-38255.64161	531.834	81.1977	2.7117	2.1228e-14	5.6641e-12
Cluster-38255.71357	112.517	731.469	-2.6991	2.1739e-14	5.7912e-12
Cluster-38255.81645	4788.46	1138.41	2.0724	2.1871e-14	5.8168e-12
Cluster-38255.84549	194.036	9.36933	4.3571	2.1911e-14	5.8183e-12
Cluster-38255.43459	413.522	40.465	3.3592	2.2752e-14	6.032e-12
Cluster-38255.81535	29.2037	304.269	-3.3828	2.3942e-14	6.3373e-12
Cluster-38255.78600	11719.2	2669.2	2.1346	2.488e-14	6.5752e-12
Cluster-38255.101731	312.253	17.3185	4.1737	2.5445e-14	6.7136e-12
Cluster-38255.83976	3976.87	891.049	2.1584	2.555e-14	6.7307e-12
Cluster-38255.78032	15578.8	2502.34	2.6384	2.5991e-14	6.836e-12
Cluster-38255.74768	6919.99	1273.44	2.4424	2.9339e-14	7.7046e-12
Cluster-38255.69425	427.02	24.5888	4.1041	2.9738e-14	7.797e-12
Cluster-38255.66017	1408.88	195.362	2.8486	3.1694e-14	8.2967e-12
Cluster-38255.40486	148.178	1.24217	6.8162	3.2005e-14	8.3651e-12
Cluster-38255.61089	503.746	47.55	3.4134	3.28e-14	8.5592e-12
Cluster-38255.36839	190.361	0	10.314	3.3767e-14	8.7978e-12
Cluster-38255.107996	136.571	0	9.8342	3.5635e-14	9.27e-12
Cluster-38255.83957	5877.48	1057.3	2.4754	3.6373e-14	9.4471e-12
Cluster-38255.53584	295.569	21.3025	3.781	3.6849e-14	9.5558e-12
Cluster-38255.74235	2124.16	367.455	2.5298	3.7787e-14	9.7839e-12
Cluster-38255.81848	65.9154	557.351	-3.0772	3.8383e-14	9.9229e-12
Cluster-38255.82170	3157.99	689.738	2.1956	4.0927e-14	1.0564e-11
Cluster-38255.83965	6003	906.208	2.7285	4.1674e-14	1.074e-11
Cluster-38255.72837	284.428	17.8509	4.0207	4.2777e-14	1.1007e-11
Cluster-38255.77159	1023.09	208.235	2.2954	4.4545e-14	1.1444e-11
Cluster-38255.74457	503.629	59.0184	3.0892	4.4914e-14	1.1504e-11
Cluster-38255.81845	2178.31	479.156	2.1852	4.4859e-14	1.1504e-11
Cluster-38255.63942	225.136	20.1457	3.4917	4.6704e-14	1.1944e-11
Cluster-38255.68882	736.369	36.4178	4.3336	4.6895e-14	1.1974e-11
Cluster-38255.48031	177.962	3.86496	5.543	4.7806e-14	1.2188e-11
Cluster-38255.39258	309.455	0.254349	10.053	4.8056e-14	1.2233e-11
Cluster-38255.81424	295.167	1924.75	-2.7051	5.2002e-14	1.3217e-11
Cluster-38255.75787	197.741	16.3819	3.5925	5.4015e-14	1.3708e-11
Cluster-38255.60184	231.207	0.49391	8.7615	5.4908e-14	1.3913e-11
Cluster-38255.105498	202.35	0.763047	7.9852	5.5792e-14	1.4116e-11
Cluster-38255.78059	3509.66	600.63	2.5458	5.5965e-14	1.4138e-11
Cluster-38255.93911	1369.63	196.787	2.7986	5.6923e-14	1.4358e-11
Cluster-38255.83061	2457.44	582.417	2.0767	5.8079e-14	1.4628e-11
Cluster-38255.79347	2819.46	270.064	3.3854	5.8519e-14	1.4716e-11
Cluster-38255.42121	140.468	3.93078	5.2427	5.9541e-14	1.4951e-11
Cluster-38255.80023	513.202	83.56	2.6153	5.9754e-14	1.4982e-11
Cluster-38255.64288	139.818	0.973032	7.0548	5.9848e-14	1.4983e-11
Cluster-38255.84180	719.878	42.1642	4.0826	6.0595e-14	1.5147e-11
Cluster-38255.65980	1761.81	146.888	3.5884	6.3515e-14	1.5853e-11
Cluster-38255.79885	1624.14	361.393	2.1688	7.3414e-14	1.8296e-11
Cluster-38255.48133	146.42	0.763047	7.5155	8.4073e-14	2.0921e-11
Cluster-38255.66978	442.793	52.7004	3.0762	8.4298e-14	2.0946e-11
Cluster-38255.75769	135.074	747.512	-2.4696	8.4943e-14	2.1074e-11
Cluster-38255.80166	734.714	3151.74	-2.1009	8.5703e-14	2.1231e-11
Cluster-38255.66730	1873.54	355.04	2.4014	8.8509e-14	2.1894e-11
Cluster-38255.50455	138.435	2.76826	5.5894	9.0205e-14	2.228e-11
Cluster-38255.74465	1076.51	200.025	2.4259	9.6881e-14	2.387e-11
Cluster-38255.92607	252.104	13.4001	4.2118	9.6929e-14	2.387e-11
Cluster-38255.83089	8823.5	1746.77	2.3369	1.0193e-13	2.5063e-11
Cluster-38255.105546	381.012	24.7828	3.9276	1.0266e-13	2.5207e-11
Cluster-38255.80539	6848.47	1616.98	2.0824	1.0378e-13	2.5443e-11
Cluster-38255.80357	2392.23	431.179	2.4718	1.0423e-13	2.5518e-11
Cluster-38255.40445	153.886	0	10.006	1.0699e-13	2.6153e-11
Cluster-38255.61003	864.959	147.247	2.5541	1.0816e-13	2.64e-11
Cluster-38255.99286	261.988	23.7538	3.4724	1.1606e-13	2.8289e-11
Cluster-38255.79958	364.382	1790.08	-2.296	1.1687e-13	2.8403e-11
Cluster-38255.82052	112.116	789.17	-2.8142	1.1675e-13	2.8403e-11
Cluster-38255.37192	162.656	0	10.087	1.1767e-13	2.8554e-11
Cluster-38255.79194	4849.41	821.879	2.5609	1.2042e-13	2.918e-11
Cluster-38255.73552	1180.28	120.894	3.2879	1.31e-13	3.1698e-11
Cluster-38255.78813	1403.16	6007.6	-2.098	1.369e-13	3.3077e-11
Cluster-38255.71117	125.995	784.071	-2.6364	1.4887e-13	3.5916e-11
Cluster-38255.35993	217.84	0.49391	8.6779	1.578e-13	3.8016e-11
Cluster-38255.81078	7937.95	1658.88	2.2585	1.6001e-13	3.8492e-11
Cluster-38255.42053	158.633	5.23893	4.9339	1.9025e-13	4.57e-11
Cluster-38255.72739	104.737	2.37528	5.4463	2.1112e-13	5.0642e-11
Cluster-38255.96704	818.13	143.118	2.5147	2.121e-13	5.0802e-11
Cluster-38255.102035	187.397	0.508698	8.4533	2.1921e-13	5.2429e-11
Cluster-38255.81766	200.895	17.3494	3.5364	2.2587e-13	5.3946e-11
Cluster-38255.36669	154.221	0	10.01	2.2846e-13	5.4486e-11
Cluster-38255.81140	901.018	62.6309	3.8466	2.3014e-13	5.4807e-11
Cluster-38255.79550	136.271	999.312	-2.8743	2.3294e-13	5.5394e-11
Cluster-38255.106557	187.693	5.17866	5.132	2.4218e-13	5.7509e-11
Cluster-38255.52329	135.756	0.763047	7.4074	2.4278e-13	5.7571e-11
Cluster-38255.94019	208.721	10.6004	4.3027	2.4577e-13	5.8196e-11
Cluster-38255.82945	502.911	2357.14	-2.2286	2.4722e-13	5.8457e-11
Cluster-38255.56609	115.05	1.34439	6.4177	2.5221e-13	5.9552e-11
Cluster-38255.51976	324.997	27.4559	3.5672	2.5611e-13	6.0387e-11
Cluster-38255.38752	209.655	3.71172	5.7693	2.6373e-13	6.2095e-11
Cluster-38255.63750	374.255	50.3101	2.8923	2.6518e-13	6.2349e-11
Cluster-38255.60317	1787.65	410.946	2.1215	2.6761e-13	6.2831e-11
Cluster-38255.53753	151.773	5.28866	4.8966	2.7096e-13	6.3528e-11
Cluster-38255.77251	3643.13	873.108	2.0612	2.7206e-13	6.3696e-11
Cluster-38255.83580	821.485	106.265	2.9467	2.7601e-13	6.453e-11
Cluster-38255.83183	1836.39	355.696	2.3698	3.0597e-13	7.1435e-11
Cluster-38255.67402	1305.61	281.493	2.2122	3.103e-13	7.2344e-11
Cluster-38255.76716	3349.75	825.378	2.0207	3.2556e-13	7.5794e-11
Cluster-38255.78646	14689.7	3598.89	2.0292	3.2894e-13	7.6475e-11
Cluster-38255.52654	311.562	12.6365	4.6224	3.4711e-13	8.0585e-11
Cluster-38255.85562	5767.45	751.923	2.9403	3.5379e-13	8.2022e-11
Cluster-38255.41554	248.207	0.508698	8.8609	3.5513e-13	8.2218e-11
Cluster-38255.105384	115.56	0	9.5929	3.7776e-13	8.7336e-11
Cluster-38255.77673	95.5849	676.143	-2.8212	3.8568e-13	8.9042e-11
Cluster-38255.77804	150.604	8.13641	4.2143	4.0348e-13	9.3022e-11
Cluster-38255.66047	2712.01	455.856	2.5742	4.0466e-13	9.3166e-11
Cluster-38255.39441	240.316	0.254349	9.6872	4.0723e-13	9.3628e-11
Cluster-38255.53734	122.96	4.45314	4.7697	4.1304e-13	9.4834e-11
Cluster-38255.63601	1086.31	135.985	2.9965	4.1625e-13	9.5438e-11
Cluster-38255.60686	527.339	50.7936	3.3814	4.2976e-13	9.8401e-11
Cluster-38255.81229	26.072	311.757	-3.5872	4.3743e-13	1.0002e-10
Cluster-38255.83346	119.474	755.5	-2.661	4.4722e-13	1.0212e-10
Cluster-38255.80066	5314.16	1428.06	1.8958	4.6587e-13	1.0623e-10
Cluster-38255.42041	367.483	31.2641	3.5606	4.741e-13	1.0796e-10
Cluster-38255.83776	1828.13	413.515	2.1436	4.849e-13	1.1027e-10
Cluster-38255.81343	6742.44	1477.4	2.1903	4.9566e-13	1.1256e-10
Cluster-38255.61733	120.472	1.25696	6.5111	4.9676e-13	1.126e-10
Cluster-38255.80354	21919.8	4953.83	2.1456	4.972e-13	1.126e-10
Cluster-38255.82750	674.704	119.763	2.497	4.9961e-13	1.1299e-10
Cluster-38255.94540	857.722	169.87	2.3384	5.1466e-13	1.1624e-10
Cluster-38255.91649	33.0183	542.802	-4.0361	5.2513e-13	1.1844e-10
Cluster-38255.68044	453.042	76.5916	2.5614	5.4008e-13	1.2165e-10
Cluster-38255.67866	549.15	75.2173	2.8655	5.4948e-13	1.236e-10
Cluster-38255.87589	946.84	191.053	2.3075	5.565e-13	1.2501e-10
Cluster-38255.69936	324.555	42.4634	2.9416	5.5948e-13	1.2551e-10
Cluster-38255.80821	138.114	1002.38	-2.858	5.8453e-13	1.3095e-10
Cluster-38255.81599	8484.58	1978.19	2.1006	6.0528e-13	1.3542e-10
Cluster-38255.82427	116.191	686.841	-2.5617	6.2337e-13	1.3928e-10
Cluster-38255.79670	415.999	1985.8	-2.2547	6.4388e-13	1.4367e-10
Cluster-38255.83408	770.22	133.756	2.5231	6.7174e-13	1.4968e-10
Cluster-38255.67908	196.207	20.4352	3.2684	7.0951e-13	1.5789e-10
Cluster-38255.99375	174.625	14.6889	3.5762	7.3114e-13	1.6248e-10
Cluster-38255.77422	78.5797	794.362	-3.3386	7.6958e-13	1.7079e-10
Cluster-38255.74127	1231.39	242.62	2.342	7.9307e-13	1.7577e-10
Cluster-38255.64506	64.8206	694.838	-3.4191	8.0108e-13	1.7708e-10
Cluster-38255.74744	2817.79	700.822	2.0073	8.0058e-13	1.7708e-10
Cluster-38255.68765	2692.54	550.761	2.2898	8.3427e-13	1.8417e-10
Cluster-38255.78394	8627.9	1452.88	2.5702	8.4901e-13	1.8717e-10
Cluster-38255.82426	972.023	197.488	2.3013	8.7429e-13	1.9249e-10
Cluster-38255.58377	670.629	48.2624	3.7985	8.8317e-13	1.9419e-10
Cluster-38255.36729	167.14	2.64996	5.9034	8.8598e-13	1.9455e-10
Cluster-38255.77708	1388.64	300.228	2.2099	8.9823e-13	1.9698e-10
Cluster-38255.105264	117.662	1.96085	5.8248	9.1693e-13	2.0055e-10
Cluster-38255.79833	27084.4	7550.45	1.8429	9.1573e-13	2.0055e-10
Cluster-38255.80615	4438.22	1005.82	2.1416	9.5839e-13	2.0935e-10
Cluster-38255.105025	121.898	3.29841	5.2243	9.7592e-13	2.1289e-10
Cluster-38255.67864	829.499	111.115	2.8994	1.0117e-12	2.2041e-10
Cluster-38255.88285	1064.66	139.091	2.933	1.1051e-12	2.4045e-10
Cluster-38255.82702	2058.69	373.249	2.4644	1.1073e-12	2.406e-10
Cluster-38255.81974	6709.93	1610.14	2.0594	1.1759e-12	2.5518e-10
Cluster-38255.81185	1047.94	198.23	2.4049	1.2287e-12	2.6628e-10
Cluster-38255.40713	115.459	1.28524	6.4448	1.2347e-12	2.6724e-10
Cluster-38255.53113	80.3587	494.796	-2.621	1.3686e-12	2.9583e-10
Cluster-38255.70960	209.05	1206.41	-2.5276	1.4048e-12	3.0327e-10
Cluster-38255.91437	268.719	24.475	3.4624	1.4297e-12	3.0825e-10
Cluster-38255.63273	26.8076	268.341	-3.319	1.4429e-12	3.1069e-10
Cluster-38255.79575	3027.89	736.812	2.0385	1.4779e-12	3.1782e-10
Cluster-38255.81108	63.2068	490.896	-2.9545	1.5166e-12	3.257e-10
Cluster-38255.60589	633.915	66.9992	3.2379	1.5234e-12	3.2676e-10
Cluster-38255.49634	187.524	15.721	3.5788	1.5465e-12	3.3127e-10
Cluster-38255.68362	604.936	85.7029	2.8147	1.5838e-12	3.3883e-10
Cluster-38255.84754	2865.87	253.168	3.4988	1.6698e-12	3.5678e-10
Cluster-38255.82291	2004.82	425.633	2.235	1.6827e-12	3.5907e-10
Cluster-38255.60395	264.612	7.04636	5.2335	1.7079e-12	3.6398e-10
Cluster-38255.35609	118.183	1.0174	6.7984	1.7358e-12	3.6944e-10
Cluster-38255.68158	146.982	10.2143	3.8463	1.7506e-12	3.7212e-10
Cluster-38255.85707	67.9354	469.77	-2.7883	1.7815e-12	3.7821e-10
Cluster-38255.81457	10238.4	2048.27	2.3218	1.7972e-12	3.8105e-10
Cluster-38255.41097	227.353	0.326995	9.6071	1.9263e-12	4.0757e-10
Cluster-38255.84769	1594.39	246.566	2.6913	1.9272e-12	4.0757e-10
Cluster-38255.80054	68719.7	14027.4	2.2925	1.9608e-12	4.1416e-10
Cluster-38255.41943	108.56	0	9.5023	1.9722e-12	4.1603e-10
Cluster-38255.77564	5992.05	805.547	2.8944	2.0894e-12	4.4019e-10
Cluster-38255.82613	24.8221	269.684	-3.4487	2.172e-12	4.5703e-10
Cluster-38255.83202	1075.06	247.289	2.1205	2.1954e-12	4.6136e-10
Cluster-38255.84250	363.048	1513.91	-2.0605	2.3412e-12	4.9138e-10
Cluster-38255.93007	1816.17	24.4169	6.2099	2.4174e-12	5.0672e-10
Cluster-38255.78551	222.879	1456.13	-2.7067	2.4498e-12	5.1288e-10
Cluster-38255.84914	1221.45	276.958	2.1409	2.4764e-12	5.1779e-10
Cluster-38255.91318	499.481	27.8723	4.1576	2.556e-12	5.3377e-10
Cluster-38255.87238	782.478	123.736	2.6569	2.5829e-12	5.3871e-10
Cluster-38255.80737	11092.6	2222.13	2.3199	2.6636e-12	5.5484e-10
Cluster-38255.107453	142.356	3.78307	5.1941	2.6724e-12	5.5597e-10
Cluster-38255.63692	249.978	31.6816	2.9821	2.8283e-12	5.8769e-10
Cluster-38255.84616	2741.06	310.055	3.1456	2.8545e-12	5.9237e-10
Cluster-38255.93689	1018.06	185.433	2.46	2.926e-12	6.0647e-10
Cluster-38255.57568	1414.91	313.314	2.1738	2.989e-12	6.1875e-10
Cluster-38255.77986	25025.9	6426.91	1.9612	3.0517e-12	6.3094e-10
Cluster-38255.78266	2286.85	608.316	1.9103	3.1794e-12	6.5654e-10
Cluster-38255.72497	2319.49	565.756	2.0348	3.2097e-12	6.6196e-10
Cluster-38255.81380	366.596	49.3964	2.8868	3.2411e-12	6.6762e-10
Cluster-38255.91900	10.9449	158.47	-3.8553	3.2483e-12	6.6827e-10
Cluster-38255.87477	1285.35	256.658	2.3254	3.4763e-12	7.1428e-10
Cluster-38255.66552	57.5143	421.729	-2.8746	3.6067e-12	7.4017e-10
Cluster-38255.34443	94.3355	0	9.3009	3.6262e-12	7.4324e-10
Cluster-38255.106115	405.58	0	11.405	3.7303e-12	7.6365e-10
Cluster-38255.42063	109.155	0	9.51	3.8578e-12	7.8877e-10
Cluster-38255.79296	3094.9	484.441	2.6743	3.8712e-12	7.9054e-10
Cluster-38255.105255	123.129	0.733471	7.2803	3.8852e-12	7.9145e-10
Cluster-38255.78619	5730.04	1291.85	2.1495	3.8833e-12	7.9145e-10
Cluster-38255.71897	1070.3	118.553	3.1753	3.9639e-12	8.0651e-10
Cluster-38255.105679	93.6285	0	9.29	4.0417e-12	8.2033e-10
Cluster-38255.97679	153.042	7.47688	4.3688	4.0383e-12	8.2033e-10
Cluster-38255.90712	1203.13	240.92	2.3224	4.1352e-12	8.3827e-10
Cluster-38255.107807	110.309	0	9.5268	4.2327e-12	8.5699e-10
Cluster-38255.40205	230.744	22.1805	3.3839	4.2721e-12	8.6392e-10
Cluster-38255.60068	2141.46	179.93	3.5704	4.306e-12	8.6972e-10
Cluster-38255.76430	438.882	63.9364	2.7733	4.3601e-12	8.7957e-10
Cluster-38255.56434	204.795	23.8765	3.1003	4.3657e-12	8.7964e-10
Cluster-38255.78523	333.041	2053.6	-2.6246	4.4435e-12	8.9424e-10
Cluster-38255.87040	41.7113	384.331	-3.1997	4.5045e-12	9.054e-10
Cluster-38255.85837	968.885	111.246	3.1233	4.8984e-12	9.834e-10
Cluster-38255.70956	147.749	703.35	-2.2517	4.9131e-12	9.8515e-10
Cluster-38255.81223	155.035	781.645	-2.3341	5.1334e-12	1.0281e-09
Cluster-38255.38384	160.913	0.254349	9.1099	5.2366e-12	1.0475e-09
Cluster-38255.78675	21236.2	5896.29	1.8487	5.2565e-12	1.0502e-09
Cluster-38255.39431	94.3453	0	9.3012	5.3619e-12	1.07e-09
Cluster-38255.40236	137.503	6.97501	4.2985	5.5506e-12	1.1063e-09
Cluster-38255.81473	1606.86	379.341	2.0837	5.6292e-12	1.1206e-09
Cluster-38255.36327	161.74	3.74129	5.3883	5.6872e-12	1.1308e-09
Cluster-38255.74227	579.619	115.97	2.3226	5.8023e-12	1.1523e-09
Cluster-38255.78929	338.267	1982.95	-2.5509	5.8499e-12	1.1604e-09
Cluster-38255.79264	60.2405	397.331	-2.7204	5.8593e-12	1.1609e-09
Cluster-38255.82479	584.125	119.983	2.2844	5.9115e-12	1.1698e-09
Cluster-38255.38449	151.498	0.763047	7.5713	5.9203e-12	1.1702e-09
Cluster-38255.90537	1295.04	292.149	2.1473	6.1796e-12	1.22e-09
Cluster-38255.41525	102.653	1.73608	5.8104	6.2718e-12	1.2367e-09
Cluster-38255.96123	97.1384	1.53959	5.9354	6.3894e-12	1.2584e-09
Cluster-38255.60363	671.828	74.8058	3.1603	6.4005e-12	1.2591e-09
Cluster-38255.78732	12341.6	3347.7	1.8824	6.414e-12	1.2603e-09
Cluster-38255.86986	507.342	91.8885	2.4634	6.4868e-12	1.2731e-09
Cluster-38255.90033	64.7118	400.686	-2.6299	6.5757e-12	1.289e-09
Cluster-38255.72643	1285.17	293.475	2.1299	6.7659e-12	1.3247e-09
Cluster-38255.76242	2635.35	559.724	2.2345	6.932e-12	1.3556e-09
Cluster-38255.96988	169.793	9.58873	4.1182	7.0394e-12	1.375e-09
Cluster-38255.104720	147.026	4.88919	4.884	7.0933e-12	1.3839e-09
Cluster-38255.89689	1737.07	316.314	2.4591	7.1416e-12	1.3917e-09
Cluster-38255.37294	108.014	1.61223	6.067	7.5952e-12	1.4784e-09
Cluster-38255.67407	979.704	186.638	2.3948	7.6461e-12	1.4866e-09
Cluster-38255.46848	171.816	7.42456	4.5247	7.6811e-12	1.4916e-09
Cluster-38255.76119	3981.9	680.427	2.5484	7.9081e-12	1.5339e-09
Cluster-38255.81307	1564	374.355	2.0637	7.9461e-12	1.5395e-09
Cluster-38255.32563	100.543	0	9.3931	8.2083e-12	1.5884e-09
Cluster-38255.69806	3166.43	816.616	1.9548	8.2704e-12	1.5986e-09
Cluster-38255.79898	6009.7	1264.99	2.2482	8.4063e-12	1.6229e-09
Cluster-38255.67818	317.733	51.4551	2.6247	8.9036e-12	1.716e-09
Cluster-38255.81202	2585.66	555.329	2.2199	8.9087e-12	1.716e-09
Cluster-38255.77819	388.512	43.1913	3.175	9.4039e-12	1.8092e-09
Cluster-38255.38005	98.47	0	9.3632	9.5102e-12	1.8276e-09
Cluster-38255.65315	309.029	51.0175	2.5997	9.5318e-12	1.8296e-09
Cluster-38255.73919	40.5885	315.119	-2.9549	9.5716e-12	1.8351e-09
Cluster-38255.106966	221.773	20.181	3.4542	9.7988e-12	1.8765e-09
Cluster-38255.87263	4.96306	172.694	-5.1019	9.9123e-12	1.8961e-09
Cluster-38255.89811	1514.64	243.587	2.634	1.0066e-11	1.9233e-09
Cluster-38255.72949	218.435	21.4458	3.3547	1.0087e-11	1.925e-09
Cluster-38255.59501	64.0222	500.563	-2.9641	1.0264e-11	1.9566e-09
Cluster-38255.79519	327.328	53.6459	2.6098	1.0307e-11	1.9626e-09
Cluster-38255.71980	1017.58	219.997	2.2108	1.0396e-11	1.9772e-09
Cluster-38255.57768	229.514	18.6915	3.6026	1.0443e-11	1.9839e-09
Cluster-38255.40283	93.0662	0	9.2818	1.062e-11	2.0153e-09
Cluster-38255.91935	1775.54	19.0782	6.5321	1.0703e-11	2.0287e-09
Cluster-38255.101488	280.288	29.0395	3.2818	1.0982e-11	2.0792e-09
Cluster-38255.105453	917.553	7.40865	6.9338	1.1157e-11	2.1098e-09
Cluster-38255.87714	55.8818	431.277	-2.9518	1.1696e-11	2.2093e-09
Cluster-38255.61635	264.754	29.6274	3.1488	1.1912e-11	2.2477e-09
Cluster-38255.73336	978.975	220.48	2.1496	1.1966e-11	2.2551e-09
Cluster-38255.64500	1508.03	334.794	2.1701	1.2111e-11	2.28e-09
Cluster-38255.80533	14575.4	3922.57	1.8936	1.2191e-11	2.2925e-09
Cluster-38255.47103	149.45	3.36864	5.4031	1.2552e-11	2.3577e-09
Cluster-38255.75400	260.133	34.7586	2.8967	1.2683e-11	2.3796e-09
Cluster-38255.39242	85.4509	0	9.1581	1.2922e-11	2.4216e-09
Cluster-38255.76253	166.121	1096.88	-2.7217	1.3091e-11	2.4506e-09
Cluster-38255.64837	501.062	71.1054	2.8179	1.3176e-11	2.4636e-09
Cluster-38255.85170	208.196	895.335	-2.1047	1.3488e-11	2.5192e-09
Cluster-38255.60924	99.5687	2.20041	5.4204	1.3551e-11	2.5281e-09
Cluster-38255.72606	1440.36	338.764	2.0877	1.3956e-11	2.6008e-09
Cluster-38255.86157	1885.75	489.494	1.9454	1.4165e-11	2.6368e-09
Cluster-38255.78283	2055.92	351.582	2.5469	1.5131e-11	2.8134e-09
Cluster-38255.76888	1068.21	4489.28	-2.0712	1.5319e-11	2.8452e-09
Cluster-38255.104930	227.464	17.6834	3.6739	1.5358e-11	2.8465e-09
Cluster-38255.64401	596.181	56.2662	3.4123	1.536e-11	2.8465e-09
Cluster-38255.53062	85.7868	0	9.1641	1.5601e-11	2.8865e-09
Cluster-38255.82668	87.5623	543.563	-2.6336	1.5628e-11	2.8865e-09
Cluster-38255.82819	1547.67	381.745	2.0188	1.5621e-11	2.8865e-09
Cluster-38255.36588	100.055	0	9.3859	1.5673e-11	2.8915e-09
Cluster-38255.66311	114.706	730.194	-2.6697	1.5977e-11	2.9444e-09
Cluster-38255.87316	187.542	7.75839	4.5779	1.6025e-11	2.9499e-09
Cluster-38255.59039	426.637	57.052	2.8948	1.6061e-11	2.9533e-09
Cluster-38255.32708	94.2659	0	9.3002	1.6522e-11	3.0347e-09
Cluster-38255.76161	3543.83	743.049	2.2541	1.6865e-11	3.0942e-09
Cluster-38255.90124	99.3919	0.958243	6.5739	1.7051e-11	3.1249e-09
Cluster-38255.39534	237.689	25.7717	3.1936	1.7615e-11	3.2212e-09
Cluster-38255.53088	292.437	40.3094	2.8611	1.7613e-11	3.2212e-09
Cluster-38255.42144	102.856	1.27174	6.28	1.7818e-11	3.2548e-09
Cluster-38255.94624	998.67	184.458	2.436	1.8879e-11	3.4447e-09
Cluster-38255.81566	4630.35	906.974	2.3515	1.948e-11	3.5507e-09
Cluster-38255.95079	780.76	48.9639	3.9948	2.0741e-11	3.7762e-09
Cluster-38255.51361	171.549	6.23341	4.8061	2.1114e-11	3.8399e-09
Cluster-38255.96535	500.247	86.0443	2.5364	2.2138e-11	4.0219e-09
Cluster-38255.80619	2911.89	572.936	2.3459	2.3329e-11	4.2336e-09
Cluster-38255.36706	81.7268	0	9.094	2.3547e-11	4.2684e-09
Cluster-38255.80581	649.057	136.486	2.2496	2.3585e-11	4.2707e-09
Cluster-38255.64487	411.416	74.0406	2.4748	2.3929e-11	4.3283e-09
Cluster-38255.65344	7.0669	146.78	-4.3795	2.4249e-11	4.3815e-09
Cluster-38255.66121	3917.25	53.7012	6.1858	2.4397e-11	4.401e-09
Cluster-38255.87396	22.9749	323.857	-3.8138	2.4411e-11	4.401e-09
Cluster-38255.71450	2741.5	778.155	1.8167	2.4704e-11	4.449e-09
Cluster-38255.80159	141.922	692.324	-2.2858	2.5207e-11	4.5348e-09
Cluster-38255.73432	15.5608	225.567	-3.8662	2.5448e-11	4.5732e-09
Cluster-38255.80179	4100.81	606.409	2.7569	2.6597e-11	4.7745e-09
Cluster-38255.61990	2475.91	548.355	2.1746	2.7014e-11	4.8286e-09
Cluster-38255.66290	1322.93	163.167	3.0231	2.6979e-11	4.8286e-09
Cluster-38255.68918	631.386	141.75	2.1568	2.6989e-11	4.8286e-09
Cluster-38255.88902	110.121	3.04406	5.1964	2.6967e-11	4.8286e-09
Cluster-38255.94591	861.023	93.4187	3.2004	3.015e-11	5.3832e-09
Cluster-38255.40573	97.2066	0	9.3448	3.0368e-11	5.4159e-09
Cluster-38255.63193	843.103	141.88	2.5675	3.0398e-11	5.4159e-09
Cluster-38255.84927	1523.37	311.651	2.2881	3.1643e-11	5.6316e-09
Cluster-38255.76601	849.034	170.179	2.3172	3.2061e-11	5.6999e-09
Cluster-38255.105188	106.048	0	9.4684	3.2177e-11	5.7144e-09
Cluster-38255.91299	444.22	60.9079	2.8624	3.2344e-11	5.738e-09
Cluster-38255.84317	3278.97	783.226	2.0658	3.2635e-11	5.7833e-09
Cluster-38255.90752	863.161	160.294	2.4261	3.3301e-11	5.8952e-09
Cluster-38255.84581	237.377	21.196	3.4736	3.3557e-11	5.9341e-09
Cluster-38255.74775	1097.33	282.306	1.9591	3.3868e-11	5.9829e-09
Cluster-38255.105060	78.0717	0	9.0271	3.4667e-11	6.1151e-09
Cluster-38255.67100	159.418	11.7324	3.7507	3.4691e-11	6.1151e-09
Cluster-38255.75569	8960.85	2334.07	1.9406	3.6384e-11	6.4069e-09
Cluster-38255.84897	1170.04	219.037	2.4196	3.7046e-11	6.5164e-09
Cluster-38255.97856	203.229	20.5385	3.3203	3.8448e-11	6.756e-09
Cluster-38255.41192	94.5185	0	9.3042	3.909e-11	6.8615e-09
Cluster-38255.58148	260.913	22.0326	3.5697	3.9267e-11	6.878e-09
Cluster-38255.82811	2484.41	636.521	1.964	3.9254e-11	6.878e-09
Cluster-38255.36409	149.992	0.254349	9.0086	4.0127e-11	7.0213e-09
Cluster-38255.40568	131.965	3.19619	5.361	4.3227e-11	7.5438e-09
Cluster-38255.42052	90.2831	0	9.2361	4.317e-11	7.5438e-09
Cluster-38255.77696	592.777	82.7266	2.8354	4.3249e-11	7.5438e-09
Cluster-38255.80366	113.283	770.622	-2.7639	4.3312e-11	7.5468e-09
Cluster-38255.76620	3125.02	881.489	1.8258	4.3931e-11	7.6467e-09
Cluster-38255.82522	778.389	156.565	2.3132	4.5832e-11	7.9692e-09
Cluster-38255.77172	3432.93	950.433	1.8526	4.6333e-11	8.048e-09
Cluster-38255.53708	77.8353	0	9.023	4.6674e-11	8.0988e-09
Cluster-38255.70372	17.8483	218.547	-3.6177	4.6973e-11	8.1421e-09
Cluster-38255.78537	9.07184	133.865	-3.8883	4.7766e-11	8.2708e-09
Cluster-38255.92817	239.192	26.4135	3.1684	4.8471e-11	8.3843e-09
Cluster-38255.83455	58.6303	364.046	-2.6369	5.0307e-11	8.6928e-09
Cluster-38255.108001	149.082	6.26057	4.5589	5.1144e-11	8.8258e-09
Cluster-38255.90244	258.521	34.3118	2.9093	5.1183e-11	8.8258e-09
Cluster-38255.106264	254.986	38.6609	2.7208	5.1537e-11	8.8775e-09
Cluster-38255.76167	523.902	108.495	2.2712	5.1928e-11	8.9357e-09
Cluster-38255.89717	12.3658	170.675	-3.7942	5.2106e-11	8.957e-09
Cluster-38255.70601	481.463	60.9743	2.9832	5.2433e-11	9.004e-09
Cluster-38255.79921	2585.33	439.528	2.5558	5.2604e-11	9.0239e-09
Cluster-38255.77907	357.843	1488.96	-2.0564	5.3362e-11	9.1342e-09
Cluster-38255.79136	17484.1	3764.93	2.2155	5.3404e-11	9.1342e-09
Cluster-38255.93322	2282.58	10.1769	7.7993	5.3411e-11	9.1342e-09
Cluster-38255.76629	203.53	922.117	-2.18	5.3479e-11	9.1364e-09
Cluster-38255.33581	97.0908	0	9.3429	5.361e-11	9.1494e-09
Cluster-38255.80444	7184.4	1778.7	2.0144	5.481e-11	9.3445e-09
Cluster-38255.70218	1180.48	198.721	2.5711	5.489e-11	9.3487e-09
Cluster-38255.63156	207.946	23.0811	3.1669	5.9167e-11	1.0067e-08
Cluster-38255.78712	2639.17	555.921	2.2464	5.9752e-11	1.0156e-08
Cluster-38255.70528	400.011	73.1596	2.4493	6.1455e-11	1.0435e-08
Cluster-38255.66520	467.822	49.6635	3.2357	6.2013e-11	1.0519e-08
Cluster-38255.35124	438.312	0	11.517	6.2621e-11	1.0611e-08
Cluster-38255.105825	684.446	0	12.16	6.2984e-11	1.0662e-08
Cluster-38255.75644	681.439	83.6029	3.0261	6.3089e-11	1.0669e-08
Cluster-38255.36228	80.4301	0	9.071	6.3515e-11	1.073e-08
Cluster-38255.81279	3386.95	595.091	2.5089	6.3947e-11	1.0792e-08
Cluster-38255.69445	24.7012	241.236	-3.2862	6.4816e-11	1.0927e-08
Cluster-38255.48344	94.1801	4.21358	4.4677	6.5109e-11	1.0965e-08
Cluster-38255.81636	91.0738	1.25696	6.1105	6.7777e-11	1.1403e-08
Cluster-38255.73522	866.573	181.974	2.2542	7.2479e-11	1.2182e-08
Cluster-38255.87177	505.258	105.667	2.2564	7.2637e-11	1.2196e-08
Cluster-38255.70298	472.682	77.4763	2.608	7.5111e-11	1.2599e-08
Cluster-38255.79401	41.1177	439.98	-3.4201	7.7161e-11	1.293e-08
Cluster-38255.89977	1277.49	295.002	2.1135	7.7376e-11	1.2953e-08
Cluster-38255.66448	3741.15	690.136	2.439	7.7484e-11	1.2958e-08
Cluster-38255.79775	11906.4	3273.39	1.863	7.9334e-11	1.3254e-08
Cluster-38255.37983	139.504	9.5819	3.8463	7.9953e-11	1.3344e-08
Cluster-38255.40974	101.732	1.24217	6.2785	8.0862e-11	1.3482e-08
Cluster-38255.37543	130.742	0.508698	7.9376	8.4368e-11	1.4052e-08
Cluster-38255.77803	73.4464	413.508	-2.4909	8.615e-11	1.4335e-08
Cluster-38255.101429	176.106	18.429	3.2442	8.686e-11	1.4438e-08
Cluster-38255.60449	1168.58	229.539	2.3459	8.7396e-11	1.4513e-08
Cluster-38255.105363	91.3141	1.79394	5.6295	8.9171e-11	1.4793e-08
Cluster-38255.88028	3396.89	976.475	1.7988	8.9764e-11	1.4877e-08
Cluster-38255.94919	31.0583	245.495	-2.9845	9.0936e-11	1.5056e-08
Cluster-38255.46046	537.267	120.916	2.1511	9.3911e-11	1.5533e-08
Cluster-38255.101030	141.717	12.5666	3.5026	9.5149e-11	1.5722e-08
Cluster-38255.83293	2758.1	807.208	1.7727	9.6215e-11	1.5882e-08
Cluster-38255.76290	289.829	1684.44	-2.5396	9.802e-11	1.6164e-08
Cluster-38255.78698	10627.4	3279	1.6964	1.0114e-10	1.6662e-08
Cluster-38255.38504	153.886	9.40149	4.0199	1.0189e-10	1.6769e-08
Cluster-38255.83631	7466.5	2190.48	1.7693	1.0392e-10	1.7086e-08
Cluster-38255.90204	2386.51	493.018	2.2748	1.0492e-10	1.7234e-08
Cluster-38255.63568	138.209	7.2848	4.2142	1.062e-10	1.7427e-08
Cluster-38255.87706	550.795	72.3671	2.9213	1.0857e-10	1.7798e-08
Cluster-38255.72860	102.707	2.27435	5.4463	1.1008e-10	1.8028e-08
Cluster-38255.105568	97.586	0	9.3482	1.1225e-10	1.8332e-08
Cluster-38255.70542	803.936	185.144	2.1203	1.1207e-10	1.8332e-08
Cluster-38255.92676	777.806	185.247	2.0713	1.1227e-10	1.8332e-08
Cluster-38255.68031	378.56	64.56	2.5507	1.1361e-10	1.8534e-08
Cluster-38255.40856	415.188	47.0663	3.1526	1.1396e-10	1.8572e-08
Cluster-38255.73247	2033.92	510.22	1.9942	1.1492e-10	1.871e-08
Cluster-38255.49954	987.731	143.212	2.7854	1.1757e-10	1.9122e-08
Cluster-38255.86700	1031.31	210.8	2.2896	1.1865e-10	1.9279e-08
Cluster-38255.81031	30.7484	282.01	-3.1994	1.208e-10	1.961e-08
Cluster-38255.79329	124.471	592.645	-2.25	1.2413e-10	2.0131e-08
Cluster-38255.52715	359.354	63.0579	2.5106	1.249e-10	2.0216e-08
Cluster-38255.69692	50.7819	337.455	-2.7322	1.2479e-10	2.0216e-08
Cluster-38255.97855	1643.46	308.632	2.4149	1.2511e-10	2.0231e-08
Cluster-38255.83088	2366.6	630.81	1.9076	1.2809e-10	2.0693e-08
Cluster-38255.81483	7276.14	2144.7	1.7626	1.2871e-10	2.0772e-08
Cluster-38255.40458	127.58	7.14859	4.1695	1.2937e-10	2.0858e-08
Cluster-38255.80454	4426.22	1061.55	2.0605	1.3083e-10	2.1074e-08
Cluster-38255.36572	78.8931	1.72924	5.5761	1.3099e-10	2.1079e-08
Cluster-38255.89937	44.0401	401.784	-3.1854	1.3187e-10	2.12e-08
Cluster-38255.83389	3081.53	800.127	1.9456	1.3262e-10	2.13e-08
Cluster-38255.83075	1530.01	379.025	2.0135	1.3386e-10	2.1479e-08
Cluster-38255.41259	83.9346	0	9.1307	1.3408e-10	2.1493e-08
Cluster-38255.84624	526.217	66.0502	2.992	1.4877e-10	2.3824e-08
Cluster-38255.40280	87.7542	0	9.195	1.4911e-10	2.3856e-08
Cluster-38255.36617	124.13	4.37125	4.7704	1.4935e-10	2.3871e-08
Cluster-38255.34305	128.568	0.508698	7.9142	1.5111e-10	2.4106e-08
Cluster-38255.78997	938.123	3715.97	-1.9857	1.5105e-10	2.4106e-08
Cluster-38255.55187	159.883	4.97663	4.9913	1.5146e-10	2.414e-08
Cluster-38255.76668	11329.6	3095.99	1.8716	1.5182e-10	2.4173e-08
Cluster-38255.105096	434.005	0	11.502	1.5981e-10	2.5421e-08
Cluster-38255.86715	559.761	116.172	2.2699	1.6252e-10	2.5828e-08
Cluster-38255.83896	1824.83	329.395	2.4699	1.6581e-10	2.6325e-08
Cluster-38255.39825	140.016	0.254349	8.9073	1.6789e-10	2.663e-08
Cluster-38255.78195	194.164	861.629	-2.1487	1.6811e-10	2.664e-08
Cluster-38255.32542	69.484	0	8.86	1.6834e-10	2.665e-08
Cluster-38255.40537	124.595	3.17456	5.3388	1.7077e-10	2.701e-08
Cluster-38255.76853	4268.88	1308.15	1.7063	1.8068e-10	2.855e-08
Cluster-38255.107946	80.5031	0	9.0728	1.8131e-10	2.8611e-08
Cluster-38255.84351	24.0621	269.516	-3.4809	1.8142e-10	2.8611e-08
Cluster-38255.79853	22.7306	218.711	-3.2733	1.8478e-10	2.9114e-08
Cluster-38255.66468	47.4815	327.435	-2.7871	1.8839e-10	2.9655e-08
Cluster-38255.53714	600.562	64.376	3.2152	1.9026e-10	2.9921e-08
Cluster-38255.64980	17.869	178.905	-3.3286	1.9251e-10	3.0246e-08
Cluster-38255.66427	277.853	38.2659	2.8514	1.9351e-10	3.0375e-08
Cluster-38255.36699	92.3076	0	9.2702	1.9611e-10	3.0754e-08
Cluster-38255.39530	599.827	0	11.969	1.9716e-10	3.0889e-08
Cluster-38255.95247	97.6181	4.02392	4.5574	1.9902e-10	3.1151e-08
Cluster-38255.59044	333.362	47.5931	2.8053	2.0124e-10	3.1469e-08
Cluster-38255.54061	145.489	7.67095	4.2232	2.0172e-10	3.1515e-08
Cluster-38255.53307	140.237	11.7607	3.5634	2.0199e-10	3.1528e-08
Cluster-38255.40393	72.2052	0	8.9157	2.0478e-10	3.1932e-08
Cluster-38255.72154	4628.12	1105.55	2.0662	2.1228e-10	3.3043e-08
Cluster-38255.79505	768.919	148.359	2.3716	2.123e-10	3.3043e-08
Cluster-38255.89908	1361.24	385.814	1.8186	2.1336e-10	3.3177e-08
Cluster-38255.96832	246.396	33.4379	2.8849	2.1375e-10	3.3207e-08
Cluster-38255.70726	453.909	74.5971	2.6023	2.2928e-10	3.5586e-08
Cluster-38255.60476	654.157	135.637	2.2736	2.3151e-10	3.5899e-08
Cluster-38255.80638	138.328	656.161	-2.2464	2.3541e-10	3.6469e-08
Cluster-38255.76402	1206.91	176.911	2.7717	2.3981e-10	3.7116e-08
Cluster-38255.40457	83.6402	1.22055	6.2274	2.4721e-10	3.8226e-08
Cluster-38255.71906	1131.3	251.398	2.1697	2.5116e-10	3.88e-08
Cluster-38255.89603	968.535	254.978	1.926	2.5326e-10	3.9089e-08
Cluster-38255.75385	6593.93	1030.28	2.6782	2.575e-10	3.9706e-08
Cluster-38255.79193	7481.31	2223.17	1.7508	2.5969e-10	4.0007e-08
Cluster-38255.79042	135.622	755.539	-2.4779	2.6019e-10	4.0046e-08
Cluster-38255.75838	526.584	105.609	2.3163	2.6353e-10	4.0523e-08
Cluster-38255.72299	109.226	612.084	-2.4854	2.6549e-10	4.0788e-08
Cluster-38255.61036	2314.46	451.36	2.3582	2.686e-10	4.1227e-08
Cluster-38255.95176	13.4948	166.858	-3.6192	2.7331e-10	4.1911e-08
Cluster-38255.40842	76.0674	0	8.991	2.7357e-10	4.1912e-08
Cluster-38255.76509	3586.69	899.982	1.9944	2.7393e-10	4.1929e-08
Cluster-38255.85787	341.447	49.726	2.7752	2.7622e-10	4.224e-08
Cluster-38255.80077	1679.13	488.929	1.7799	2.7785e-10	4.245e-08
Cluster-38255.82989	152.212	12.7212	3.6003	2.9128e-10	4.4461e-08
Cluster-38255.64303	676.83	6.85558	6.6048	2.9295e-10	4.4676e-08
Cluster-38255.47065	97.3866	1.97564	5.5559	2.9324e-10	4.4679e-08
Cluster-38255.78838	1011.43	3901.98	-1.9477	2.9665e-10	4.5157e-08
Cluster-38255.73938	37.2516	315.993	-3.0906	3.019e-10	4.5914e-08
Cluster-38255.76860	6028.62	1824.22	1.7247	3.058e-10	4.6465e-08
Cluster-38255.86579	1077.88	288.507	1.901	3.1454e-10	4.775e-08
Cluster-38255.64348	646.306	6.22563	6.6792	3.1503e-10	4.7781e-08
Cluster-38255.60306	10.5489	166.129	-3.9734	3.1833e-10	4.8237e-08
Cluster-38255.81896	6.76762	123.581	-4.1998	3.2016e-10	4.8469e-08
Cluster-38255.80056	2032.55	507.404	2.003	3.2107e-10	4.8564e-08
Cluster-38255.94316	364.066	27.8363	3.7163	3.2481e-10	4.9084e-08
Cluster-38255.40300	96.5555	1.0174	6.5101	3.2891e-10	4.9659e-08
Cluster-38255.74791	99.0815	726.036	-2.8732	3.299e-10	4.9763e-08
Cluster-38255.77787	4709.32	1421.47	1.7284	3.3255e-10	5.0118e-08
Cluster-38255.81231	5473.93	1370.61	1.998	3.3668e-10	5.0694e-08
Cluster-38255.105842	173.753	4.28493	5.3404	3.3784e-10	5.0822e-08
Cluster-38255.77930	1390.78	370.757	1.908	3.4072e-10	5.1209e-08
Cluster-38255.98768	337.342	57.5385	2.5458	3.4361e-10	5.1596e-08
Cluster-38255.58583	403.067	79.7296	2.3354	3.5708e-10	5.3571e-08
Cluster-38255.96076	972.525	237.041	2.0358	3.5915e-10	5.3833e-08
Cluster-38255.104980	81.9104	0	9.0962	3.6686e-10	5.4939e-08
Cluster-38255.66665	197.313	22.7325	3.1154	3.8112e-10	5.7023e-08
Cluster-38255.81172	118.423	676.391	-2.5137	3.8269e-10	5.7206e-08
Cluster-38255.75014	6574.79	165.173	5.3141	3.9389e-10	5.8828e-08
Cluster-38255.82358	159.341	18.8137	3.0825	3.9642e-10	5.9153e-08
Cluster-38255.82273	384.471	1550.38	-2.0111	3.9882e-10	5.9457e-08
Cluster-38255.107808	72.5467	0	8.9227	4.0202e-10	5.9881e-08
Cluster-38255.105022	80.0877	0	9.0632	4.1046e-10	6.1028e-08
Cluster-38255.40627	93.692	1.99043	5.4928	4.1024e-10	6.1028e-08
Cluster-38255.85190	726.172	168.154	2.1111	4.2012e-10	6.2409e-08
Cluster-38255.96177	777.322	126.792	2.6179	4.2628e-10	6.3268e-08
Cluster-38255.85391	2319.83	578.501	2.0029	4.273e-10	6.3362e-08
Cluster-38255.26101	79.4932	0	9.0522	4.3397e-10	6.4237e-08
Cluster-38255.79822	305.95	54.0932	2.4966	4.337e-10	6.4237e-08
Cluster-38255.84508	1480.41	337.471	2.135	4.385e-10	6.485e-08
Cluster-38255.97049	1115.9	233.35	2.2596	4.4508e-10	6.5765e-08
Cluster-38255.114875	73.4463	0	8.938	4.4893e-10	6.6274e-08
Cluster-38255.73669	1065.42	178.5	2.578	4.5372e-10	6.6922e-08
Cluster-107405.0	102.444	0.820905	6.9833	4.5505e-10	6.7058e-08
Cluster-38255.87300	769.754	193.539	1.9912	4.5944e-10	6.7645e-08
Cluster-38255.36984	64.0867	0	8.743	4.7232e-10	6.948e-08
Cluster-38255.106954	105.098	0.508698	7.6227	4.7324e-10	6.9554e-08
Cluster-38255.75925	2405.88	726.928	1.7264	4.7927e-10	7.0378e-08
Cluster-38255.56290	93.3801	2.14367	5.5452	4.8021e-10	7.0454e-08
Cluster-38255.36928	87.2943	0	9.1877	4.8107e-10	7.0518e-08
Cluster-38255.37358	71.5249	0	8.9022	4.8921e-10	7.1647e-08
Cluster-38255.80685	1738.26	396.15	2.1344	4.9419e-10	7.2313e-08
Cluster-38255.91710	785.786	207.385	1.9225	5.193e-10	7.5922e-08
Cluster-38255.60507	2.0502	99.0798	-5.6387	5.2405e-10	7.6548e-08
Cluster-38255.61169	319.887	44.7133	2.8346	5.3718e-10	7.8397e-08
Cluster-38255.58495	107.044	4.08178	4.683	5.5557e-10	8.1009e-08
Cluster-38255.81709	1059.85	279.783	1.9207	5.7476e-10	8.3735e-08
Cluster-38255.41057	133.314	5.32395	4.6162	5.866e-10	8.5385e-08
Cluster-38255.71652	51.5076	357.03	-2.7966	6.0248e-10	8.762e-08
Cluster-38255.63621	353.703	55.64	2.6704	6.0843e-10	8.8408e-08
Cluster-38255.56958	16.6582	168.814	-3.3451	6.1593e-10	8.9419e-08
Cluster-38255.80739	352.537	1486.79	-2.0757	6.1976e-10	8.9897e-08
Cluster-38255.105361	101.338	2.73869	5.1547	6.4104e-10	9.2902e-08
Cluster-38255.61677	314.891	38.8954	3.0102	6.4443e-10	9.3312e-08
Cluster-38255.87253	194.121	791.444	-2.0265	6.526e-10	9.4413e-08
Cluster-38255.72163	14.5689	147.798	-3.3459	6.5351e-10	9.4462e-08
Cluster-38255.67125	59.1695	305.8	-2.3694	6.5791e-10	9.5016e-08
Cluster-38255.69598	257.713	1085.46	-2.0754	6.6586e-10	9.608e-08
Cluster-38255.61104	38.6824	243.198	-2.6507	6.7017e-10	9.6619e-08
Cluster-38255.64349	478.245	102.3	2.2255	6.7169e-10	9.6753e-08
Cluster-38255.81617	2034.15	553.107	1.8783	6.7804e-10	9.7583e-08
Cluster-38255.80115	1123.39	292.945	1.9397	6.8614e-10	9.8664e-08
Cluster-38255.73678	3184.78	842.203	1.9183	6.9579e-10	9.9965e-08
Cluster-38255.80549	1314.42	259.572	2.3428	7.1198e-10	1.022e-07
Cluster-38255.75673	69.3008	394.731	-2.5072	7.1325e-10	1.023e-07
Cluster-38255.36444	70.85	0	8.8886	7.2057e-10	1.0326e-07
Cluster-38255.56895	285.09	49.822	2.5222	7.284e-10	1.0429e-07
Cluster-38255.82304	66.3214	421.475	-2.6658	7.4885e-10	1.0713e-07
Cluster-38255.66135	3.64465	103.677	-4.8573	7.6162e-10	1.0877e-07
Cluster-38255.79781	113.379	535.193	-2.2395	7.6167e-10	1.0877e-07
Cluster-38255.96082	113.338	3.45166	5.1277	7.6377e-10	1.0898e-07
Cluster-38255.40887	117.05	0.49391	7.7875	7.8487e-10	1.1189e-07
Cluster-38255.80898	1245.6	363.421	1.7767	7.8915e-10	1.1241e-07
Cluster-38255.91106	389.632	59.2135	2.7232	7.9018e-10	1.1246e-07
Cluster-38255.86017	516.337	97.8362	2.3958	7.9524e-10	1.1308e-07
Cluster-38255.86855	9.94422	138.616	-3.8069	8.1362e-10	1.1559e-07
Cluster-38255.54022	28.8394	248.266	-3.1024	8.1951e-10	1.1633e-07
Cluster-38255.36636	348.085	0	11.184	8.3e-10	1.1772e-07
Cluster-38255.106090	72.4703	0	8.9187	8.3704e-10	1.1862e-07
Cluster-38255.80646	360.597	1688.73	-2.228	8.4431e-10	1.1955e-07
Cluster-38255.67699	324.872	52.0305	2.6361	8.4985e-10	1.2023e-07
Cluster-38255.81267	14765.3	3440.96	2.1015	8.6053e-10	1.2164e-07
Cluster-38255.69651	315.696	1134.72	-1.8454	8.8967e-10	1.2565e-07
Cluster-38255.80661	5022.48	1317.27	1.9313	9.2052e-10	1.299e-07
Cluster-38255.79586	2196.92	594.947	1.8845	9.2921e-10	1.3101e-07
Cluster-38255.76024	141.395	11.0193	3.662	9.3114e-10	1.3117e-07
Cluster-38255.80202	1634.5	499.227	1.711	9.7076e-10	1.3664e-07
Cluster-38255.40217	124.593	5.32266	4.5202	1.0073e-09	1.4167e-07
Cluster-38255.39741	71.9793	0	8.9089	1.0093e-09	1.4183e-07
Cluster-38255.74174	778.259	172.878	2.1736	1.0155e-09	1.4256e-07
Cluster-38255.104958	104.178	0.239561	8.4828	1.0366e-09	1.4542e-07
Cluster-38255.73188	0.767332	114.273	-7.1925	1.0435e-09	1.4626e-07
Cluster-38255.65858	182.78	10.847	4.0524	1.0594e-09	1.4837e-07
Cluster-38255.78904	1427.43	399.792	1.8364	1.078e-09	1.5083e-07
Cluster-38255.36439	66.4528	0	8.7961	1.0804e-09	1.5105e-07
Cluster-38255.75574	168.485	18.7751	3.1518	1.0854e-09	1.5162e-07
Cluster-38255.90269	35.8777	258.165	-2.8459	1.0874e-09	1.5177e-07
Cluster-38255.87304	607.473	137.723	2.139	1.1059e-09	1.5422e-07
Cluster-38255.42721	208.222	22.5201	3.201	1.1084e-09	1.5444e-07
Cluster-38255.47446	58.2566	0	8.6058	1.1469e-09	1.5968e-07
Cluster-38255.71453	170.193	751.848	-2.1425	1.1601e-09	1.6137e-07
Cluster-38255.52647	158.129	10.8977	3.881	1.165e-09	1.6193e-07
Cluster-38255.93415	989.306	182.022	2.4436	1.1693e-09	1.6238e-07
Cluster-38255.39215	72.2039	0	8.9133	1.1732e-09	1.6278e-07
Cluster-38255.104987	62.4473	0	8.7042	1.1938e-09	1.6551e-07
Cluster-38255.75973	2407.54	672.667	1.8395	1.2076e-09	1.6714e-07
Cluster-38255.94627	3.46751	91.2866	-4.7044	1.2072e-09	1.6714e-07
Cluster-38255.48119	340.554	45.657	2.9043	1.2385e-09	1.7128e-07
Cluster-38255.82928	351.084	1509.26	-2.1034	1.2632e-09	1.7454e-07
Cluster-38255.83140	355.654	73.9803	2.2645	1.2687e-09	1.7516e-07
Cluster-38255.83836	46.5423	292.193	-2.6544	1.2717e-09	1.7542e-07
Cluster-38255.67206	47.5329	277.687	-2.5494	1.2769e-09	1.76e-07
Cluster-38255.99029	89.3694	0.479122	7.4033	1.2792e-09	1.7617e-07
Cluster-38255.72760	364.622	76.3658	2.2576	1.289e-09	1.7709e-07
Cluster-38255.82586	150.334	795.2	-2.4014	1.2882e-09	1.7709e-07
Cluster-38255.90766	1095.7	191.976	2.5139	1.2871e-09	1.7709e-07
Cluster-38255.81537	1335.85	373.964	1.837	1.2911e-09	1.7722e-07
Cluster-38255.37704	69.2629	0	8.8533	1.3027e-09	1.7867e-07
Cluster-38255.34871	110.131	0.254349	8.5608	1.313e-09	1.7994e-07
Cluster-38255.87347	1139.37	241.514	2.237	1.3143e-09	1.7997e-07
Cluster-38255.58509	11.2064	146.317	-3.7154	1.3225e-09	1.8094e-07
Cluster-38255.89390	39.4792	274.065	-2.7914	1.3296e-09	1.8175e-07
Cluster-38255.103820	87.7141	1.52609	5.794	1.3383e-09	1.828e-07
Cluster-38255.80010	192423	51645.4	1.8976	1.3535e-09	1.8473e-07
Cluster-38255.78911	677.171	2519.63	-1.8959	1.3685e-09	1.8661e-07
Cluster-38255.63276	25.8838	231.664	-3.156	1.3742e-09	1.8723e-07
Cluster-38255.74644	167.195	14.4584	3.5551	1.381e-09	1.8801e-07
Cluster-38255.74602	5113.15	1486.48	1.7824	1.3949e-09	1.8975e-07
Cluster-38255.58949	186.314	19.2304	3.2944	1.4777e-09	2.0085e-07
Cluster-38255.77249	1011.98	265.41	1.9299	1.4912e-09	2.0251e-07
Cluster-38255.82498	271.081	53.2987	2.3457	1.4952e-09	2.0289e-07
Cluster-38255.32579	64.9421	0	8.7629	1.5319e-09	2.0753e-07
Cluster-38255.86596	3248	1034.94	1.65	1.5316e-09	2.0753e-07
Cluster-38255.78840	9098.09	2394.3	1.9262	1.5396e-09	2.0841e-07
Cluster-38255.80420	368.562	63.1938	2.546	1.5441e-09	2.0885e-07
Cluster-38255.65090	30.4184	277.147	-3.1883	1.5745e-09	2.1279e-07
Cluster-38255.65395	2829.9	732.955	1.9492	1.6037e-09	2.1656e-07
Cluster-38255.63191	338.562	56.369	2.5812	1.6281e-09	2.1967e-07
Cluster-38255.35851	78.0561	0	9.0283	1.6513e-09	2.2261e-07
Cluster-38255.84092	555.771	141.457	1.9747	1.6616e-09	2.2383e-07
Cluster-38255.79527	8836.24	2460.25	1.8444	1.6827e-09	2.2649e-07
Cluster-38255.80555	52.2642	328.873	-2.651	1.7062e-09	2.2947e-07
Cluster-38255.73361	451.294	2165.93	-2.2623	1.7115e-09	2.2999e-07
Cluster-38255.33415	72.0615	0	8.9118	1.7382e-09	2.3339e-07
Cluster-38255.107007	94.2958	0.254349	8.337	1.7901e-09	2.4017e-07
Cluster-38255.88584	90.846	566.731	-2.6404	1.8139e-09	2.4316e-07
Cluster-38255.97574	8.9193	125.069	-3.8025	1.8312e-09	2.4529e-07
Cluster-38255.68173	149.298	5.17866	4.8111	1.8552e-09	2.483e-07
Cluster-38255.36309	75.8463	0	8.9869	1.8764e-09	2.5093e-07
Cluster-38255.92956	9.27972	236.941	-4.6843	1.8982e-09	2.5364e-07
Cluster-38255.81604	2032.28	504.216	2.0106	1.9479e-09	2.6007e-07
Cluster-38255.87072	466.778	62.1854	2.9174	1.9555e-09	2.6088e-07
Cluster-38255.69752	593.336	120.084	2.3055	1.989e-09	2.6513e-07
Cluster-38255.75099	654.108	135.548	2.2748	1.9971e-09	2.6601e-07
Cluster-38255.87131	429.295	69.8992	2.6159	2.0519e-09	2.7309e-07
Cluster-38255.81647	1485.15	428.773	1.7914	2.1528e-09	2.8606e-07
Cluster-38255.90255	168.746	14.0918	3.5603	2.1514e-09	2.8606e-07
Cluster-38255.36545	92.5884	4.85962	4.2226	2.1755e-09	2.8885e-07
Cluster-38255.80811	7486.17	1942.67	1.9459	2.1836e-09	2.8969e-07
Cluster-38255.53571	58.8602	0	8.6188	2.1857e-09	2.8973e-07
Cluster-38255.79915	1225.07	278.915	2.1369	2.2343e-09	2.9594e-07
Cluster-38255.81059	5361.07	1148.46	2.2231	2.2477e-09	2.9747e-07
Cluster-38255.59827	16.7909	171.666	-3.3509	2.2843e-09	3.0208e-07
Cluster-38255.84817	73.7879	2.20837	5.0851	2.3032e-09	3.0434e-07
Cluster-38255.69047	133.909	7.48241	4.1583	2.3101e-09	3.0501e-07
Cluster-38255.57213	57.7162	0	8.5908	2.3207e-09	3.0616e-07
Cluster-38255.82689	1109.69	291.32	1.9285	2.3321e-09	3.0742e-07
Cluster-38255.73158	481.311	1977.4	-2.0383	2.3579e-09	3.1038e-07
Cluster-38255.79592	16709.3	5129.26	1.7038	2.3583e-09	3.1038e-07
Cluster-38255.38482	106.104	4.48955	4.5198	2.3761e-09	3.1247e-07
Cluster-38255.82240	21.1018	169.431	-3.0027	2.3799e-09	3.1274e-07
Cluster-38255.40237	110.952	8.32477	3.7508	2.4253e-09	3.1845e-07
Cluster-38255.91996	714.727	181.896	1.9755	2.4724e-09	3.2437e-07
Cluster-38255.87533	221.971	15.0772	3.9027	2.5013e-09	3.279e-07
Cluster-38255.40139	111.584	3.80581	4.8804	2.5044e-09	3.2806e-07
Cluster-38255.78977	20927.1	6116.77	1.7746	2.5067e-09	3.2809e-07
Cluster-38255.80107	7113.85	1673.71	2.0878	2.5281e-09	3.3064e-07
Cluster-38255.112108	163.544	12.7711	3.6901	2.5393e-09	3.3184e-07
Cluster-38255.96214	250.656	46.6319	2.4243	2.6182e-09	3.4188e-07
Cluster-38255.80958	1064.54	3588.87	-1.7534	2.6889e-09	3.5084e-07
Cluster-38255.105385	54.4785	0	8.5079	2.7125e-09	3.5364e-07
Cluster-38255.81228	727.093	164.77	2.1402	2.7299e-09	3.5564e-07
Cluster-38255.78443	5088.02	1282.78	1.9879	2.755e-09	3.5862e-07
Cluster-38255.79534	10632.7	3203.68	1.7308	2.7921e-09	3.6316e-07
Cluster-38255.55186	3535.54	933.411	1.9212	2.811e-09	3.6534e-07
Cluster-38255.79439	17475.3	5281.02	1.7265	2.8609e-09	3.7153e-07
Cluster-38255.51848	373.251	72.2796	2.373	2.8673e-09	3.7207e-07
Cluster-38255.62814	892.133	254.02	1.8131	2.8697e-09	3.721e-07
Cluster-38255.75562	101.346	5.36148	4.2375	2.9228e-09	3.7869e-07
Cluster-38255.94191	524.703	129.371	2.0221	3.0037e-09	3.8886e-07
Cluster-38255.94248	228.423	1403.39	-2.6197	3.013e-09	3.8977e-07
Cluster-38255.72737	2217.55	426.23	2.3804	3.0283e-09	3.9144e-07
Cluster-38255.93136	213.333	32.4743	2.717	3.0526e-09	3.9427e-07
Cluster-38255.80876	2274.59	717.77	1.6638	3.0656e-09	3.9565e-07
Cluster-38255.36571	74.8743	0.718683	6.5783	3.0843e-09	3.9774e-07
Cluster-38255.76313	117.641	542.308	-2.2042	3.0976e-09	3.9915e-07
Cluster-38255.76112	213.456	822.353	-1.9451	3.1025e-09	3.9948e-07
Cluster-38255.80788	6359.74	1511.83	2.0732	3.1084e-09	3.9992e-07
Cluster-38255.80046	3273.84	959.812	1.7698	3.1529e-09	4.0534e-07
Cluster-38255.82292	1082.02	323.451	1.7421	3.3568e-09	4.3121e-07
Cluster-38255.105132	660.787	8.36689	6.2874	3.462e-09	4.4439e-07
Cluster-38255.67842	1514.55	430.483	1.8154	3.4954e-09	4.4833e-07
Cluster-38255.69479	162.683	22.8332	2.8403	3.5457e-09	4.5407e-07
Cluster-38255.85002	62.5469	329.449	-2.3993	3.5455e-09	4.5407e-07
Cluster-38255.81999	2918.11	444.71	2.7151	3.6656e-09	4.6907e-07
Cluster-38255.71169	1235.17	245.738	2.3322	3.7104e-09	4.7444e-07
Cluster-38255.85830	180.644	24.1116	2.9138	3.7519e-09	4.7938e-07
Cluster-38255.106345	222.538	21.469	3.3635	3.7677e-09	4.8103e-07
Cluster-38255.102369	71.0031	0.806117	6.4617	3.8653e-09	4.9273e-07
Cluster-38255.52862	0	66.775	-8.2697	3.8631e-09	4.9273e-07
Cluster-38255.61082	619.113	103.115	2.59	3.9168e-09	4.9856e-07
Cluster-38255.73736	1352.23	337.094	2.0043	3.917e-09	4.9856e-07
Cluster-38255.103011	121.256	10.7649	3.4739	3.9663e-09	5.0444e-07
Cluster-38255.86812	152.308	629.262	-2.0477	4.0684e-09	5.1703e-07
Cluster-38255.83383	2344.04	756.329	1.632	4.1667e-09	5.2912e-07
Cluster-38255.66026	646.531	169.77	1.9311	4.1809e-09	5.3053e-07
Cluster-38255.88628	489.135	98.8496	2.3035	4.2498e-09	5.3885e-07
Cluster-38255.93681	93.7847	2.17084	5.3565	4.2535e-09	5.389e-07
Cluster-38255.89559	264.61	26.818	3.3042	4.3212e-09	5.4707e-07
Cluster-38255.74756	3179.63	723.168	2.1374	4.325e-09	5.4714e-07
Cluster-38255.69170	36.2438	223.488	-2.6251	4.3822e-09	5.538e-07
Cluster-38255.83849	380.638	84.4996	2.1733	4.3843e-09	5.538e-07
Cluster-38255.84644	79.7689	393.99	-2.3022	4.3888e-09	5.5394e-07
Cluster-38255.69203	262.877	21.2178	3.615	4.4607e-09	5.6259e-07
Cluster-38255.85404	1478.01	364.568	2.0184	4.4962e-09	5.6664e-07
Cluster-38255.49402	26.7623	195.33	-2.8637	4.5455e-09	5.7242e-07
Cluster-38255.54112	163.894	20.3932	3.0181	4.5727e-09	5.754e-07
Cluster-38255.85051	1132.13	355.757	1.6704	4.5876e-09	5.7685e-07
Cluster-38255.105021	171.056	15.1426	3.4948	4.5938e-09	5.7718e-07
Cluster-38255.107318	241.951	16.1693	3.9048	4.6213e-09	5.802e-07
Cluster-38255.69954	161.385	9.93181	4.0025	4.6808e-09	5.8723e-07
Cluster-38255.66919	36.554	234.444	-2.6777	4.8329e-09	6.0585e-07
Cluster-38255.77374	339.38	71.1921	2.2508	4.9054e-09	6.1447e-07
Cluster-38255.51670	113.153	8.9586	3.6629	4.9103e-09	6.1463e-07
Cluster-38255.35454	105.053	2.02	5.6536	4.9957e-09	6.2485e-07
Cluster-38255.79162	3661.85	973.646	1.9116	5.0023e-09	6.252e-07
Cluster-38255.90045	335.833	72.8284	2.2036	5.0267e-09	6.2779e-07
Cluster-38255.66253	1613.77	273.348	2.5637	5.0539e-09	6.307e-07
Cluster-38255.36739	52.3485	0	8.4516	5.1301e-09	6.3974e-07
Cluster-38255.79430	1432.42	426.582	1.7472	5.1397e-09	6.4045e-07
Cluster-38255.80500	7710.65	2462.83	1.6467	5.1831e-09	6.4524e-07
Cluster-38255.82927	32.4116	224.493	-2.795	5.1859e-09	6.4524e-07
Cluster-38255.66443	635.746	64.8585	3.2919	5.1986e-09	6.4634e-07
Cluster-38255.69111	63.1178	393.999	-2.6437	5.2091e-09	6.4715e-07
Cluster-38255.80091	331.082	1359.89	-2.0377	5.232e-09	6.4952e-07
Cluster-38255.77948	127.565	10.3006	3.6125	5.2995e-09	6.574e-07
Cluster-38255.83561	1018.62	215.223	2.2449	5.3401e-09	6.6195e-07
Cluster-38255.74302	2393.63	553.44	2.1129	5.4033e-09	6.6928e-07
Cluster-38255.56042	346.942	68.6112	2.335	5.4098e-09	6.6959e-07
Cluster-38255.33286	67.9346	0	8.8279	5.447e-09	6.737e-07
Cluster-38255.81167	427.924	2655.28	-2.6332	5.4901e-09	6.7852e-07
Cluster-38255.69229	8.44117	617.846	-6.1885	5.5352e-09	6.8358e-07
Cluster-38255.84397	100.758	473.011	-2.2323	5.542e-09	6.8391e-07
Cluster-38255.33200	62.2317	0	8.7016	5.5942e-09	6.8985e-07
Cluster-38255.81260	1059.06	268.66	1.9771	5.6425e-09	6.9529e-07
Cluster-38255.94753	73.0441	1.93923	5.2605	5.7234e-09	7.0473e-07
Cluster-38255.57833	32.346	199.23	-2.621	5.939e-09	7.3074e-07
Cluster-38255.94637	179.556	24.4173	2.8771	5.9931e-09	7.3685e-07
Cluster-38255.86713	570.025	134.225	2.0875	6.0318e-09	7.4106e-07
Cluster-38255.98077	33.2197	206.258	-2.6374	6.0804e-09	7.4648e-07
Cluster-38255.58554	66.7941	1.91095	5.1395	6.1431e-09	7.5362e-07
Cluster-38255.79516	103.064	430.872	-2.0631	6.1599e-09	7.5512e-07
Cluster-38255.40229	1373.65	1.67693	9.6402	6.2782e-09	7.685e-07
Cluster-38255.40249	180	21.1938	3.099	6.276e-09	7.685e-07
Cluster-38255.73568	9186.75	3059.96	1.5861	6.3263e-09	7.7381e-07
Cluster-38255.82421	839.335	249.671	1.7499	6.345e-09	7.7553e-07
Cluster-38255.83831	77.0336	352.213	-2.1945	6.3692e-09	7.7791e-07
Cluster-38255.38448	60.0491	0	8.6472	6.3829e-09	7.7842e-07
Cluster-38255.76128	926.843	150.099	2.6267	6.3831e-09	7.7842e-07
Cluster-38255.77975	68.4434	327.092	-2.2558	6.3874e-09	7.7842e-07
Cluster-38255.79393	145.869	17.5457	3.0664	6.4199e-09	7.8181e-07
Cluster-38255.59045	74.6522	0.763047	6.5499	6.4901e-09	7.8977e-07
Cluster-38255.40328	52.951	0	8.4683	6.5914e-09	8.0152e-07
Cluster-38255.77274	770.927	204.808	1.9137	6.7049e-09	8.1472e-07
Cluster-38255.78434	1080.55	149.095	2.8567	6.7202e-09	8.1571e-07
Cluster-38255.82949	215.695	872.813	-2.0157	6.7228e-09	8.1571e-07
Cluster-102761.0	0	64.8685	-8.2265	6.7812e-09	8.2159e-07
Cluster-38255.81500	2017.25	575.041	1.8115	6.7801e-09	8.2159e-07
Cluster-38255.100872	339.329	78.1233	2.1214	6.8579e-09	8.3028e-07
Cluster-38255.34892	77.469	0.748259	6.6149	6.8709e-09	8.3125e-07
Cluster-38255.77739	130.602	816.275	-2.6457	6.8921e-09	8.3321e-07
Cluster-38255.39761	51.9194	0	8.4378	6.9364e-09	8.3795e-07
Cluster-38255.93967	18.5933	153.93	-3.0543	7.0578e-09	8.52e-07
Cluster-38255.64126	251.452	38.3897	2.7029	7.1058e-09	8.5717e-07
Cluster-38255.89987	90.8232	0.763047	6.8354	7.1247e-09	8.5883e-07
Cluster-38255.66096	69.9164	463.977	-2.7282	7.1649e-09	8.6305e-07
Cluster-38255.83494	3382.38	950.441	1.8312	7.2034e-09	8.6706e-07
Cluster-38255.80088	2109.68	10217.8	-2.2759	7.3506e-09	8.8414e-07
Cluster-38255.79551	5757	1838.96	1.6462	7.3723e-09	8.861e-07
Cluster-38255.37564	88.179	0.49391	7.3816	7.3778e-09	8.8613e-07
Cluster-38255.36081	69.6982	0.718683	6.4756	7.4441e-09	8.9344e-07
Cluster-38255.35101	55.585	0	8.5386	7.484e-09	8.9758e-07
Cluster-38255.32810	55.7009	0	8.5404	7.5937e-09	9.1008e-07
Cluster-38255.94680	671.647	175.517	1.9348	7.6113e-09	9.1154e-07
Cluster-38255.78817	126.857	617.104	-2.2807	7.8869e-09	9.4386e-07
Cluster-38255.80970	1226.91	327.949	1.9037	7.9205e-09	9.472e-07
Cluster-38255.72277	682.936	115.383	2.5672	7.9419e-09	9.4908e-07
Cluster-38255.36163	59.3009	0	8.6319	7.989e-09	9.5403e-07
Cluster-38255.59547	1020.6	266.607	1.9379	8.0515e-09	9.608e-07
Cluster-38255.63124	21.2275	175.006	-3.0461	8.0906e-09	9.6476e-07
Cluster-38255.93632	35.1208	270.021	-2.9377	8.1917e-09	9.7612e-07
Cluster-38255.65291	477.781	110.882	2.1077	8.2815e-09	9.8611e-07
Cluster-38255.41612	257.401	0	10.749	8.3814e-09	9.9729e-07
Cluster-38255.40709	79.7521	0.239561	8.0951	8.6097e-09	1.0237e-06
Cluster-38255.58728	476.982	117.069	2.0259	8.6467e-09	1.0274e-06
Cluster-38255.49636	133.001	14.8072	3.1735	8.6656e-09	1.0289e-06
Cluster-38255.98852	292.086	45.7801	2.6831	8.674e-09	1.0292e-06
Cluster-38255.72350	551.706	138.789	1.9888	8.746e-09	1.037e-06
Cluster-38255.98266	676.901	65.0809	3.3787	8.8368e-09	1.047e-06
Cluster-38255.105887	241.664	25.6516	3.2317	9.0783e-09	1.0748e-06
Cluster-38255.72890	654.391	172.062	1.9256	9.1924e-09	1.0876e-06
Cluster-38255.75463	177.379	1015.83	-2.5167	9.2625e-09	1.0951e-06
Cluster-38255.79060	29346.1	8509.7	1.786	9.3949e-09	1.1099e-06
Cluster-38255.109089	52.7153	0	8.4599	9.4534e-09	1.1161e-06
Cluster-38255.66724	1063.3	314.933	1.7555	9.4777e-09	1.1181e-06
Cluster-38255.85231	45.6897	405.078	-3.1509	9.4912e-09	1.1189e-06
Cluster-38255.60761	10.0932	121.163	-3.5792	9.743e-09	1.1478e-06
Cluster-38255.34562	122.5	8.36135	3.8487	9.8325e-09	1.1575e-06
Cluster-38255.58468	153.052	19.8446	2.9465	1.0189e-08	1.1986e-06
Cluster-62340.0	69.4675	0	8.86	1.0292e-08	1.2099e-06
Cluster-38255.54131	992.285	257.433	1.9483	1.0656e-08	1.2518e-06
Cluster-38255.41760	55.8932	0	8.5441	1.0909e-08	1.2806e-06
Cluster-38255.38241	67.039	1.24217	5.6792	1.0923e-08	1.2814e-06
Cluster-38255.85692	2908.55	631.49	2.2028	1.1089e-08	1.3e-06
Cluster-38255.96277	290.042	56.8877	2.351	1.1112e-08	1.3017e-06
Cluster-38255.91463	179.854	27.3592	2.7155	1.1182e-08	1.309e-06
Cluster-38255.74404	991.953	276.558	1.8429	1.1269e-08	1.3183e-06
Cluster-38255.72026	57.5091	268.493	-2.2226	1.133e-08	1.3244e-06
Cluster-38255.36606	63.9141	0	8.74	1.1364e-08	1.3265e-06
Cluster-38255.73754	1583.56	426.589	1.891	1.136e-08	1.3265e-06
Cluster-38255.115730	52.7149	0	8.4595	1.1485e-08	1.3398e-06
Cluster-38255.68496	431.682	102.82	2.0714	1.1515e-08	1.3422e-06
Cluster-38255.79977	2955.39	913.335	1.6936	1.1841e-08	1.3793e-06
Cluster-38255.74260	220.83	1266.92	-2.5195	1.2082e-08	1.4064e-06
Cluster-38255.76464	9650.85	2830.86	1.7697	1.215e-08	1.4134e-06
Cluster-38255.88620	0	69.3428	-8.3228	1.2182e-08	1.416e-06
Cluster-38255.80708	294.403	1018	-1.7902	1.2223e-08	1.4198e-06
Cluster-38255.83289	85.4632	421.889	-2.3018	1.2314e-08	1.4294e-06
Cluster-38255.48022	370.495	64.696	2.5109	1.2564e-08	1.4564e-06
Cluster-38255.85623	47.3337	258.163	-2.448	1.2563e-08	1.4564e-06
Cluster-38255.72294	525.617	130.733	2.0062	1.258e-08	1.4572e-06
Cluster-98856.0	120.669	3.34277	5.1915	1.283e-08	1.4852e-06
Cluster-38255.83063	251.672	40.053	2.6448	1.2843e-08	1.4857e-06
Cluster-38255.43992	0	73.7844	-8.4097	1.2976e-08	1.5e-06
Cluster-38255.83968	637.671	147.851	2.1085	1.3017e-08	1.5037e-06
Cluster-38255.58730	4.65985	109.907	-4.5513	1.304e-08	1.5042e-06
Cluster-38255.82618	23.2628	212.595	-3.1992	1.3035e-08	1.5042e-06
Cluster-38255.64746	721.2	193.97	1.8961	1.3081e-08	1.5079e-06
Cluster-38255.35170	65.5652	1.25696	5.642	1.3145e-08	1.5142e-06
Cluster-38255.60475	1599.64	362.326	2.1443	1.3213e-08	1.521e-06
Cluster-38255.41158	176.454	11.2895	3.9649	1.3421e-08	1.5439e-06
Cluster-38255.78447	2677.93	853.126	1.6507	1.3486e-08	1.5503e-06
Cluster-38255.60560	324.123	57.9913	2.491	1.3531e-08	1.5544e-06
Cluster-38255.19913	77.6227	2.4775	4.9869	1.368e-08	1.57e-06
Cluster-38255.94802	989.985	263.34	1.9088	1.3685e-08	1.57e-06
Cluster-38255.74224	1887.92	305.861	2.6256	1.3696e-08	1.5701e-06
Cluster-38255.80859	246.195	40.8809	2.5937	1.3784e-08	1.5792e-06
Cluster-38255.50651	4.63303	85.9218	-4.2034	1.3975e-08	1.5999e-06
Cluster-38255.40033	370.415	0	11.274	1.4028e-08	1.6048e-06
Cluster-38255.75326	613.516	176.412	1.7978	1.4101e-08	1.6121e-06
Cluster-38255.95308	144.914	15.6916	3.1974	1.4153e-08	1.617e-06
Cluster-38255.62473	115.889	2.48434	5.4948	1.4188e-08	1.6198e-06
Cluster-38255.109248	51.6425	0	8.4301	1.4226e-08	1.623e-06
Cluster-38255.71500	604.066	165.351	1.8703	1.4313e-08	1.6318e-06
Cluster-38255.103164	116.34	4.6256	4.6047	1.4337e-08	1.6334e-06
Cluster-38255.99915	19.742	165.764	-3.0709	1.4571e-08	1.659e-06
Cluster-38255.110308	90.2358	3.54592	4.7245	1.4597e-08	1.6607e-06
Cluster-38255.29762	71.8166	1.27174	5.7668	1.4817e-08	1.6847e-06
Cluster-38255.78884	3139.24	953.628	1.7194	1.4865e-08	1.689e-06
Cluster-38255.90014	341.772	69.3967	2.2991	1.4932e-08	1.6955e-06
Cluster-38255.76111	149.091	870.909	-2.5468	1.5062e-08	1.709e-06
Cluster-38255.84645	3769.03	1154.28	1.7077	1.5345e-08	1.74e-06
Cluster-38255.77051	469.177	1609.61	-1.7781	1.5607e-08	1.7684e-06
Cluster-38255.75169	83.4086	426.246	-2.3512	1.5704e-08	1.7783e-06
Cluster-38255.39984	88.5319	2.20041	5.2661	1.5793e-08	1.7871e-06
Cluster-38255.78700	7978.46	2303.48	1.7924	1.5829e-08	1.7899e-06
Cluster-38255.81671	7360.43	135.352	5.7641	1.6277e-08	1.8393e-06
Cluster-38255.70800	1378.2	297.74	2.2095	1.6288e-08	1.8394e-06
Cluster-38255.80075	4767.42	1458.42	1.7092	1.6749e-08	1.8901e-06
Cluster-38255.105097	506.431	3.93649	6.9832	1.6851e-08	1.9004e-06
Cluster-38255.74103	421.346	49.7879	3.0789	1.6902e-08	1.9048e-06
Cluster-38255.55415	69.3986	1.73608	5.2545	1.6916e-08	1.9051e-06
Cluster-38255.67746	1714.73	233.523	2.8772	1.7035e-08	1.9172e-06
Cluster-38255.53823	67.325	306.561	-2.1873	1.7048e-08	1.9174e-06
Cluster-38255.100226	319.063	66.6839	2.2578	1.7081e-08	1.9197e-06
Cluster-38255.56624	136.006	14.6831	3.2339	1.716e-08	1.9274e-06
Cluster-38255.54941	277.407	25.5026	3.4363	1.7332e-08	1.9441e-06
Cluster-38255.67406	146.196	18.9444	2.9408	1.7329e-08	1.9441e-06
Cluster-38255.50488	1.5883	82.9801	-5.7204	1.743e-08	1.9537e-06
Cluster-38255.65859	47.6255	284.847	-2.5766	1.7663e-08	1.9785e-06
Cluster-38255.77014	530.723	1982.24	-1.9011	1.7836e-08	1.9966e-06
Cluster-38255.96309	218.526	30.3506	2.853	1.7899e-08	2.0022e-06
Cluster-38255.95142	315.342	18.9185	4.0591	1.7948e-08	2.0064e-06
Cluster-38255.32279	63.7345	0	8.7358	1.8042e-08	2.0155e-06
Cluster-38255.41753	97.9574	6.56612	3.8686	1.8088e-08	2.0193e-06
Cluster-38255.106077	144.329	21.0141	2.7769	1.8307e-08	2.041e-06
Cluster-38255.89569	401.543	65.4523	2.6227	1.8303e-08	2.041e-06
Cluster-38255.58860	82.6889	6.42195	3.6841	1.859e-08	2.0712e-06
Cluster-38255.46168	167.797	23.0679	2.856	1.8627e-08	2.0739e-06
Cluster-38255.77343	977.588	264.249	1.8856	1.8766e-08	2.088e-06
Cluster-38255.86540	545.197	103.775	2.3926	1.8925e-08	2.1043e-06
Cluster-38255.82286	258.906	921.17	-1.8314	1.9304e-08	2.145e-06
Cluster-38255.33825	80.163	0.508698	7.2354	1.9319e-08	2.1452e-06
Cluster-38255.80271	2042.06	377.301	2.4362	1.9453e-08	2.1587e-06
Cluster-38255.77623	2716.18	902.895	1.589	1.969e-08	2.1835e-06
Cluster-38255.81575	1460.13	444.543	1.7151	1.972e-08	2.1854e-06
Cluster-38255.41245	104.83	3.34943	5.0347	1.9973e-08	2.212e-06
Cluster-38255.80976	46.8098	243.608	-2.3793	2.0036e-08	2.2174e-06
Cluster-38255.77668	4640.06	1170.27	1.9868	2.0061e-08	2.2175e-06
Cluster-38255.89876	15.7634	214.757	-3.7681	2.0063e-08	2.2175e-06
Cluster-38255.72888	424.486	78.9537	2.4286	2.0171e-08	2.2279e-06
Cluster-38255.104509	161.728	23.5362	2.7731	2.0322e-08	2.2431e-06
Cluster-38255.39376	54.2138	0	8.5027	2.0532e-08	2.2648e-06
Cluster-38255.41827	333.891	50.2991	2.7381	2.0976e-08	2.3122e-06
Cluster-38255.49313	41.3678	221.064	-2.4186	2.1331e-08	2.3498e-06
Cluster-38255.52797	152.807	10.2765	3.8727	2.1659e-08	2.3843e-06
Cluster-38255.87940	19.6845	161.374	-3.0356	2.1702e-08	2.3875e-06
Cluster-38255.80676	151.705	549.615	-1.8579	2.2185e-08	2.439e-06
Cluster-38255.94210	22.5495	199.657	-3.151	2.2604e-08	2.4834e-06
Cluster-38255.104677	183.094	14.8443	3.6027	2.2782e-08	2.5013e-06
Cluster-38255.100331	345.099	73.3291	2.233	2.2817e-08	2.5036e-06
Cluster-38255.89752	7.12447	105.664	-3.896	2.338e-08	2.5602e-06
Cluster-38255.95947	883.44	270.282	1.7087	2.3367e-08	2.5602e-06
Cluster-38255.99030	67.8172	0.508698	6.9916	2.3362e-08	2.5602e-06
Cluster-38255.82739	1264.3	293.131	2.11	2.3557e-08	2.5779e-06
Cluster-38255.89822	447.052	71.0549	2.6509	2.3889e-08	2.6126e-06
Cluster-38255.57936	7.04623	101.98	-3.8543	2.4206e-08	2.6454e-06
Cluster-38255.84344	5637.41	1917.45	1.5561	2.4305e-08	2.6546e-06
Cluster-38255.78156	90.7785	370.035	-2.0272	2.474e-08	2.7002e-06
Cluster-38255.96856	33.2139	209.205	-2.6545	2.482e-08	2.7072e-06
Cluster-38255.69703	38.3375	215.768	-2.4953	2.4873e-08	2.7112e-06
Cluster-38255.35983	44.5886	0	8.2201	2.5297e-08	2.7556e-06
Cluster-38255.39532	64.1874	1.21259	5.6342	2.5545e-08	2.7808e-06
Cluster-38255.66626	28.1349	232.73	-3.0497	2.5733e-08	2.7995e-06
Cluster-38255.100698	99.1347	3.84352	4.6606	2.5819e-08	2.807e-06
Cluster-38255.66308	250.489	46.4073	2.4287	2.5963e-08	2.8208e-06
Cluster-60376.0	71.1081	0.49391	7.0686	2.6354e-08	2.8614e-06
Cluster-38255.100680	343.543	80.4764	2.0927	2.6535e-08	2.8792e-06
Cluster-38255.83997	202.992	830.444	-2.0336	2.6561e-08	2.8801e-06
Cluster-38255.55354	398.655	82.7116	2.2732	2.6718e-08	2.8952e-06
Cluster-38255.78430	994.144	4470.61	-2.1693	2.7237e-08	2.9496e-06
Cluster-38255.105439	29.1644	0	21.722	2.7747e-08	2.9873e-06
Cluster-38255.105671	29.1644	0	21.722	2.7747e-08	2.9873e-06
Cluster-38255.38747	29.1644	0	21.722	2.7747e-08	2.9873e-06
Cluster-38255.42165	29.1644	0	21.722	2.7747e-08	2.9873e-06
Cluster-38255.45135	83.3063	0.254349	8.1579	2.7724e-08	2.9873e-06
Cluster-61090.0	29.1644	0	21.722	2.7747e-08	2.9873e-06
Cluster-61381.0	29.1644	0	21.722	2.7747e-08	2.9873e-06
Cluster-62527.0	29.1644	0	21.722	2.7747e-08	2.9873e-06
Cluster-64931.0	29.1644	0	21.722	2.7747e-08	2.9873e-06
Cluster-38255.41541	366.871	3.88771	6.59	2.8267e-08	3.0412e-06
Cluster-38255.104176	28.7477	0	21.703	2.8573e-08	3.0466e-06
Cluster-38255.104777	28.7477	0	21.703	2.8573e-08	3.0466e-06
Cluster-38255.106426	28.7477	0	21.703	2.8573e-08	3.0466e-06
Cluster-38255.116556	28.7477	0	21.703	2.8573e-08	3.0466e-06
Cluster-38255.38445	28.7477	0	21.703	2.8573e-08	3.0466e-06
Cluster-38255.38959	28.7477	0	21.703	2.8573e-08	3.0466e-06
Cluster-38255.39804	28.7477	0	21.703	2.8573e-08	3.0466e-06
Cluster-38255.40959	28.7477	0	21.703	2.8573e-08	3.0466e-06
Cluster-38255.41706	28.7477	0	21.703	2.8573e-08	3.0466e-06
Cluster-38255.60592	68.0462	0.508698	6.9959	2.8357e-08	3.0466e-06
Cluster-60380.0	28.7477	0	21.703	2.8573e-08	3.0466e-06
Cluster-63320.0	28.7477	0	21.703	2.8573e-08	3.0466e-06
Cluster-63703.0	28.7477	0	21.703	2.8573e-08	3.0466e-06
Cluster-64925.0	28.7477	0	21.703	2.8573e-08	3.0466e-06
Cluster-38255.98416	83.8289	4.56886	4.1973	2.8946e-08	3.0844e-06
Cluster-38255.64748	867.324	182.349	2.2535	2.8967e-08	3.0845e-06
Cluster-38255.72470	7.95158	103.88	-3.7167	2.8984e-08	3.0845e-06
Cluster-38255.83362	1304.6	441.251	1.5638	2.9244e-08	3.1101e-06
Cluster-38255.81150	3404.9	801.326	2.0875	2.9347e-08	3.1191e-06
Cluster-38255.105035	28.3311	0	21.681	2.9485e-08	3.1238e-06
Cluster-38255.105596	28.3311	0	21.681	2.9485e-08	3.1238e-06
Cluster-38255.24585	28.3311	0	21.681	2.9485e-08	3.1238e-06
Cluster-61141.0	28.3311	0	21.681	2.9485e-08	3.1238e-06
Cluster-63791.0	28.3311	0	21.681	2.9485e-08	3.1238e-06
Cluster-38255.80487	942.574	3605.46	-1.9353	2.9635e-08	3.1377e-06
Cluster-38255.39777	149.187	16.0493	3.2187	2.9875e-08	3.1611e-06
Cluster-38255.106074	106.486	4.98217	4.3809	2.9931e-08	3.165e-06
Cluster-38255.80815	223.051	1159.96	-2.3777	3.0001e-08	3.1704e-06
Cluster-38255.71598	43.3801	293.698	-2.7553	3.0058e-08	3.1744e-06
Cluster-38255.94375	138.602	18.8582	2.8693	3.0361e-08	3.2043e-06
Cluster-38255.36068	65.2249	0.239561	7.8073	3.0504e-08	3.2174e-06
Cluster-38255.70153	169.876	19.7701	3.1113	3.0559e-08	3.2211e-06
Cluster-38255.84944	314.297	59.0118	2.4089	3.0672e-08	3.2311e-06
Cluster-38255.41082	59.5409	0	8.6376	3.0724e-08	3.2345e-06
Cluster-38255.83396	647.914	138.951	2.2205	3.0918e-08	3.2529e-06
Cluster-38255.71873	62.2164	277.342	-2.156	3.1022e-08	3.2601e-06
Cluster-38255.81921	4478.16	1399.49	1.6784	3.1026e-08	3.2601e-06
Cluster-38255.81353	995.899	303.919	1.7124	3.1104e-08	3.2662e-06
Cluster-38255.88613	27.8194	196.09	-2.8224	3.1373e-08	3.2924e-06
Cluster-38255.107990	44.6464	0	8.2213	3.1513e-08	3.305e-06
Cluster-38255.107833	49.7613	0	8.379	3.1786e-08	3.3315e-06
Cluster-38255.40918	177.048	11.8376	3.8904	3.1929e-08	3.3423e-06
Cluster-38255.54146	0.755034	125.394	-7.3325	3.192e-08	3.3423e-06
Cluster-38255.68598	378.467	39.0267	3.2755	3.2304e-08	3.3794e-06
Cluster-62157.0	46.3522	0	8.2763	3.2764e-08	3.4253e-06
Cluster-38255.81949	534.549	1550.29	-1.536	3.314e-08	3.4624e-06
Cluster-38255.39177	93.0486	5.15833	4.151	3.3207e-08	3.4673e-06
Cluster-38255.70154	177.033	26.9766	2.7223	3.3588e-08	3.5048e-06
Cluster-38255.64357	149.912	22.882	2.7088	3.3624e-08	3.5064e-06
Cluster-38255.34433	49.4699	0	8.3705	3.4008e-08	3.5443e-06
Cluster-38255.35737	72.9501	1.0174	6.1097	3.4123e-08	3.554e-06
Cluster-38255.81733	3930.28	613.204	2.6809	3.4164e-08	3.556e-06
Cluster-38255.84500	1451.78	194.702	2.8998	3.4254e-08	3.5632e-06
Cluster-38255.105337	117.831	10.7594	3.4426	3.4389e-08	3.5747e-06
Cluster-38255.76033	4105.98	1422.49	1.5294	3.4408e-08	3.5747e-06
Cluster-38255.37330	99.1172	3.82856	4.7427	3.455e-08	3.5873e-06
Cluster-38255.92912	941.154	170.974	2.4613	3.4752e-08	3.606e-06
Cluster-38255.76511	766.288	2682.71	-1.8076	3.5767e-08	3.7089e-06
Cluster-38255.87052	235.784	36.5024	2.6905	3.5845e-08	3.7147e-06
Cluster-38255.93684	81.8705	344.184	-2.0701	3.608e-08	3.7368e-06
Cluster-38255.80192	11032.7	3786.24	1.543	3.6263e-08	3.7533e-06
Cluster-38255.28821	65.3859	0.581344	6.9045	3.6509e-08	3.7742e-06
Cluster-38255.90903	345.719	75.2817	2.2043	3.6532e-08	3.7742e-06
Cluster-38255.91203	138.687	16.5624	3.0536	3.6522e-08	3.7742e-06
Cluster-38255.81481	8717.97	1590.83	2.4543	3.6556e-08	3.7743e-06
Cluster-38255.34723	47.0022	0	8.2965	3.6832e-08	3.8004e-06
Cluster-38255.100591	44.3308	0	8.2099	3.6916e-08	3.8048e-06
Cluster-38255.87155	649.835	152.024	2.0981	3.692e-08	3.8048e-06
Cluster-38255.107383	43.1684	0	8.172	3.7264e-08	3.8379e-06
Cluster-38255.75625	356.209	1489.34	-2.0636	3.787e-08	3.8979e-06
Cluster-38255.98082	4.41813	94.7334	-4.4399	3.7971e-08	3.9059e-06
Cluster-38255.82256	22.4274	171.886	-2.9455	3.8e-08	3.9064e-06
Cluster-38255.77083	100.432	380.534	-1.9217	3.849e-08	3.9543e-06
Cluster-38255.74314	2661.41	896.42	1.5703	3.9116e-08	4.0162e-06
Cluster-38255.60183	109.871	6.6456	4.009	3.9269e-08	4.0294e-06
Cluster-38255.70665	382.754	77.3849	2.3124	4.0776e-08	4.1804e-06
Cluster-38255.89768	269.342	54.2838	2.3087	4.0791e-08	4.1804e-06
Cluster-38255.64793	30.9068	218.539	-2.8283	4.1006e-08	4.1999e-06
Cluster-38255.76803	2002.39	705.543	1.5046	4.107e-08	4.2038e-06
Cluster-38255.81810	1566.97	448.498	1.8057	4.1163e-08	4.2107e-06
Cluster-38255.80670	163.349	23.1683	2.8206	4.1566e-08	4.2494e-06
Cluster-38255.71467	215.748	35.2357	2.6156	4.1714e-08	4.2618e-06
Cluster-38255.89975	1547.71	10.7743	7.1592	4.1757e-08	4.2636e-06
Cluster-38255.95597	3.47981	115.346	-5.0393	4.2408e-08	4.3275e-06
Cluster-38255.72769	1517.14	439.11	1.7899	4.2466e-08	4.3307e-06
Cluster-38255.105064	50.6331	0	8.4012	4.2599e-08	4.3416e-06
Cluster-38255.89763	202.548	34.0249	2.5705	4.2704e-08	4.3496e-06
Cluster-38255.75817	35.5212	217.418	-2.6095	4.2805e-08	4.3572e-06
Cluster-38255.13184	42.3804	0	8.1454	4.3026e-08	4.377e-06
Cluster-38255.96890	20.3652	147.97	-2.8603	4.3141e-08	4.3861e-06
Cluster-38255.104776	275.094	0.508698	9.0284	4.3736e-08	4.4439e-06
Cluster-38255.67089	296.341	59.4265	2.3237	4.3821e-08	4.4498e-06
Cluster-38255.77394	335.467	1629.85	-2.2811	4.4066e-08	4.4692e-06
Cluster-38255.81158	9107.04	2779.35	1.7125	4.4053e-08	4.4692e-06
Cluster-38255.79307	2634.14	735.704	1.8402	4.5545e-08	4.6164e-06
Cluster-38255.106560	51.1816	0	8.4167	4.5654e-08	4.6218e-06
Cluster-38255.43627	72.9372	3.03723	4.6628	4.5629e-08	4.6218e-06
Cluster-38255.94782	516.487	145.815	1.8239	4.6133e-08	4.6675e-06
Cluster-38255.82585	190.114	29.452	2.6852	4.6272e-08	4.6787e-06
Cluster-38255.68022	245.114	0.508698	8.8609	4.6397e-08	4.6884e-06
Cluster-38255.69573	1.14485	288.606	-7.9577	4.7059e-08	4.7525e-06
Cluster-38255.42028	72.2637	0.254349	7.9527	4.7656e-08	4.8098e-06
Cluster-38255.61299	95.535	371.295	-1.9589	4.8138e-08	4.8556e-06
Cluster-38255.75154	223.617	858.952	-1.9407	4.864e-08	4.9031e-06
Cluster-38255.72083	434.577	111.308	1.9646	4.8821e-08	4.9184e-06
Cluster-38255.78939	383.465	101.303	1.9209	4.8952e-08	4.9286e-06
Cluster-38255.44240	459.336	108.905	2.075	4.9598e-08	4.9907e-06
Cluster-38255.57698	940.209	310.286	1.5999	4.9685e-08	4.9964e-06
Cluster-38255.92816	78.6064	3.48694	4.4479	5.0033e-08	5.0284e-06
Cluster-38255.57299	6.4815	109.935	-4.0678	5.0742e-08	5.0965e-06
Cluster-38255.41230	339.07	79.0061	2.1031	5.0866e-08	5.1059e-06
Cluster-38255.71788	84.7206	503.736	-2.5708	5.0941e-08	5.1103e-06
Cluster-38255.73222	4055.09	1148.47	1.82	5.1149e-08	5.1281e-06
Cluster-38255.66465	113.186	8.20239	3.7785	5.17e-08	5.1802e-06
Cluster-38255.79694	347.539	1416.23	-2.0261	5.1839e-08	5.191e-06
Cluster-38255.40623	224.494	27.4417	3.0501	5.2825e-08	5.2866e-06
Cluster-38255.48719	3.89867	79.4271	-4.3438	5.286e-08	5.2869e-06
Cluster-38255.75061	133.057	462.966	-1.7986	5.2903e-08	5.288e-06
Cluster-38255.58483	420.056	114.632	1.8733	5.31e-08	5.3045e-06
Cluster-38255.87699	3128.47	927.088	1.7547	5.3313e-08	5.3226e-06
Cluster-38255.49754	10.7116	107.141	-3.3273	5.4348e-08	5.4226e-06
Cluster-38255.70844	999.696	304.943	1.714	5.4393e-08	5.4239e-06
Cluster-38255.68709	38.0166	243.147	-2.6731	5.4829e-08	5.4641e-06
Cluster-38255.84529	336.677	1052.72	-1.6443	5.5144e-08	5.4922e-06
Cluster-38255.80952	89.0057	6.60365	3.7438	5.5508e-08	5.5218e-06
Cluster-38255.95309	761.457	204.09	1.9012	5.5507e-08	5.5218e-06
Cluster-38255.82313	92.9648	468.711	-2.3351	5.5792e-08	5.5468e-06
Cluster-38255.87439	35.1193	355.365	-3.3431	5.6241e-08	5.5881e-06
Cluster-38255.79956	75.0933	313.283	-2.0608	5.7118e-08	5.6696e-06
Cluster-38255.86466	91.4363	371.728	-2.0229	5.713e-08	5.6696e-06
Cluster-38255.93292	216.063	38.9273	2.4758	5.7303e-08	5.6834e-06
Cluster-38255.77928	7895.2	2739.57	1.5269	5.7387e-08	5.6883e-06
Cluster-38255.70762	2026.9	521.623	1.9591	5.7839e-08	5.7297e-06
Cluster-38255.53002	145.001	19.3115	2.9075	5.8223e-08	5.7643e-06
Cluster-38255.60854	332.144	68.5768	2.2707	5.8445e-08	5.7828e-06
Cluster-38255.56558	473.089	103.629	2.1946	5.8708e-08	5.8054e-06
Cluster-38255.89424	619.137	164.621	1.913	5.9005e-08	5.8313e-06
Cluster-38255.76957	3351.88	919.81	1.8655	5.9443e-08	5.8711e-06
Cluster-38255.91593	274.611	63.9918	2.104	5.9514e-08	5.8747e-06
Cluster-38255.77704	283.805	1152.8	-2.0232	5.9935e-08	5.9126e-06
Cluster-38255.20824	43.6973	0	8.1911	6.0082e-08	5.9237e-06
Cluster-38255.62829	138.814	12.0045	3.5153	6.0206e-08	5.9324e-06
Cluster-38255.106395	27.9145	0	21.184	6.0522e-08	5.9388e-06
Cluster-38255.37764	27.9145	0	21.184	6.0522e-08	5.9388e-06
Cluster-38255.38845	27.9145	0	21.184	6.0522e-08	5.9388e-06
Cluster-38255.40577	27.9145	0	21.184	6.0522e-08	5.9388e-06
Cluster-38255.41507	27.9145	0	21.184	6.0522e-08	5.9388e-06
Cluster-38255.41959	27.9145	0	21.184	6.0522e-08	5.9388e-06
Cluster-64665.0	27.9145	0	21.184	6.0522e-08	5.9388e-06
Cluster-38255.58907	486.271	83.1789	2.5485	6.0811e-08	5.9602e-06
Cluster-38255.84270	2648.19	950.518	1.4784	6.0802e-08	5.9602e-06
Cluster-38255.109110	57.4768	0	8.5868	6.1051e-08	5.9802e-06
Cluster-38255.47988	64.4683	2.24478	4.7876	6.1813e-08	6.0513e-06
Cluster-38255.65343	1360.72	294.136	2.2122	6.1861e-08	6.0524e-06
Cluster-38255.77574	986.6	272.236	1.8592	6.207e-08	6.0693e-06
Cluster-38255.34321	78.5699	5.44892	3.8572	6.2214e-08	6.0798e-06
Cluster-38255.42156	89.6024	0.254349	8.2632	6.2271e-08	6.0818e-06
Cluster-38255.81107	123.981	15.0024	3.0515	6.2361e-08	6.087e-06
Cluster-38255.80105	2032.19	708.115	1.5211	6.2482e-08	6.0953e-06
Cluster-38255.106632	56.4305	0	8.5581	6.2521e-08	6.0954e-06
Cluster-38255.35176	65.7116	0.254349	7.8181	6.3993e-08	6.2353e-06
Cluster-38255.94717	44.7594	0	8.2233	6.4904e-08	6.3204e-06
Cluster-38255.83026	266.435	1139.54	-2.097	6.5992e-08	6.4226e-06
Cluster-38255.105378	67.0192	0.254349	7.8444	6.6245e-08	6.4434e-06
Cluster-38255.38016	45.1593	0	8.2362	6.6759e-08	6.4896e-06
Cluster-38255.82606	41.9645	255.175	-2.601	6.729e-08	6.5336e-06
Cluster-38255.95442	123.685	10.8411	3.5312	6.7272e-08	6.5336e-06
Cluster-38255.79428	167.939	568.574	-1.7596	6.7583e-08	6.5582e-06
Cluster-38255.78360	2878.39	1013.85	1.5057	6.858e-08	6.6511e-06
Cluster-38255.39344	49.6935	0	8.3766	6.8821e-08	6.6706e-06
Cluster-38255.40203	39.2455	0	8.0352	7.1188e-08	6.8959e-06
Cluster-38255.38344	112.426	4.79605	4.5961	7.1447e-08	6.917e-06
Cluster-38255.105310	59.1028	0.973032	5.8286	7.2045e-08	6.9709e-06
Cluster-38255.34963	709.378	120.03	2.5647	7.2371e-08	6.9983e-06
Cluster-38255.79487	125.855	467.956	-1.8939	7.281e-08	7.0367e-06
Cluster-38255.85520	41.7589	360.515	-3.112	7.2885e-08	7.0398e-06
Cluster-38255.81995	3425.91	1207.85	1.5039	7.3445e-08	7.0898e-06
Cluster-38255.81864	1574.82	525.933	1.582	7.4646e-08	7.2016e-06
Cluster-38255.92211	428.632	63.6447	2.7462	7.4863e-08	7.2183e-06
Cluster-38255.64838	274.87	45.8683	2.587	7.5818e-08	7.3061e-06
Cluster-38255.40129	145.72	11.8673	3.5928	7.6955e-08	7.4028e-06
Cluster-38255.41961	39.8999	0	8.0592	7.6916e-08	7.4028e-06
Cluster-38255.51978	7.11217	89.6984	-3.6627	7.6883e-08	7.4028e-06
Cluster-38255.70707	52.8454	308.171	-2.5478	7.7406e-08	7.4419e-06
Cluster-38255.78389	1504.2	315.768	2.2507	7.7672e-08	7.4632e-06
Cluster-38255.96278	97.4761	8.20664	3.551	7.7976e-08	7.488e-06
Cluster-38255.38104	40.9378	0	8.0971	7.8744e-08	7.5574e-06
Cluster-38255.63888	11.347	115.467	-3.3443	7.9425e-08	7.6184e-06
Cluster-38255.78305	2181.44	743.084	1.5543	7.9688e-08	7.6392e-06
Cluster-38255.40968	68.8144	4.26461	4.0452	7.9847e-08	7.65e-06
Cluster-38255.60904	91.0943	4.47589	4.3648	8.0717e-08	7.729e-06
Cluster-38255.79196	4598.99	1664.82	1.466	8.1075e-08	7.7588e-06
Cluster-38255.55585	91.4857	6.16094	3.8693	8.1871e-08	7.8304e-06
Cluster-38255.36205	43.3505	0	8.1795	8.2203e-08	7.8577e-06
Cluster-38255.79159	36.13	254.474	-2.8206	8.2567e-08	7.8879e-06
Cluster-38255.76886	2061.98	622.874	1.7261	8.3406e-08	7.9635e-06
Cluster-38255.95408	449.367	109.088	2.0389	8.3811e-08	7.9976e-06
Cluster-38255.79770	11881.8	4375.46	1.4412	8.4029e-08	8.0138e-06
Cluster-38255.78138	3308.99	926.927	1.8359	8.4184e-08	8.0239e-06
Cluster-38255.71986	157.714	17.448	3.1626	8.4523e-08	8.0516e-06
Cluster-38255.78056	3309.55	1160.87	1.5116	8.4964e-08	8.089e-06
Cluster-38255.41378	117.434	2.73185	5.4324	8.5285e-08	8.1149e-06
Cluster-38255.46090	22.9872	157.727	-2.7756	8.5524e-08	8.133e-06
Cluster-38255.64502	12.3205	129.481	-3.4013	8.5719e-08	8.1469e-06
Cluster-38255.62994	3.99535	132.759	-5.0628	8.6166e-08	8.1847e-06
Cluster-38255.67322	75.958	4.43152	4.1146	8.7687e-08	8.3244e-06
Cluster-38255.86930	982.82	319.303	1.6212	8.84e-08	8.3873e-06
Cluster-38255.104728	406.32	5.53652	6.1816	8.8568e-08	8.3985e-06
Cluster-38255.79456	426.095	2204.35	-2.3706	8.9112e-08	8.4452e-06
Cluster-38255.71322	512.766	152.64	1.7481	9.0344e-08	8.5571e-06
Cluster-38255.81942	1195.61	348.146	1.7809	9.0714e-08	8.5873e-06
Cluster-38255.79750	48.5021	450.776	-3.221	9.1758e-08	8.6811e-06
Cluster-38255.63939	32.6234	215.734	-2.7306	9.3815e-08	8.8707e-06
Cluster-38255.33962	57.7188	2.06307	4.7731	9.4451e-08	8.9258e-06
Cluster-38255.64922	4.72971	81.6927	-4.1137	9.56e-08	9.0292e-06
Cluster-38255.69670	1717.33	522.077	1.7176	9.6103e-08	9.0716e-06
Cluster-38255.36144	78.8818	4.48142	4.1289	9.8102e-08	9.255e-06
Cluster-38255.85515	336.52	73.7236	2.1888	9.924e-08	9.3571e-06
Cluster-38255.58388	8.50488	114.899	-3.7468	9.9552e-08	9.3811e-06
Cluster-38255.37624	39.9254	0	8.0608	1.0086e-07	9.4988e-06
Cluster-85374.0	80.2381	1.1978	5.9755	1.0102e-07	9.5084e-06
Cluster-38255.67617	49.5568	295.015	-2.5761	1.0111e-07	9.5114e-06
Cluster-38255.97420	77.8719	5.34669	3.8609	1.0177e-07	9.5681e-06
Cluster-38255.79745	8.53563	110.867	-3.6963	1.0233e-07	9.6157e-06
Cluster-38255.108621	41.9055	0	8.131	1.0245e-07	9.6186e-06
Cluster-38255.38942	137.742	8.70313	3.9666	1.0248e-07	9.6186e-06
Cluster-38255.80106	154.056	547.12	-1.8275	1.0284e-07	9.6469e-06
Cluster-38255.78583	1127.41	4093.31	-1.8604	1.0422e-07	9.7707e-06
Cluster-38255.84582	2367.3	748.407	1.6619	1.0456e-07	9.7973e-06
Cluster-38255.93076	579.723	78.4752	2.8844	1.0593e-07	9.9198e-06
Cluster-38255.35497	96.3358	7.94545	3.5945	1.0882e-07	1.018e-05
Cluster-38255.88645	2176.87	627.386	1.7949	1.0878e-07	1.018e-05
Cluster-38255.67575	3.16823	75.331	-4.5786	1.0903e-07	1.0194e-05
Cluster-38255.77956	2246.19	540.587	2.0548	1.1047e-07	1.0322e-05
Cluster-38255.60113	167.506	19.5348	3.1068	1.1072e-07	1.0339e-05
Cluster-38255.87827	44.5466	262.939	-2.561	1.1098e-07	1.0358e-05
Cluster-38255.62087	300.728	66.6435	2.1709	1.1248e-07	1.0492e-05
Cluster-38255.84496	7552.41	1949.44	1.9536	1.1309e-07	1.0543e-05
Cluster-38255.105666	66.4194	1.0174	5.9748	1.1383e-07	1.0606e-05
Cluster-38255.82029	5625.26	1949.73	1.5284	1.1563e-07	1.0768e-05
Cluster-38255.83270	294.775	70.1098	2.0714	1.1606e-07	1.0802e-05
Cluster-38255.59117	280.962	63.6073	2.1416	1.1642e-07	1.0829e-05
Cluster-38255.106312	66.8236	0.508698	6.972	1.1781e-07	1.094e-05
Cluster-38255.109088	43.0946	0	8.1687	1.1779e-07	1.094e-05
Cluster-38255.85349	109.166	7.34396	3.8687	1.178e-07	1.094e-05
Cluster-38255.67856	10.6074	174.057	-4.0235	1.1793e-07	1.0945e-05
Cluster-38255.42072	65.5262	2.25956	4.8076	1.1805e-07	1.0949e-05
Cluster-38255.74105	53.188	281.869	-2.4029	1.181e-07	1.0949e-05
Cluster-38255.32702	41.6348	0	8.1215	1.19e-07	1.1026e-05
Cluster-38255.83237	184.159	592.325	-1.6849	1.2005e-07	1.1118e-05
Cluster-38255.50465	55.8281	0.239561	7.5808	1.2053e-07	1.1155e-05
Cluster-38255.81438	403.296	97.7804	2.0418	1.219e-07	1.1277e-05
Cluster-38255.97492	67.1617	1.69171	5.2312	1.2273e-07	1.1346e-05
Cluster-38255.40536	44.4227	0	8.2125	1.23e-07	1.1366e-05
Cluster-38255.109178	77.2028	0.653991	7.0861	1.2341e-07	1.1397e-05
Cluster-38255.64344	85.5284	7.87522	3.4611	1.2356e-07	1.1404e-05
Cluster-38255.38381	154.148	19.2967	2.9958	1.2511e-07	1.1541e-05
Cluster-38255.81099	50.3842	240.247	-2.255	1.2552e-07	1.1573e-05
Cluster-38255.80988	1349.22	396.516	1.7655	1.2662e-07	1.1667e-05
Cluster-38255.51679	59.0271	1.6566	5.1747	1.2675e-07	1.1673e-05
Cluster-38255.81284	14.6555	153.842	-3.396	1.2684e-07	1.1675e-05
Cluster-38255.80245	21678	7556.24	1.5206	1.2803e-07	1.1777e-05
Cluster-38255.104684	60.6106	0.254349	7.6993	1.3006e-07	1.1951e-05
Cluster-38255.82566	4897.75	1843.24	1.4098	1.3004e-07	1.1951e-05
Cluster-38255.67458	205.46	37.7233	2.4385	1.3033e-07	1.1969e-05
Cluster-38255.77365	232.636	805.12	-1.7901	1.3182e-07	1.2099e-05
Cluster-38255.79647	1273.06	3580.24	-1.4916	1.3202e-07	1.2111e-05
Cluster-38255.82540	403.76	114.247	1.8209	1.331e-07	1.2204e-05
Cluster-38255.73776	117.935	475.044	-2.0097	1.373e-07	1.2581e-05
Cluster-38255.61823	276.85	58.6933	2.2397	1.3841e-07	1.2677e-05
Cluster-38255.41506	38.0659	0	7.9911	1.3864e-07	1.269e-05
Cluster-38255.99357	401.389	72.9397	2.4665	1.3972e-07	1.2783e-05
Cluster-38255.69883	202.122	33.087	2.607	1.4e-07	1.2801e-05
Cluster-38255.61338	30.2619	177.295	-2.5513	1.4024e-07	1.2815e-05
Cluster-38255.39583	75.1611	4.56203	4.0739	1.4034e-07	1.2818e-05
Cluster-38255.78896	1408.72	326.9	2.1062	1.419e-07	1.2953e-05
Cluster-38255.76118	485.377	103.306	2.228	1.4302e-07	1.3048e-05
Cluster-38255.85794	2195.68	772.463	1.5073	1.4328e-07	1.3065e-05
Cluster-38255.42370	89.6357	4.7439	4.2032	1.4439e-07	1.3159e-05
Cluster-38255.78832	176.093	876.573	-2.316	1.4456e-07	1.316e-05
Cluster-38255.98080	124.161	18.0963	2.7795	1.445e-07	1.316e-05
Cluster-38255.44269	9.42253	92.0848	-3.29	1.4522e-07	1.3211e-05
Cluster-38255.68020	2700.28	823.675	1.7131	1.4528e-07	1.3211e-05
Cluster-38255.35388	37.9138	0	7.9863	1.457e-07	1.323e-05
Cluster-38255.39929	218.048	30.274	2.8472	1.4581e-07	1.323e-05
Cluster-38255.62823	898.597	176.525	2.3514	1.4572e-07	1.323e-05
Cluster-38255.89843	512.058	148.362	1.7871	1.4576e-07	1.323e-05
Cluster-38255.39835	60.5843	0.566556	6.7996	1.4639e-07	1.3275e-05
Cluster-38255.65408	428.011	90.4525	2.2446	1.4741e-07	1.336e-05
Cluster-38255.102344	56.1944	0.254349	7.5925	1.4848e-07	1.345e-05
Cluster-38255.19391	38.3528	0	8.0028	1.4867e-07	1.346e-05
Cluster-38255.70832	73.4461	293.716	-1.999	1.4878e-07	1.3463e-05
Cluster-38255.76812	241.089	1133.31	-2.2317	1.4917e-07	1.3491e-05
Cluster-38255.53163	834.145	5.46258	7.2412	1.5118e-07	1.3665e-05
Cluster-38255.55770	58.4302	1.73608	5.0096	1.5159e-07	1.3688e-05
Cluster-38255.87727	306.349	58.0744	2.393	1.5156e-07	1.3688e-05
Cluster-38255.85550	131.717	609.12	-2.2077	1.5546e-07	1.4029e-05
Cluster-38255.80907	3921.72	1378.84	1.5079	1.5566e-07	1.404e-05
Cluster-38255.52370	8.87403	98.4199	-3.4623	1.5694e-07	1.4147e-05
Cluster-38255.71971	1751.06	434.064	2.013	1.5916e-07	1.434e-05
Cluster-38255.78926	1845.93	576.904	1.6772	1.6075e-07	1.4476e-05
Cluster-38255.84232	500.603	127.694	1.9723	1.6181e-07	1.4563e-05
Cluster-38255.67612	1288.95	455.964	1.4991	1.6217e-07	1.4587e-05
Cluster-38255.71160	48.5524	253.897	-2.3851	1.6313e-07	1.4666e-05
Cluster-38255.41834	50.2596	0	8.3924	1.6348e-07	1.469e-05
Cluster-38255.79605	1156.08	3790.22	-1.7131	1.6463e-07	1.4784e-05
Cluster-38255.49148	470.476	131.159	1.8412	1.6768e-07	1.505e-05
Cluster-38255.79737	10342.5	3560.69	1.5384	1.6823e-07	1.5092e-05
Cluster-38255.79989	642.027	2163.54	-1.7523	1.6853e-07	1.511e-05
Cluster-38255.43991	74.5659	5.26721	3.8384	1.6969e-07	1.5206e-05
Cluster-38255.70559	1279.09	352.956	1.8593	1.7095e-07	1.5311e-05
Cluster-38255.68019	77.6329	3.21781	4.5432	1.7255e-07	1.5446e-05
Cluster-38255.40878	37.3307	0	7.9622	1.7419e-07	1.5584e-05
Cluster-38255.75908	803.996	223.14	1.8477	1.7443e-07	1.5597e-05
Cluster-38255.35906	145.545	0	9.9263	1.7505e-07	1.5644e-05
Cluster-38255.71267	747.976	219.617	1.7668	1.7571e-07	1.5695e-05
Cluster-38255.36440	187.161	0	10.289	1.7592e-07	1.5705e-05
Cluster-38255.33186	48.0906	0	8.3293	1.7628e-07	1.5729e-05
Cluster-38255.71827	106.756	467.711	-2.1302	1.7713e-07	1.5797e-05
Cluster-38255.110020	42.9923	0	8.1679	1.7862e-07	1.592e-05
Cluster-38255.78496	1852.73	648.925	1.5142	1.7882e-07	1.593e-05
Cluster-38255.70128	696.605	212.35	1.7129	1.7934e-07	1.5968e-05
Cluster-38255.81016	81.282	387.853	-2.2529	1.7946e-07	1.5969e-05
Cluster-38255.74242	1804.54	519.907	1.7957	1.8073e-07	1.6074e-05
Cluster-38255.84367	559.677	123.623	2.1755	1.8393e-07	1.635e-05
Cluster-38255.83488	789.324	2170.03	-1.4589	1.8519e-07	1.6453e-05
Cluster-38255.83694	230.29	826.166	-1.8426	1.8679e-07	1.6586e-05
Cluster-38255.80079	1177.64	377.555	1.6402	1.9011e-07	1.6863e-05
Cluster-38255.82267	351.191	1115.91	-1.6675	1.9008e-07	1.6863e-05
Cluster-38255.108826	48.7619	0	8.3467	1.904e-07	1.688e-05
Cluster-38255.72303	1741.3	567.775	1.6163	1.9195e-07	1.7008e-05
Cluster-38255.80473	135.405	596.528	-2.1379	1.923e-07	1.703e-05
Cluster-38255.86450	969.789	308.665	1.6508	1.9543e-07	1.7298e-05
Cluster-38255.116931	67.2	3.02927	4.4881	1.9606e-07	1.7345e-05
Cluster-38255.77692	973.175	327.435	1.5722	1.968e-07	1.7401e-05
Cluster-38255.56896	491.051	119.409	2.0436	1.9732e-07	1.7437e-05
Cluster-38255.73607	301.937	922.422	-1.6117	1.9844e-07	1.7527e-05
Cluster-38255.56872	549.822	150.943	1.8648	2.0033e-07	1.7685e-05
Cluster-38255.36184	49.233	0	8.3635	2.0204e-07	1.7826e-05
Cluster-38255.78764	272.6	1266.24	-2.2168	2.0797e-07	1.834e-05
Cluster-38255.76455	35.9271	271.776	-2.9249	2.0902e-07	1.8423e-05
Cluster-38255.35869	54.9059	0.254349	7.5591	2.0955e-07	1.8436e-05
Cluster-38255.52989	86.7797	7.90238	3.4481	2.0972e-07	1.8436e-05
Cluster-38255.65006	265.092	55.4253	2.2652	2.0941e-07	1.8436e-05
Cluster-38255.76494	603.523	127.573	2.2469	2.0954e-07	1.8436e-05
Cluster-38255.76898	11720.2	4066.96	1.5271	2.0972e-07	1.8436e-05
Cluster-60190.0	36.9589	0	7.9491	2.127e-07	1.8687e-05
Cluster-38255.60457	45.1245	226.347	-2.328	2.1349e-07	1.8747e-05
Cluster-38255.109134	35.4689	0	7.8897	2.1491e-07	1.8861e-05
Cluster-38255.82157	232.107	741.182	-1.6755	2.1665e-07	1.9004e-05
Cluster-38255.36134	44.9645	0	8.2328	2.1752e-07	1.907e-05
Cluster-38255.68338	79.2156	425.831	-2.4263	2.182e-07	1.912e-05
Cluster-38255.70830	89.4886	338.81	-1.9217	2.1851e-07	1.9138e-05
Cluster-38255.57298	28.7831	178.891	-2.6358	2.2031e-07	1.9285e-05
Cluster-38255.78529	237.79	813.466	-1.7734	2.2539e-07	1.9719e-05
Cluster-38255.45796	63.8269	1.1978	5.6405	2.259e-07	1.9753e-05
Cluster-38255.84528	3813.58	1112.98	1.7762	2.278e-07	1.9909e-05
Cluster-38255.72095	114.587	583.519	-2.3502	2.2819e-07	1.9933e-05
Cluster-38255.43283	130.733	21.5093	2.6003	2.2861e-07	1.9937e-05
Cluster-38255.73272	833.772	288.396	1.5316	2.2851e-07	1.9937e-05
Cluster-38255.96913	35.1697	0	7.8773	2.285e-07	1.9937e-05
Cluster-38255.74169	1336.89	428.674	1.6413	2.3204e-07	2.0227e-05
Cluster-38255.87612	510.002	160.366	1.6682	2.3419e-07	2.0403e-05
Cluster-38255.57278	368.674	84.8581	2.1225	2.3931e-07	2.0838e-05
Cluster-38255.81105	4569.59	1758.75	1.3774	2.419e-07	2.105e-05
Cluster-38255.88843	104.071	8.59278	3.5877	2.42e-07	2.105e-05
Cluster-38255.81547	65.2063	284.574	-2.1265	2.427e-07	2.11e-05
Cluster-38255.67899	187.649	25.1942	2.8867	2.4501e-07	2.129e-05
Cluster-38255.94193	207.792	36.8006	2.5046	2.4547e-07	2.1318e-05
Cluster-38255.37665	37.7981	0	7.9821	2.4769e-07	2.15e-05
Cluster-38255.38321	251.374	38.633	2.7013	2.485e-07	2.156e-05
Cluster-38255.32805	36.2771	0	7.9221	2.5213e-07	2.1851e-05
Cluster-38255.61508	806.248	190.624	2.0799	2.5206e-07	2.1851e-05
Cluster-38255.66286	149.613	585.385	-1.9667	2.5484e-07	2.2074e-05
Cluster-38255.36295	65.458	1.69967	5.3086	2.5539e-07	2.2111e-05
Cluster-38255.64762	575.381	178.39	1.6895	2.5649e-07	2.2195e-05
Cluster-38255.66886	4.22255	79.6924	-4.2219	2.6147e-07	2.2609e-05
Cluster-38255.81804	1493.45	524.33	1.51	2.6155e-07	2.2609e-05
Cluster-38255.41334	64.5231	0.49391	6.9338	2.6194e-07	2.2631e-05
Cluster-38255.45988	49.7143	0.239561	7.4152	2.6298e-07	2.2697e-05
Cluster-38255.91584	72.3272	3.91599	4.2689	2.6289e-07	2.2697e-05
Cluster-38255.36199	35.5933	0	7.8952	2.6744e-07	2.307e-05
Cluster-38255.75438	510.131	150.278	1.7623	2.6807e-07	2.3113e-05
Cluster-38255.81149	929.971	2675.03	-1.5243	2.6822e-07	2.3113e-05
Cluster-38255.37149	46.8224	0	8.2887	2.6861e-07	2.3129e-05
Cluster-38255.68194	3.14364	65.591	-4.3859	2.6868e-07	2.3129e-05
Cluster-38255.85986	2562.34	838.656	1.6115	2.6963e-07	2.3199e-05
Cluster-38255.81582	4785.92	1743.71	1.4566	2.719e-07	2.3382e-05
Cluster-38255.86277	34.5356	190.696	-2.4679	2.7227e-07	2.3402e-05
Cluster-38255.82458	690.251	192.876	1.8392	2.7697e-07	2.3793e-05
Cluster-38255.92955	175.225	28.9542	2.5934	2.7801e-07	2.387e-05
Cluster-38255.62246	11.8296	118.076	-3.3205	2.8073e-07	2.4092e-05
Cluster-38255.63402	49.9746	0.254349	7.4213	2.8144e-07	2.4128e-05
Cluster-38255.85314	893.946	278.029	1.6841	2.8143e-07	2.4128e-05
Cluster-38255.85880	517.004	118.554	2.1217	2.8446e-07	2.4374e-05
Cluster-38255.73740	188.413	29.7286	2.6734	2.848e-07	2.439e-05
Cluster-38255.82289	1085.97	394.551	1.4605	2.8622e-07	2.45e-05
Cluster-38255.79172	2636.46	759.329	1.7967	2.8649e-07	2.4509e-05
Cluster-38255.70386	175.754	565.665	-1.6864	2.8992e-07	2.479e-05
Cluster-38255.97895	176.518	31.0733	2.5066	2.9074e-07	2.4848e-05
Cluster-38255.77621	777.76	144.522	2.4244	2.9235e-07	2.4973e-05
Cluster-38255.78624	3423.71	1273.4	1.4267	2.946e-07	2.5152e-05
Cluster-38255.63970	62.2239	255.06	-2.036	2.9876e-07	2.5494e-05
Cluster-38255.77463	101.793	454.182	-2.1595	3.0178e-07	2.5738e-05
Cluster-38255.30892	49.5899	0	8.3714	3.0409e-07	2.5923e-05
Cluster-38255.71525	291.097	1012.97	-1.7986	3.0457e-07	2.595e-05
Cluster-38255.76110	11.8573	135.132	-3.4999	3.094e-07	2.6348e-05
Cluster-38255.85612	70.5641	337.952	-2.2619	3.1023e-07	2.6405e-05
Cluster-38255.73455	508.198	132.727	1.938	3.1407e-07	2.6718e-05
Cluster-38255.55373	49.1219	235.995	-2.2633	3.1499e-07	2.6783e-05
Cluster-38255.72500	131.493	487.1	-1.8876	3.1623e-07	2.6875e-05
Cluster-38255.77624	2879.68	1017	1.5019	3.223e-07	2.7377e-05
Cluster-38255.63949	13.8943	115.731	-3.0652	3.2435e-07	2.7536e-05
Cluster-38255.74008	3378.49	1076.51	1.6504	3.2644e-07	2.77e-05
Cluster-38255.83705	314.259	50.8683	2.6205	3.2709e-07	2.7741e-05
Cluster-38255.75651	317.87	62.7563	2.3426	3.2882e-07	2.7859e-05
Cluster-38255.87175	132.043	605.175	-2.1944	3.2875e-07	2.7859e-05
Cluster-38255.58506	54.6662	0.748259	6.1134	3.3457e-07	2.8332e-05
Cluster-38255.85897	2250.56	541.008	2.0563	3.361e-07	2.8446e-05
Cluster-38255.83870	239.552	53.8871	2.1495	3.3774e-07	2.8571e-05
Cluster-38255.105930	59.0629	0.653991	6.7055	3.3845e-07	2.8616e-05
Cluster-38255.35315	58.4736	0.763047	6.2041	3.3865e-07	2.8619e-05
Cluster-38255.81004	2123.49	658.156	1.6896	3.392e-07	2.8651e-05
Cluster-38255.36386	37.4122	0	7.9672	3.4113e-07	2.8799e-05
Cluster-38255.109316	34.2498	0	7.8393	3.4496e-07	2.9093e-05
Cluster-38255.79815	187.076	30.026	2.6488	3.4487e-07	2.9093e-05
Cluster-38255.90623	82.2936	335.432	-2.0253	3.4577e-07	2.9147e-05
Cluster-38255.37018	35.6527	0	7.8968	3.4878e-07	2.9385e-05
Cluster-38255.41004	42.5619	0	8.1507	3.5023e-07	2.9492e-05
Cluster-38255.96940	450.2	118.965	1.9211	3.5083e-07	2.9528e-05
Cluster-38255.76353	101.344	371.976	-1.8759	3.5131e-07	2.9554e-05
Cluster-38255.79998	474.84	1409.5	-1.5695	3.5571e-07	2.9909e-05
Cluster-38255.98462	135.503	21.2335	2.6662	3.5656e-07	2.9965e-05
Cluster-38255.44502	139.258	6.46519	4.4018	3.5797e-07	3.0068e-05
Cluster-38255.82178	66.6523	386.007	-2.537	3.5957e-07	3.0187e-05
Cluster-38255.36624	41.5948	0	8.1205	3.6005e-07	3.0212e-05
Cluster-38255.37250	51.8746	0.254349	7.4749	3.6138e-07	3.0308e-05
Cluster-38255.108526	42.3693	0	8.147	3.6502e-07	3.0598e-05
Cluster-38255.56440	124.782	4.49621	4.7875	3.6601e-07	3.0666e-05
Cluster-38255.97011	52.1997	1.1479	5.5646	3.6633e-07	3.0677e-05
Cluster-38255.76955	10.3534	112.756	-3.4343	3.7203e-07	3.1139e-05
Cluster-38255.92500	100.869	4.40082	4.4759	3.7305e-07	3.1208e-05
Cluster-38255.54906	539.648	138.472	1.9653	3.7401e-07	3.1273e-05
Cluster-38255.75550	808.155	242.256	1.7365	3.7775e-07	3.157e-05
Cluster-38255.37132	50.5846	0.581344	6.5307	3.7806e-07	3.158e-05
Cluster-38255.87638	133.607	455.618	-1.7691	3.8105e-07	3.1814e-05
Cluster-38255.81737	146.329	484.921	-1.729	3.8203e-07	3.1879e-05
Cluster-38255.33012	37.0037	0	7.9489	3.8509e-07	3.2119e-05
Cluster-38255.106317	37.0904	0	7.9521	3.8555e-07	3.2141e-05
Cluster-38255.80144	632.496	1998.15	-1.6592	3.8585e-07	3.2142e-05
Cluster-38255.85085	0.416634	72.4537	-7.4215	3.8595e-07	3.2142e-05
Cluster-38255.38970	53.1561	0.254349	7.5097	3.8643e-07	3.215e-05
Cluster-38255.78539	52.8004	266.607	-2.3329	3.8626e-07	3.215e-05
Cluster-38255.41723	60.9015	0.508698	6.8395	3.8808e-07	3.2271e-05
[truncated: 4,047 more rows]

## Sheet: GY-0hvsGY-24h.DEGs
gene_id	GY24_readcount	GY0_readcount	log2FoldChange	p-value	padj
Cluster-38255.81867	101452	496.534	7.6745	1.3855e-121	2.1543e-116
Cluster-38255.98999	23369.9	33.9986	9.4188	2.6238e-116	2.0399e-111
Cluster-38255.45892	6972.42	11.6242	9.2011	9.6518e-105	5.0026e-100
Cluster-38255.67049	6397.12	25.9987	7.9422	3.9675e-100	1.5423e-95
Cluster-38255.52453	4484.35	28.6466	7.2929	2.5351e-97	7.8838e-93
Cluster-38255.41876	8188.14	6.32343	10.284	4.1158e-95	1.0666e-90
Cluster-38255.105102	6555.86	19.6088	8.3725	7.1667e-95	1.592e-90
Cluster-38255.91869	4469.71	16.2812	8.1005	2.6043e-91	5.0619e-87
Cluster-38255.78728	168929	1879.54	6.49	3.2776e-91	5.6627e-87
Cluster-38255.95465	3519.74	6.64362	9.0587	1.1212e-90	1.7434e-86
Cluster-38255.83418	19992.5	263.224	6.2471	1.3438e-89	1.8996e-85
Cluster-38255.79541	91214.2	1168.56	6.2863	6.6857e-88	8.6632e-84
Cluster-38255.75417	8338.19	121.84	6.0984	5.5545e-86	6.6437e-82
Cluster-38255.74464	19576.4	179.6	6.7694	5.497e-85	6.1053e-81
Cluster-38255.49534	8843.71	99.131	6.4812	7.6988e-85	7.9808e-81
Cluster-38255.96039	3836.95	3.77976	9.957	1.0313e-84	1.0022e-80
Cluster-38255.104882	2817.7	4.28677	9.3392	1.7861e-79	1.6337e-75
Cluster-38255.84288	126762	208.689	9.2448	4.3194e-79	3.7314e-75
Cluster-38255.89172	108123	415.253	8.0235	3.6122e-78	2.9562e-74
Cluster-38255.94043	21623	237.697	6.5091	2.7536e-77	2.1409e-73
Cluster-38255.104820	3188.31	3.15542	9.9012	9.0472e-77	6.699e-73
Cluster-38255.73598	28318.4	315.007	6.489	4.3487e-76	3.0737e-72
Cluster-38255.92531	2339.69	16.7295	7.1407	1.5424e-75	1.0427e-71
Cluster-38255.55280	2981	4.60303	9.335	5.6771e-75	3.6781e-71
Cluster-38255.83528	151672	1688.55	6.4892	2.2526e-74	1.4011e-70
Cluster-38255.56791	9775.04	25.568	8.5644	1.0519e-73	6.291e-70
Cluster-38255.81146	193514	1962.99	6.6231	5.4705e-73	3.1505e-69
Cluster-38255.82917	25983.6	582.581	5.4787	5.9752e-73	3.3182e-69
Cluster-38255.56823	5369.91	87.5946	5.9353	1.0067e-71	5.3976e-68
Cluster-38255.102180	3860.19	40.5668	6.5669	5.3623e-71	2.7794e-67
Cluster-38255.54584	12000	239.227	5.6487	3.6326e-70	1.8221e-66
Cluster-38255.84708	8940.8	191.65	5.5446	1.053e-69	5.1168e-66
Cluster-38255.60337	5489.58	77.1603	6.1512	1.9363e-69	9.1236e-66
Cluster-38255.41826	2663.02	9.02974	8.2239	4.0056e-69	1.8319e-65
Cluster-38255.67094	4108.03	45.1069	6.5045	4.1476e-67	1.8426e-63
Cluster-38255.48137	1707.21	7.43581	7.8313	6.333e-67	2.7354e-63
Cluster-38255.48138	2008.11	15.0013	7.0615	9.2664e-67	3.8943e-63
Cluster-38255.82700	120415	1804.74	6.0599	1.2643e-66	5.1736e-63
Cluster-38255.79553	158076	3484.74	5.5034	2.0111e-66	8.0182e-63
Cluster-38255.73961	6114.89	138.103	5.4692	2.2939e-66	8.9172e-63
Cluster-38255.98422	7908.42	17.8368	8.7767	4.9464e-66	1.876e-62
Cluster-38255.62593	8396.76	143.982	5.8658	1.0886e-65	4.0303e-62
Cluster-38255.41677	2101.79	5.90012	8.423	4.3699e-65	1.5802e-61
Cluster-38255.96805	2013.8	3.08203	9.3241	5.2062e-65	1.8398e-61
Cluster-38255.85059	47297.8	1119.89	5.4001	1.206e-64	4.1672e-61
Cluster-38255.76396	8368.56	207.297	5.3365	7.4737e-64	2.5263e-60
Cluster-38255.54401	1354.73	9.30234	7.1904	1.7596e-63	5.8215e-60
Cluster-38255.50046	15826.7	39.7756	8.6272	5.8167e-63	1.8843e-59
Cluster-38255.80505	61911	2062.12	4.9079	7.2185e-63	2.2907e-59
Cluster-38255.56169	1580.01	18.1	6.4441	1.6934e-62	5.2662e-59
Cluster-38255.72247	12899	152.274	6.4019	2.3142e-61	7.0558e-58
Cluster-38255.70866	6926.34	13.5018	8.9865	7.4692e-61	2.2335e-57
Cluster-38255.77345	115841	2006.13	5.8517	3.1193e-60	9.1514e-57
Cluster-38255.52330	10014.3	44.4354	7.8085	1.82e-59	5.2408e-56
Cluster-38255.83673	6604.13	112.074	5.8779	2.4046e-59	6.7983e-56
Cluster-38255.42021	1784.9	2.26286	9.5418	1.0445e-58	2.9003e-55
Cluster-38255.41096	3061.92	15.2967	7.6438	1.4504e-58	3.9566e-55
Cluster-38255.82339	23917.7	554.355	5.4306	2.0208e-58	5.4176e-55
Cluster-38255.69566	10083.8	266.273	5.2425	4.5442e-58	1.1976e-54
Cluster-38255.87671	17486.5	205.402	6.4098	1.1786e-57	3.0544e-54
Cluster-38255.67928	7398.17	150.002	5.6234	8.1661e-57	2.0816e-53
Cluster-38255.85938	2190.41	17.8594	6.9243	2.5295e-56	6.3439e-53
Cluster-38255.84677	58718.3	1733.88	5.0816	3.9943e-56	9.8585e-53
Cluster-38255.92653	3948.24	25.5993	7.2569	5.1299e-55	1.2463e-51
Cluster-38255.52908	11155.7	291.318	5.2604	1.5396e-54	3.6831e-51
Cluster-38255.83645	5906.02	229.737	4.6848	7.3113e-54	1.7225e-50
Cluster-38255.77672	3074.52	39.8189	6.2636	1.3816e-53	3.2063e-50
Cluster-38255.92532	6379.17	161.818	5.3027	1.4297e-53	3.2693e-50
Cluster-38255.58148	1192.4	19.8639	5.9113	1.5427e-53	3.4765e-50
Cluster-38255.67581	6700.56	27.0365	7.9408	1.6213e-53	3.6015e-50
Cluster-38255.68178	2382.22	4.99088	8.849	2.7302e-53	5.9793e-50
Cluster-38255.83858	23175.8	279.51	6.3723	3.8607e-53	8.3378e-50
Cluster-38255.92720	13760.2	442.018	4.9599	6.5497e-53	1.3951e-49
Cluster-38255.70037	2841.65	29.8773	6.5608	1.025e-52	2.1537e-49
Cluster-38255.72404	5554.28	172.065	5.0113	1.2784e-51	2.6504e-48
Cluster-38255.73986	2333.71	28.1278	6.3705	1.4222e-51	2.9099e-48
Cluster-38255.78866	3324.28	42.5196	6.2806	2.3541e-51	4.7539e-48
Cluster-38255.80865	41209.1	797.139	5.6915	2.4979e-51	4.9795e-48
Cluster-38255.64348	1597.93	5.70119	8.0841	3.1878e-51	6.2746e-48
Cluster-38255.58429	3592.61	122.582	4.8728	3.5314e-51	6.8638e-48
Cluster-38255.53163	1445.56	5.00346	8.1223	1.0356e-50	1.988e-47
Cluster-38255.49741	1673.27	46.7088	5.1628	1.9047e-50	3.6118e-47
Cluster-38255.85472	850.216	6.0026	7.1352	4.5931e-50	8.6048e-47
Cluster-38255.86305	4350.74	147.316	4.8833	5.7937e-50	1.0725e-46
Cluster-38255.81408	6429.42	255.626	4.6519	1.0373e-49	1.8977e-46
Cluster-38255.105132	1730.28	7.66856	7.7735	1.898e-49	3.4316e-46
Cluster-38255.75990	6025.62	209.965	4.8431	1.5327e-48	2.7394e-45
Cluster-38255.95380	11720.9	62.0963	7.5552	1.7852e-48	3.1545e-45
Cluster-38255.88250	4875.82	98.634	5.6294	4.4671e-48	7.8046e-45
Cluster-38255.75946	11983.6	472.391	4.665	5.6812e-48	9.8155e-45
Cluster-38255.82838	1548.02	9.83497	7.2775	8.8291e-48	1.5087e-44
Cluster-38255.73465	1257.65	1.77254	9.3637	1.4685e-47	2.482e-44
Cluster-38255.93298	3215.15	101.566	4.9832	1.587e-47	2.6534e-44
Cluster-38255.104696	760.096	6.82815	6.7738	2.9404e-47	4.8639e-44
Cluster-38255.56706	1095.58	30.0485	5.1868	3.8438e-47	6.2914e-44
Cluster-38255.72238	956.983	9.79038	6.6294	5.4122e-47	8.7663e-44
Cluster-38255.98860	969.01	2.23769	8.6673	1.938e-46	3.1066e-43
Cluster-38255.67398	1329.81	18.008	6.1907	2.5164e-46	3.9927e-43
Cluster-38255.96256	6735.18	111.163	5.9214	2.5673e-46	4.0323e-43
Cluster-38255.76454	12468.5	604.836	4.3657	5.2899e-46	8.2255e-43
Cluster-38255.75350	2208.81	69.5909	4.9852	7.4272e-46	1.1434e-42
Cluster-38255.60855	2615.98	74.5434	5.1316	9.3371e-46	1.4234e-42
Cluster-38255.70309	6823.04	147.634	5.5279	1.2126e-45	1.8305e-42
Cluster-38255.79250	22285.5	853.711	4.7062	6.6029e-45	9.8723e-42
Cluster-38255.69873	1357.43	35.573	5.2602	1.1653e-44	1.7257e-41
Cluster-38255.78640	34339.7	652.577	5.717	5.2051e-44	7.6355e-41
Cluster-38255.66870	7398.83	330.718	4.4829	9.9501e-44	1.446e-40
Cluster-38255.94808	2494.51	40.3135	5.9605	1.0667e-43	1.5357e-40
Cluster-38255.88302	1917.12	58.5234	5.0348	1.8083e-43	2.5796e-40
Cluster-38255.106934	1581.95	9.06157	7.4504	1.8495e-43	2.6145e-40
Cluster-38255.76645	11512.8	250.74	5.5196	2.0525e-43	2.8752e-40
Cluster-38255.83367	9757.69	368.036	4.7289	1.3225e-42	1.836e-39
Cluster-38255.96853	1755	43.1982	5.3434	2.0902e-42	2.8763e-39
Cluster-38255.60973	4317.25	56.9958	6.2372	2.5385e-42	3.4625e-39
Cluster-38255.99267	1186.19	6.81995	7.4205	3.5531e-42	4.8043e-39
Cluster-38255.73425	3375.59	71.4858	5.5572	4.6018e-42	6.1686e-39
Cluster-38255.76993	13531	421.508	5.0054	5.8468e-42	7.7705e-39
Cluster-38255.47445	845.405	1.81029	8.7841	1.7452e-41	2.2997e-38
Cluster-38255.73791	10230.9	498.625	4.3594	1.8451e-41	2.4109e-38
Cluster-38255.53168	1278.11	31.3383	5.3606	1.9158e-41	2.4824e-38
Cluster-38255.63748	1076.53	4.86306	7.7534	2.0582e-41	2.6449e-38
Cluster-38255.83845	11437.7	645.857	4.1461	2.8242e-41	3.5996e-38
Cluster-38255.93066	10132.8	154.462	6.0332	3.841e-41	4.8557e-38
Cluster-38255.84237	4726.53	103.645	5.5073	3.8852e-41	4.8719e-38
Cluster-38255.71072	9023.77	566.314	3.9941	4.318e-41	5.3713e-38
Cluster-38255.93509	1946.84	67.8133	4.843	7.129e-41	8.7978e-38
Cluster-38255.77477	86818	3413.81	4.6685	7.8444e-41	9.6044e-38
Cluster-38255.91936	11247.4	107.31	6.7087	9.4081e-41	1.1429e-37
Cluster-38255.105780	528.009	5.21889	6.679	1.7448e-40	2.1032e-37
Cluster-38255.61087	1606.74	14.7881	6.7443	4.1387e-40	4.9503e-37
Cluster-38255.90673	3735.2	196.671	4.2479	1.0403e-38	1.2348e-35
Cluster-38255.77005	6973.71	63.8291	6.7668	1.6555e-38	1.9501e-35
Cluster-38255.95441	2437.77	76.484	4.9937	5.4558e-38	6.3786e-35
Cluster-38255.76878	11435	708.434	4.0129	2.3774e-37	2.7587e-34
Cluster-38255.72711	797.471	12.9102	5.9578	3.5521e-37	4.0914e-34
Cluster-38255.66584	3164.4	205.033	3.9488	3.6585e-37	4.1829e-34
Cluster-38255.64430	3596.43	87.2348	5.3627	3.6948e-37	4.1935e-34
Cluster-38255.97025	2526	63.0464	5.326	5.0495e-37	5.6896e-34
Cluster-38255.40882	899.53	1.1503	9.5401	6.3139e-37	7.0631e-34
Cluster-38255.82867	11856.2	292.47	5.3403	6.5331e-37	7.2561e-34
Cluster-38255.93710	3901.04	242.605	4.0075	6.8248e-37	7.5263e-34
Cluster-38255.92669	1693.71	12.2865	7.0826	7.7885e-37	8.5287e-34
Cluster-38255.67335	6756.69	418.211	4.0138	9.2442e-37	1.0052e-33
Cluster-38255.56719	2069.12	105.045	4.2972	1.008e-36	1.0884e-33
Cluster-38255.78630	634.792	10.7357	5.8627	1.0935e-36	1.1726e-33
Cluster-38255.70478	11152.4	398.392	4.8076	1.8235e-36	1.9421e-33
Cluster-38255.79215	16644.8	234.675	6.1472	2.173e-36	2.2986e-33
Cluster-38255.72534	2814.93	53.6116	5.7085	3.0685e-36	3.2239e-33
Cluster-38255.76233	3493.57	89.0915	5.2926	4.0371e-36	4.2131e-33
Cluster-38255.86423	2515.23	170.664	3.8815	4.9018e-36	5.0813e-33
Cluster-38255.41673	877.324	1.78512	8.8512	8.405e-36	8.6552e-33
Cluster-38255.68624	1662.32	66.2534	4.6456	9.8129e-36	1.0038e-32
Cluster-38255.35135	583.443	3.86966	7.2844	1.0098e-35	1.0262e-32
Cluster-38255.70642	5262	234.019	4.492	1.4059e-35	1.4195e-32
Cluster-38255.85027	5419.69	364.838	3.8934	1.4798e-35	1.4846e-32
Cluster-38255.70476	880.282	14.3186	5.9205	5.1026e-35	5.0861e-32
Cluster-38255.41464	576.893	3.58283	7.2606	5.2052e-35	5.1552e-32
Cluster-38255.63920	5107.03	364.443	3.8081	7.3726e-35	7.2557e-32
Cluster-38255.103165	2702.65	27.5145	6.6066	7.7759e-35	7.6045e-32
Cluster-38255.65520	3896.08	87.5085	5.4733	1.339e-34	1.3013e-31
Cluster-38255.75252	12248.6	694.195	4.1414	1.792e-34	1.7307e-31
Cluster-38255.67735	3862.65	205.129	4.2346	2.1704e-34	2.0832e-31
Cluster-38255.73373	2610.19	158.73	4.0403	2.1856e-34	2.085e-31
Cluster-38255.64361	1657.98	111.199	3.8989	2.3291e-34	2.2083e-31
Cluster-38255.81679	21853.1	1282.39	4.0909	3.2193e-34	3.0339e-31
Cluster-38255.64347	4083.43	51.2909	6.3081	4.5654e-34	4.2764e-31
Cluster-38255.79038	34215.2	2593.03	3.722	5.8707e-34	5.4662e-31
Cluster-38255.88574	3424.48	190.398	4.17	8.5529e-34	7.9162e-31
Cluster-38255.80470	179277	11939.5	3.9084	1.0715e-33	9.8585e-31
Cluster-38255.71033	11535.5	281.893	5.3538	1.8379e-33	1.6811e-30
Cluster-38255.81893	1657.64	39.5232	5.386	4.0695e-33	3.7004e-30
Cluster-38255.66850	1625.95	31.0761	5.6992	4.7453e-33	4.2899e-30
Cluster-38255.73069	764.207	33.6336	4.5	5.4904e-33	4.9348e-30
Cluster-38255.69202	6435.1	209.567	4.9386	5.7839e-33	5.1688e-30
Cluster-38255.75782	8188.39	214.106	5.2589	7.4396e-33	6.6103e-30
Cluster-38255.92761	390.407	4.39972	6.4762	7.8357e-33	6.9227e-30
Cluster-38255.100402	801.466	32.3068	4.6343	8.1155e-33	7.1294e-30
Cluster-38255.75295	10958.3	410.348	4.7388	1.7179e-32	1.5007e-29
Cluster-38255.66121	5802.3	49.1228	6.878	2.433e-32	2.1135e-29
Cluster-38255.68818	378.7	7.5195	5.6518	2.63e-32	2.272e-29
Cluster-38255.72844	2608.48	117.135	4.4763	2.7109e-32	2.3289e-29
Cluster-38255.76957	15442.4	831.042	4.2157	3.3409e-32	2.8544e-29
Cluster-38255.40729	890.706	45.6275	4.2916	3.4444e-32	2.9267e-29
Cluster-38255.104701	2042.72	32.9728	5.9579	4.8454e-32	4.0948e-29
Cluster-38255.83940	4578.62	277.502	4.0432	8.4586e-32	7.1095e-29
Cluster-38255.81059	15364.6	1033.44	3.8943	1.4359e-31	1.2004e-28
Cluster-38255.66343	653.339	1.13772	9.0836	1.4749e-31	1.2264e-28
Cluster-38255.36573	528.078	1.53358	8.4843	1.6374e-31	1.3543e-28
Cluster-38255.60088	893.169	47.5516	4.2305	1.7895e-31	1.4723e-28
Cluster-38255.79395	77349.1	2453.72	4.9782	3.1584e-31	2.5848e-28
Cluster-38255.61187	1149.27	38.5283	4.8948	3.309e-31	2.6939e-28
Cluster-38255.54143	1825.83	26.0703	6.1297	3.7853e-31	3.0656e-28
Cluster-38255.56430	528.527	2.99834	7.4137	4.7702e-31	3.8432e-28
Cluster-38255.67357	757.863	7.95147	6.539	5.8874e-31	4.7188e-28
Cluster-38255.91935	1761.06	17.4552	6.6388	7.4683e-31	5.9553e-28
Cluster-38255.86056	2511.48	204.602	3.618	1.0257e-30	8.137e-28
Cluster-38255.91575	847.699	15.0225	5.8048	1.5718e-30	1.2407e-27
Cluster-38255.86294	6823.26	447.255	3.9306	1.6534e-30	1.2985e-27
Cluster-38255.85190	2034.06	151.845	3.744	1.9005e-30	1.485e-27
Cluster-38255.82719	12892.6	214.439	5.9087	1.9134e-30	1.4876e-27
Cluster-38255.85972	2569.18	118.943	4.4304	1.9779e-30	1.5301e-27
Cluster-38255.96177	2356.71	114.06	4.3707	2.0345e-30	1.5661e-27
Cluster-38255.97735	970.06	43.8468	4.4678	2.362e-30	1.8092e-27
Cluster-38255.42072	479.772	2.06803	7.7995	2.5291e-30	1.9277e-27
Cluster-38255.35121	357.198	5.3655	6.0941	3.2079e-30	2.4332e-27
Cluster-38255.64837	1050.52	64.1445	4.0346	4.7775e-30	3.6062e-27
Cluster-38255.98444	529.819	1.32617	8.7442	5.5414e-30	4.1626e-27
Cluster-38255.96083	365.473	6.62466	5.8173	7.4623e-30	5.5785e-27
Cluster-38255.67018	5840.08	268.864	4.4427	7.6754e-30	5.7104e-27
Cluster-38255.80737	32754.9	1994.36	4.0379	8.1363e-30	6.0245e-27
Cluster-38255.56432	593.505	1.11256	8.9532	1.0714e-29	7.8953e-27
Cluster-38255.61427	4022.16	210.641	4.254	1.2152e-29	8.9131e-27
Cluster-38255.81968	12642.9	810.599	3.963	1.5936e-29	1.1614e-26
Cluster-38255.83899	3161.65	238.724	3.7262	1.5985e-29	1.1614e-26
Cluster-38255.84558	13436.5	196.767	6.0918	1.779e-29	1.2866e-26
Cluster-38255.63399	1070.75	46.2035	4.5375	1.8993e-29	1.3673e-26
Cluster-38255.96218	1454.28	39.1731	5.2117	2.1917e-29	1.5705e-26
Cluster-38255.62153	487.291	16.3629	4.9037	2.5557e-29	1.8229e-26
Cluster-38255.96281	815.079	37.3915	4.4508	2.6357e-29	1.8714e-26
Cluster-38255.41524	741.221	0.93031	9.5812	2.8363e-29	2.0047e-26
Cluster-38255.103908	532.378	12.625	5.4145	3.1467e-29	2.214e-26
Cluster-38255.54311	391.402	9.4009	5.3738	3.2042e-29	2.2443e-26
Cluster-38255.104512	368.776	2.23769	7.2803	4.4453e-29	3.0996e-26
Cluster-38255.62591	404.085	8.66753	5.5523	8.8421e-29	6.1379e-26
Cluster-38255.89743	385.734	12.7217	4.9247	1.3604e-28	9.4016e-26
Cluster-38255.35528	2018	0	13.866	1.4735e-28	1.0138e-25
Cluster-38255.75988	4293.39	298.409	3.8458	1.959e-28	1.3419e-25
Cluster-38255.81606	19893.9	1460.99	3.7673	2.0144e-28	1.3738e-25
Cluster-38255.75690	9260.16	670.734	3.7876	2.7255e-28	1.8507e-25
Cluster-38255.72856	6321.36	252.234	4.646	3.2152e-28	2.1736e-25
Cluster-38255.64395	2393.75	153.967	3.9585	4.1068e-28	2.7644e-25
Cluster-38255.83396	1605.9	125.818	3.6725	4.9902e-28	3.3446e-25
Cluster-38255.79393	605.825	15.7699	5.2735	5.5577e-28	3.7089e-25
Cluster-38255.69620	1185.54	9.54387	6.9396	8.8938e-28	5.91e-25
Cluster-38255.83685	12753.8	1379.35	3.2089	9.0773e-28	6.0062e-25
Cluster-38255.85562	20022.4	671.814	4.8981	9.7953e-28	6.4538e-25
Cluster-38255.83789	8514.49	812.123	3.3905	1.066e-27	6.9941e-25
Cluster-38255.74697	12.8143	644.677	-5.6553	1.2393e-27	8.0966e-25
Cluster-38255.75014	10443.1	150.593	6.1143	1.28e-27	8.3279e-25
Cluster-38255.94540	1825.3	152.891	3.5793	1.8977e-27	1.2295e-24
Cluster-38255.51949	828.745	34.4124	4.5878	2.1204e-27	1.3681e-24
Cluster-38255.78605	79.0253	1440.02	-4.1905	3.0834e-27	1.9812e-24
Cluster-38255.89240	770.926	10.6541	6.1653	3.2265e-27	2.0646e-24
Cluster-38255.61012	1313.84	70.6091	4.216	3.2761e-27	2.0866e-24
Cluster-38255.97722	794.609	36.745	4.4325	3.2877e-27	2.0866e-24
Cluster-38255.84098	1695.68	78.2922	4.4327	3.5791e-27	2.2623e-24
Cluster-38255.91253	405.925	12.7028	5.0085	4.3803e-27	2.7575e-24
Cluster-38255.82584	3717.84	340.211	3.4494	5.636e-27	3.5337e-24
Cluster-38255.82967	7105.16	713.203	3.3161	5.9285e-27	3.7022e-24
Cluster-38255.77700	1659.54	105.224	3.9772	5.9725e-27	3.7147e-24
Cluster-38255.80357	4173.3	390.011	3.4193	7.7265e-27	4.7865e-24
Cluster-38255.81655	4246.54	397.35	3.4185	8.8401e-27	5.4547e-24
Cluster-38255.81673	23084	914.614	4.6581	1.0344e-26	6.3572e-24
Cluster-38255.64303	511.772	6.28568	6.3013	1.2518e-26	7.6632e-24
Cluster-38255.83183	3935.2	319.572	3.6234	1.3221e-26	8.062e-24
Cluster-38255.92366	1794.17	148.106	3.5985	1.5855e-26	9.6303e-24
Cluster-38255.79194	7759.7	741.884	3.3868	1.8389e-26	1.1126e-23
Cluster-38255.58859	533.67	23.5645	4.4937	2.3044e-26	1.3889e-23
Cluster-38255.77506	13.3933	1230.77	-6.5418	2.7641e-26	1.6595e-23
Cluster-38255.91813	738.875	20.6063	5.1497	3.0974e-26	1.8524e-23
Cluster-38255.50456	272.385	2.9709	6.5341	3.9275e-26	2.3398e-23
Cluster-38255.80517	36277.3	1690.9	4.4233	3.9517e-26	2.3453e-23
Cluster-38255.93370	687.699	16.7762	5.3385	4.5033e-26	2.6625e-23
Cluster-38255.82247	5493.43	441.894	3.6352	4.5419e-26	2.6752e-23
Cluster-38255.86326	1155.7	70.8638	4.0296	5.1113e-26	2.9992e-23
Cluster-38255.67099	1732.08	156.42	3.4697	7.3642e-26	4.3049e-23
Cluster-38255.40871	422.911	3.90349	6.7163	7.4785e-26	4.3229e-23
Cluster-38255.81347	11468.4	1192.08	3.2663	7.4636e-26	4.3229e-23
Cluster-38255.90234	1566.94	91.3173	4.1001	7.4488e-26	4.3229e-23
Cluster-38255.75591	12592.1	1069.05	3.5578	8.6914e-26	5.0054e-23
Cluster-38255.80128	2788.71	256.652	3.4421	9.1134e-26	5.2291e-23
Cluster-38255.104834	623.296	18.7746	5.0536	9.3356e-26	5.3369e-23
Cluster-38255.77413	2017.94	136.697	3.8826	9.5546e-26	5.4276e-23
Cluster-38255.79239	55567.6	3975.34	3.8052	9.564e-26	5.4276e-23
Cluster-38255.67269	1000.64	52.0955	4.2656	1.0859e-25	6.1402e-23
Cluster-38255.80383	2259.67	34.2509	6.0376	1.2618e-25	7.1087e-23
Cluster-38255.88164	731.282	33.1532	4.4666	1.2926e-25	7.2561e-23
Cluster-38255.89057	3020.21	154.997	4.2867	1.7314e-25	9.6841e-23
Cluster-38255.88300	3466.7	283.913	3.6101	1.7644e-25	9.8335e-23
Cluster-38255.70879	1597.71	54.4943	4.8685	2.9052e-25	1.6133e-22
Cluster-38255.39697	366.738	2.42615	7.2369	2.9335e-25	1.6233e-22
Cluster-38255.104807	333.19	7.22219	5.5008	3.291e-25	1.8147e-22
Cluster-38255.56895	789.734	44.806	4.1439	3.3352e-25	1.8325e-22
Cluster-38255.70221	326.817	1.741	7.5758	4.41e-25	2.4146e-22
Cluster-38255.105361	297.716	2.50802	6.8294	4.636e-25	2.5294e-22
Cluster-38255.73745	5820.39	522.324	3.4782	6.4738e-25	3.5197e-22
Cluster-38255.77626	3987.21	405.714	3.2968	6.9042e-25	3.7406e-22
Cluster-38255.51474	1153.62	31.9119	5.1863	7.761e-25	4.1902e-22
Cluster-38255.82427	25.0135	618.616	-4.62	7.8233e-25	4.2093e-22
Cluster-38255.105440	956.913	0	12.79	8.9934e-25	4.8222e-22
Cluster-38255.78909	161.9	4380.35	-4.7562	9.8685e-25	5.2732e-22
Cluster-38255.73151	3985.86	317.125	3.6528	1.0106e-24	5.3815e-22
Cluster-38255.72837	563.152	15.9161	5.1689	1.0584e-24	5.6169e-22
Cluster-38255.77585	1418.18	95.5589	3.8925	1.0749e-24	5.6851e-22
Cluster-38255.77750	71018.3	5553.45	3.6768	1.2986e-24	6.8447e-22
Cluster-38255.83643	4460.96	251.87	4.1453	1.4282e-24	7.5028e-22
Cluster-38255.76281	11036.7	1197.99	3.2035	1.4966e-24	7.8356e-22
Cluster-38255.94855	385.539	9.91182	5.3025	1.7247e-24	8.9994e-22
Cluster-38255.79226	9928.91	1242.71	2.9981	3.1404e-24	1.6332e-21
Cluster-38255.73736	3148.04	304.531	3.3698	3.2884e-24	1.7044e-21
Cluster-38255.81783	1980.08	69.095	4.8372	3.4096e-24	1.7614e-21
Cluster-38255.85540	1011.92	68.2434	3.8903	3.7638e-24	1.9379e-21
Cluster-38255.50113	2811.51	161.873	4.1208	4.2985e-24	2.2059e-21
Cluster-38255.39575	327.132	12.8788	4.667	4.9065e-24	2.5096e-21
Cluster-38255.78771	12314	1225.22	3.3292	5.0474e-24	2.5732e-21
Cluster-38255.87233	1956.93	41.2949	5.5598	5.5968e-24	2.844e-21
Cluster-38255.101030	322.498	11.3178	4.8383	7.0699e-24	3.5809e-21
Cluster-38255.55254	289.584	1.61546	7.428	8.189e-24	4.1342e-21
Cluster-38255.94316	938.311	24.9969	5.2377	8.4602e-24	4.2573e-21
Cluster-38255.104836	476.662	21.4818	4.4613	9.0382e-24	4.5335e-21
Cluster-38255.88663	1850.71	136.639	3.7617	9.6398e-24	4.8197e-21
Cluster-38255.70218	2232.01	179.294	3.6385	1.0627e-23	5.2963e-21
Cluster-38255.88861	832.742	42.6622	4.2813	1.1699e-23	5.8118e-21
Cluster-38255.55085	937.77	23.6316	5.3101	1.2006e-23	5.9453e-21
Cluster-38255.104727	551.855	0.697732	9.5684	1.3007e-23	6.4209e-21
Cluster-38255.65703	1634.46	161.429	3.3412	1.3494e-23	6.6402e-21
Cluster-38255.60660	640.735	41.0086	3.9622	1.676e-23	8.2212e-21
Cluster-38255.56098	1246.22	56.6346	4.4569	1.8112e-23	8.8563e-21
Cluster-38255.82426	1937.79	177.718	3.4482	1.9462e-23	9.4867e-21
Cluster-38255.50663	653.427	43.5411	3.9082	2.3988e-23	1.1656e-20
Cluster-38255.84299	947.557	54.4054	4.1194	2.8409e-23	1.3761e-20
Cluster-38255.82687	1328.61	107.432	3.6304	2.8738e-23	1.3878e-20
Cluster-38255.58117	258.202	2.02391	7.033	3.2686e-23	1.5735e-20
Cluster-38255.92607	459.535	12.2213	5.2119	5.3877e-23	2.5857e-20
Cluster-38255.73118	8229.1	539.811	3.9311	5.4961e-23	2.6295e-20
Cluster-38255.104666	457.161	15.6606	4.8864	6.675e-23	3.1838e-20
Cluster-38255.101017	540.491	27.9411	4.2702	7.8094e-23	3.7135e-20
Cluster-38255.40642	425.328	18.783	4.4933	9.2849e-23	4.4017e-20
Cluster-38255.78337	5792.87	587.747	3.3006	1.2875e-22	6.0852e-20
Cluster-38255.105065	815.669	0	12.56	1.3934e-22	6.5654e-20
Cluster-38255.43459	934.737	36.3837	4.6871	1.4121e-22	6.6334e-20
Cluster-38255.60414	930.294	88.3208	3.3955	1.6258e-22	7.6147e-20
Cluster-38255.48737	515.744	13.2543	5.2714	1.8499e-22	8.612e-20
Cluster-38255.75045	2018.79	117.564	4.1047	1.8484e-22	8.612e-20
Cluster-38255.66337	4956	407.25	3.6061	2.1771e-22	1.0105e-19
Cluster-38255.53549	2660.3	136.312	4.2898	2.4196e-22	1.1197e-19
Cluster-38255.99031	255.463	1.35772	7.4741	2.4801e-22	1.1443e-19
Cluster-38255.78079	4614.63	483.994	3.2538	2.6084e-22	1.2e-19
Cluster-38255.73295	6409.55	520.366	3.6224	2.9155e-22	1.3373e-19
Cluster-38255.75475	9421.82	918.657	3.3581	3.0873e-22	1.412e-19
Cluster-38255.56315	291.65	3.66863	6.3168	3.7115e-22	1.6924e-19
Cluster-38255.88351	42.2417	1024.8	-4.5918	3.9057e-22	1.7758e-19
Cluster-38255.107072	576.647	0	12.059	4.5222e-22	2.0501e-19
Cluster-38255.80272	48663.1	5364.61	3.1813	4.666e-22	2.1091e-19
Cluster-38255.104906	402.001	13.3585	4.9041	5.3107e-22	2.3936e-19
Cluster-38255.40856	952.996	42.0228	4.5135	5.4553e-22	2.4517e-19
Cluster-38255.75117	11.8116	390.786	-5.0652	5.6697e-22	2.5407e-19
Cluster-38255.80148	1948	149.176	3.7057	6.6777e-22	2.9837e-19
Cluster-38255.65550	338.308	4.73296	6.1735	8.4841e-22	3.7692e-19
Cluster-38255.76014	282.608	2581.94	-3.1924	8.4637e-22	3.7692e-19
Cluster-38255.62420	589.435	42.0327	3.8105	9.3886e-22	4.1592e-19
Cluster-38255.93831	249.437	7.7395	5.006	1.0365e-21	4.5785e-19
Cluster-38255.106077	445.564	19.0092	4.5466	1.0444e-21	4.6003e-19
Cluster-38255.107337	276.156	1.16289	7.8384	1.0655e-21	4.68e-19
Cluster-38255.63156	540.825	20.912	4.6887	1.1587e-21	5.0751e-19
Cluster-38255.61169	627.721	40.5118	3.9493	1.382e-21	6.0364e-19
Cluster-38255.72325	1330.8	132.94	3.3223	1.6417e-21	7.1503e-19
Cluster-38255.54131	2383.01	231.417	3.3655	1.8055e-21	7.8421e-19
Cluster-38255.41206	460.501	1.66761	8.227	1.8866e-21	8.1488e-19
Cluster-38255.75275	1443.17	98.5549	3.871	1.8838e-21	8.1488e-19
Cluster-38255.101429	413.72	16.7468	4.6158	1.9419e-21	8.3644e-19
Cluster-38255.73775	8788.39	375.167	4.5494	1.9712e-21	8.4672e-19
Cluster-38255.105540	269.598	1.56513	7.343	2.022e-21	8.6612e-19
Cluster-38255.81355	698.255	36.2424	4.2663	2.0716e-21	8.8497e-19
Cluster-38255.78090	22387.1	3293.06	2.7652	2.332e-21	9.9346e-19
Cluster-38255.76748	7028.86	262.585	4.7411	2.6631e-21	1.1314e-18
Cluster-38255.76981	8165.82	628.846	3.6993	2.7248e-21	1.1545e-18
Cluster-38255.106528	216.002	3.66863	5.8825	2.7654e-21	1.1685e-18
Cluster-38255.104619	389.215	6.29826	5.9088	2.8741e-21	1.2111e-18
Cluster-38255.66978	674.261	47.3873	3.8349	3.3361e-21	1.402e-18
Cluster-38255.40969	282.303	6.68154	5.3701	3.8524e-21	1.6146e-18
Cluster-38255.97856	421.64	18.4264	4.5278	4.2739e-21	1.7865e-18
Cluster-38255.80366	45.1883	694.365	-3.9401	5.3239e-21	2.2194e-18
Cluster-38255.56434	381.964	21.5694	4.1452	5.4544e-21	2.2677e-18
Cluster-38255.39711	272.916	4.70159	5.8358	6.0378e-21	2.5036e-18
Cluster-38255.52797	498.021	9.38439	5.7066	6.2833e-21	2.5985e-18
Cluster-38255.86603	4055.21	163.67	4.6328	6.5133e-21	2.6864e-18
Cluster-38255.41816	909.001	0.574012	10.835	6.8502e-21	2.8179e-18
Cluster-38255.89295	521.318	23.8971	4.4524	8.0279e-21	3.2936e-18
Cluster-38255.53076	2607.97	171.765	3.9267	9.6992e-21	3.9689e-18
Cluster-38255.78764	67.9394	1143.79	-4.0802	1.0505e-20	4.2871e-18
Cluster-38255.72639	809.399	27.0702	4.8903	1.0685e-20	4.3495e-18
Cluster-38255.77866	1124.74	108.377	3.3762	1.152e-20	4.677e-18
Cluster-38255.83719	6702.01	662.528	3.338	1.1822e-20	4.7872e-18
Cluster-38255.83976	5485.55	803.154	2.7721	1.3074e-20	5.2802e-18
Cluster-38255.91934	264.942	3.168	6.3293	1.3113e-20	5.2825e-18
Cluster-38255.82471	418.444	14.674	4.8464	1.3244e-20	5.3215e-18
Cluster-38255.61082	1165.19	92.4543	3.6598	1.4399e-20	5.7705e-18
Cluster-38255.79359	13461.5	1733.86	2.9567	1.5193e-20	6.0731e-18
Cluster-38255.83577	1635.48	88.6542	4.2026	1.5669e-20	6.2471e-18
Cluster-38255.76128	1353.91	135.519	3.3206	1.5802e-20	6.284e-18
Cluster-38255.36839	478.714	0	11.791	1.6374e-20	6.4952e-18
Cluster-38255.97822	1852.58	207.259	3.1615	1.7564e-20	6.9493e-18
Cluster-38255.78523	148.613	1841.32	-3.6303	1.787e-20	7.0526e-18
Cluster-38255.59226	6.84698	315.603	-5.486	2.1099e-20	8.3057e-18
Cluster-38255.79136	34221.8	3377.36	3.3411	2.2946e-20	9.0099e-18
Cluster-38255.48600	509.014	42.2028	3.59	2.3625e-20	9.2534e-18
Cluster-38255.69936	540.036	38.175	3.8274	2.3705e-20	9.2613e-18
Cluster-38255.104355	381.679	26.1029	3.8767	2.8443e-20	1.1084e-17
Cluster-38255.79581	7203.08	1036.96	2.7961	2.8548e-20	1.1098e-17
Cluster-38255.84032	447.164	31.4418	3.8263	2.8753e-20	1.1149e-17
Cluster-38255.79106	21597.5	2533.24	3.0917	3.1072e-20	1.2019e-17
Cluster-38255.67203	423.828	31.9949	3.728	3.5178e-20	1.3573e-17
Cluster-38255.73016	1800.84	253.794	2.8271	4.0981e-20	1.5773e-17
Cluster-38255.98415	209.811	4.29707	5.6363	4.8525e-20	1.863e-17
Cluster-38255.95313	828	90.1919	3.1983	4.8893e-20	1.8725e-17
Cluster-38255.79329	27.1609	534.577	-4.2925	4.9786e-20	1.9021e-17
Cluster-38255.56896	1329.72	107.187	3.6356	5.1116e-20	1.9481e-17
Cluster-38255.97679	262.954	6.7317	5.3001	5.2844e-20	2.009e-17
Cluster-38255.92317	1949.82	147.268	3.728	5.3497e-20	2.0289e-17
Cluster-38255.82066	1685.05	217.276	2.9542	5.4206e-20	2.0508e-17
Cluster-38255.56431	240.287	1.57771	7.1749	6.1565e-20	2.3236e-17
Cluster-38255.73336	1581.82	199.549	2.9859	6.5921e-20	2.4819e-17
Cluster-38255.41979	810.134	10.0372	6.3653	6.8442e-20	2.5706e-17
Cluster-38255.81343	9130.56	1333.61	2.7754	7.4758e-20	2.8011e-17
Cluster-38255.44265	326.428	6.53886	5.6396	9.0727e-20	3.3912e-17
Cluster-38255.100124	721.62	78.7268	3.196	9.7116e-20	3.6213e-17
Cluster-38255.100226	1008.23	60.3066	4.062	9.9999e-20	3.7199e-17
Cluster-38255.92770	399.987	22.7071	4.1359	1.0288e-19	3.818e-17
Cluster-38255.86819	309.02	14.6493	4.3992	1.0412e-19	3.8546e-17
Cluster-38255.41525	199.445	1.59029	6.8984	1.0884e-19	4.0201e-17
Cluster-38255.88403	2058.53	268.77	2.9372	1.1113e-19	4.0948e-17
Cluster-38255.86380	495.466	7.30407	6.056	1.135e-19	4.1724e-17
Cluster-38255.77819	644.39	38.8119	4.0585	1.2316e-19	4.5166e-17
Cluster-38255.70665	950.843	69.364	3.782	1.2492e-19	4.5705e-17
Cluster-38255.77718	6408.11	785.09	3.0286	1.3744e-19	5.0167e-17
Cluster-38255.62184	855.058	74.1711	3.5309	1.3865e-19	5.0489e-17
Cluster-38255.82200	3451.46	391.02	3.1429	1.5013e-19	5.4543e-17
Cluster-38255.70445	2.24204	349.456	-7.1482	1.5763e-19	5.7133e-17
Cluster-38255.70287	760.037	60.6408	3.6441	1.654e-19	5.9811e-17
Cluster-38255.108824	276.74	4.13606	6.0252	1.698e-19	6.1125e-17
Cluster-38255.75622	1076.05	71.6746	3.9049	1.6982e-19	6.1125e-17
Cluster-38255.95442	340.676	9.7129	5.1521	1.7177e-19	6.1685e-17
Cluster-38255.88374	2537.86	206.046	3.6224	1.7219e-19	6.1693e-17
Cluster-38255.82388	356.541	20.3859	4.1201	1.7674e-19	6.3175e-17
Cluster-38255.79670	136.91	1785.65	-3.7028	1.7941e-19	6.3986e-17
Cluster-38255.53645	244.075	1.13772	7.6697	1.9571e-19	6.9637e-17
Cluster-38255.65533	1834.42	236.267	2.9566	2.0175e-19	7.1625e-17
Cluster-38255.55103	362.092	26.7405	3.756	2.0748e-19	7.3491e-17
Cluster-38255.97855	3251.18	276.486	3.5572	2.0836e-19	7.3635e-17
Cluster-38255.89689	3043.26	283.882	3.4235	2.1373e-19	7.5358e-17
Cluster-38255.82821	3597.87	425.204	3.0807	2.15e-19	7.5635e-17
Cluster-38255.89244	2101.36	313.995	2.7423	2.2562e-19	7.9195e-17
Cluster-38255.72554	336.791	11.8105	4.8135	2.6531e-19	9.2913e-17
Cluster-38255.64288	225.858	0.892561	7.8792	2.8828e-19	1.0073e-16
Cluster-38255.79801	3124.75	284.07	3.4588	2.9245e-19	1.0196e-16
Cluster-38255.34321	209.908	4.91521	5.4236	3.2867e-19	1.1433e-16
Cluster-38255.81848	32.8974	501.559	-3.9231	3.3698e-19	1.1696e-16
Cluster-38255.81158	19522.7	2497.35	2.9668	3.5086e-19	1.2151e-16
Cluster-38255.40486	197.937	1.13772	7.3657	3.8245e-19	1.3215e-16
Cluster-38255.64357	308.022	20.7043	3.8917	4.0386e-19	1.3924e-16
Cluster-38255.80625	10888.6	1307	3.0587	4.0732e-19	1.4012e-16
Cluster-38255.42121	244.052	3.4882	6.1985	4.1963e-19	1.4404e-16
Cluster-38255.41848	268.673	0.672567	8.538	4.2994e-19	1.4725e-16
Cluster-38255.73911	3174.22	316.288	3.3269	4.8406e-19	1.6543e-16
Cluster-38255.84549	237.083	8.50213	4.7856	4.8685e-19	1.6565e-16
Cluster-38255.90244	447.155	31.0667	3.8429	4.8608e-19	1.6565e-16
Cluster-38255.107607	352.751	0	11.351	5.1411e-19	1.7454e-16
Cluster-38255.79323	12049.6	1178.33	3.354	5.496e-19	1.8619e-16
Cluster-38255.65304	11.7879	332.14	-4.8114	5.9222e-19	2.0019e-16
Cluster-38255.78833	3541.02	437.303	3.0179	5.9503e-19	2.007e-16
Cluster-38255.81457	17516.9	1838.94	3.252	6.2395e-19	2.1e-16
Cluster-38255.74065	2388.69	273.408	3.1266	6.4722e-19	2.1736e-16
Cluster-38255.36409	580.178	0.232577	11.106	6.5756e-19	2.2036e-16
Cluster-38255.67089	642.859	53.4168	3.5933	7.2497e-19	2.4243e-16
Cluster-38255.79784	1912.93	231.721	3.0445	9.2726e-19	3.0941e-16
Cluster-38255.79543	150.478	1479.3	-3.295	1.1204e-18	3.7304e-16
Cluster-38255.66477	1353.87	85.5899	3.9876	1.1471e-18	3.8113e-16
Cluster-38255.78012	1814.99	227.765	2.9947	1.1838e-18	3.925e-16
Cluster-38255.35737	222.184	0.93031	7.8453	1.2056e-18	3.9887e-16
Cluster-38255.72903	36.3571	667.854	-4.2036	1.2323e-18	4.0683e-16
Cluster-38255.66218	318.777	14.5823	4.4485	1.2374e-18	4.0764e-16
Cluster-38255.77169	52.0794	1023.11	-4.2852	1.3224e-18	4.3473e-16
Cluster-38255.64838	552.401	41.2526	3.7472	1.4191e-18	4.6554e-16
Cluster-38255.67407	1727.85	167.698	3.3669	1.553e-18	5.0838e-16
Cluster-38255.84056	2176.47	281.617	2.9497	1.6513e-18	5.3943e-16
Cluster-38255.84826	2409.98	335.448	2.8445	1.7564e-18	5.7257e-16
Cluster-38255.80646	171.457	1525.32	-3.1515	1.8248e-18	5.9361e-16
Cluster-38255.85203	2237.71	73.6676	4.9234	1.8807e-18	6.1052e-16
Cluster-38255.82202	1642.74	137.559	3.5755	1.8974e-18	6.1464e-16
Cluster-38255.58751	395.541	25.9803	3.92	2.148e-18	6.9439e-16
Cluster-38255.63012	544.191	22.7874	4.5714	2.2991e-18	7.4171e-16
Cluster-38255.93007	958.459	22.3223	5.4123	2.4697e-18	7.9508e-16
Cluster-38255.62474	1347.11	161.216	3.061	3.269e-18	1.0502e-15
Cluster-38255.52329	251.073	0.697732	8.4331	3.3688e-18	1.0801e-15
Cluster-38255.85787	527.328	45.0987	3.5437	3.6793e-18	1.1748e-15
Cluster-38255.86491	1333.19	98.7813	3.7536	3.6743e-18	1.1748e-15
Cluster-38255.93911	1440.17	177.922	3.0163	3.8126e-18	1.2148e-15
Cluster-38255.79750	27.8752	405.339	-3.8653	3.9924e-18	1.2695e-15
Cluster-38255.34782	328.464	0	11.248	4.2722e-18	1.3557e-15
Cluster-38255.65656	725.849	62.3397	3.5388	4.3878e-18	1.3896e-15
Cluster-38255.83088	3412.33	569.87	2.5819	4.5669e-18	1.4433e-15
Cluster-38255.83957	7739.46	949.674	3.0271	4.5774e-18	1.4437e-15
Cluster-38255.82291	2729.89	385.628	2.8229	4.5905e-18	1.4449e-15
Cluster-38255.80010	378179	46430.4	3.0259	4.6651e-18	1.4654e-15
Cluster-38255.68329	2394.82	307.179	2.9623	5.4137e-18	1.6972e-15
Cluster-38255.79550	71.1334	897.919	-3.6626	5.8976e-18	1.8451e-15
Cluster-38255.76253	106.54	991.706	-3.2154	7.0245e-18	2.1933e-15
Cluster-38255.70956	71.716	636.312	-3.1479	7.6438e-18	2.379e-15
Cluster-38255.88404	1109.28	118.603	3.2266	7.6497e-18	2.379e-15
Cluster-38255.79268	26797.3	3929.9	2.7696	7.8692e-18	2.4376e-15
Cluster-38255.81881	4473.46	490.48	3.189	7.8695e-18	2.4376e-15
Cluster-38255.83631	11345.8	1976.83	2.5209	8.0964e-18	2.5029e-15
Cluster-38255.63942	295.076	18.1291	4.0313	8.6086e-18	2.6559e-15
Cluster-38255.72164	2337.23	295.224	2.9852	9.8244e-18	3.025e-15
Cluster-38255.52365	1255.23	61.5514	4.3452	9.8703e-18	3.0332e-15
Cluster-38255.80493	16127.7	1571.45	3.3591	9.9357e-18	3.0472e-15
Cluster-38255.89085	1848.1	286.781	2.6883	1.0755e-17	3.2922e-15
Cluster-38255.80195	11590.9	2043.34	2.5039	1.0951e-17	3.3455e-15
Cluster-38255.101488	389.644	26.0483	3.9127	1.212e-17	3.6953e-15
Cluster-38255.90045	614.322	65.899	3.2193	1.2385e-17	3.7688e-15
Cluster-38255.62379	168.305	3.63088	5.5295	1.4859e-17	4.5066e-15
Cluster-38255.92804	368.469	19.3908	4.2355	1.4868e-17	4.5066e-15
Cluster-38255.94150	2258.61	190.363	3.5678	1.787e-17	5.406e-15
Cluster-38255.64161	611.04	73.3338	3.0586	1.847e-17	5.5768e-15
Cluster-38255.70434	1608.26	216.175	2.894	1.855e-17	5.5901e-15
Cluster-38255.77319	387.356	26.5854	3.8618	1.9209e-17	5.7773e-15
Cluster-38255.71500	1057.67	149.083	2.8274	1.9457e-17	5.8407e-15
Cluster-38255.79997	1242.16	139.3	3.155	2.0367e-17	6.1019e-15
Cluster-38255.36617	358.331	4.01024	6.4332	2.0665e-17	6.1794e-15
Cluster-38255.71169	2240.47	220.084	3.3497	2.2214e-17	6.6298e-15
Cluster-38255.66047	3611.83	408.867	3.144	2.3122e-17	6.8876e-15
Cluster-38255.37726	222.914	1.1503	7.5391	2.3344e-17	6.9403e-15
Cluster-38255.77641	16542.7	1888.28	3.1312	2.3499e-17	6.9731e-15
Cluster-38255.80917	8587.23	1229.58	2.8042	2.4299e-17	7.197e-15
Cluster-38255.79236	1081.35	144.683	2.901	2.4427e-17	7.2211e-15
Cluster-38255.75925	5028.81	657.779	2.9344	2.4724e-17	7.295e-15
Cluster-38255.59138	394.37	18.352	4.4119	2.6015e-17	7.6614e-15
Cluster-38255.78492	2237.87	265.882	3.0732	2.7334e-17	8.0344e-15
Cluster-38255.77251	4711.5	788.066	2.5799	2.8827e-17	8.4573e-15
Cluster-38255.81140	987.434	56.6115	4.1244	3.0732e-17	8.9993e-15
Cluster-38255.80194	92269.9	13215.7	2.8036	3.1679e-17	9.2593e-15
Cluster-38255.82513	23.4525	535.05	-4.4956	3.3747e-17	9.845e-15
Cluster-38255.64045	359.031	14.8184	4.6197	3.6226e-17	1.0549e-14
Cluster-38255.77673	48.2301	607.835	-3.6499	3.6339e-17	1.0562e-14
Cluster-38255.76026	30.8738	541.381	-4.1384	3.6884e-17	1.07e-14
Cluster-38255.77704	118.478	1041.54	-3.1356	3.7123e-17	1.0749e-14
Cluster-38255.76847	1739.83	128.964	3.752	4.0244e-17	1.1631e-14
Cluster-38255.80179	5587.19	551.633	3.3397	4.5481e-17	1.3121e-14
Cluster-38255.48344	177.758	3.82161	5.526	4.5683e-17	1.3155e-14
Cluster-38255.79781	43.719	481.799	-3.4614	4.7207e-17	1.3568e-14
Cluster-38255.75047	196.077	1546.67	-2.9774	4.8384e-17	1.3881e-14
Cluster-38255.70409	4127.05	574.5	2.8445	6.0994e-17	1.7466e-14
Cluster-38255.72176	9865.98	1439.81	2.7768	6.2177e-17	1.7772e-14
Cluster-38255.51963	785.633	36.2711	4.4321	6.6642e-17	1.9014e-14
Cluster-38255.73846	5678.84	831.688	2.7719	6.8367e-17	1.947e-14
Cluster-38255.96825	201.871	5.62962	5.1662	7.9406e-17	2.2572e-14
Cluster-38255.82170	4468.65	620.898	2.8479	8.2336e-17	2.3363e-14
Cluster-38255.82178	14.3537	348.022	-4.6112	8.3865e-17	2.3753e-14
Cluster-38255.80560	24446.9	4268.08	2.518	9.0675e-17	2.5635e-14
Cluster-38255.80054	87872.6	12627.6	2.7988	9.2983e-17	2.624e-14
Cluster-38255.88285	1599.7	126.556	3.6577	1.1196e-16	3.1539e-14
Cluster-38255.80615	4961.01	908.538	2.449	1.2028e-16	3.3821e-14
Cluster-38255.99286	311.896	21.3574	3.8746	1.263e-16	3.545e-14
Cluster-38255.89569	786.486	58.7403	3.7478	1.3885e-16	3.8901e-14
Cluster-38255.85415	3042.07	508.181	2.5812	1.4013e-16	3.919e-14
Cluster-38255.84336	647.486	45.6732	3.8211	1.4392e-16	4.0178e-14
Cluster-38255.41097	467.036	0.287006	10.792	1.4984e-16	4.1754e-14
Cluster-38255.63841	2027.99	331.139	2.6146	1.5273e-16	4.2485e-14
Cluster-38255.81185	1436.16	178.113	3.013	1.5619e-16	4.337e-14
Cluster-38255.80075	8541.12	1311.29	2.7037	1.6138e-16	4.473e-14
Cluster-38255.81108	38.953	441.818	-3.4988	1.7041e-16	4.7149e-14
Cluster-38255.84582	4608.87	673.572	2.7749	1.8236e-16	5.0367e-14
Cluster-38255.69605	1895.81	315.79	2.5862	1.913e-16	5.274e-14
Cluster-38255.95385	933.391	108.069	3.1114	2.0335e-16	5.5964e-14
Cluster-38255.41083	403.112	39.5441	3.3472	2.0475e-16	5.6251e-14
Cluster-38255.36699	215.91	0	10.643	2.0727e-16	5.6842e-14
Cluster-38255.93335	1755.97	158.241	3.4748	2.2137e-16	6.0601e-14
Cluster-38255.69717	13.6669	326.64	-4.5659	2.2788e-16	6.2275e-14
Cluster-38255.67455	402.25	34.1865	3.5585	2.7051e-16	7.3794e-14
Cluster-38255.86801	858.129	84.5628	3.3406	2.9797e-16	8.1143e-14
Cluster-38255.68421	6.19685	386.606	-5.9453	3.0157e-16	8.198e-14
Cluster-38255.50115	428.061	25.9392	4.0527	3.0238e-16	8.2057e-14
Cluster-38255.70154	339.991	24.2552	3.8158	3.2791e-16	8.883e-14
Cluster-38255.74747	2196	200.404	3.4525	3.293e-16	8.9051e-14
Cluster-38255.84813	470.432	15.6911	4.8887	3.3097e-16	8.9348e-14
Cluster-38255.66017	1490	177.263	3.0701	3.366e-16	9.0709e-14
Cluster-38255.42214	203.619	0	10.556	3.4383e-16	9.2498e-14
Cluster-38255.79379	103204	13050.5	2.9833	3.603e-16	9.676e-14
Cluster-38255.82488	231.719	16.3841	3.8178	4.0741e-16	1.0922e-13
Cluster-38255.81339	26155.4	4937.11	2.4054	4.1061e-16	1.0989e-13
Cluster-38255.68034	2027.93	295.89	2.7774	4.145e-16	1.1055e-13
Cluster-38255.84856	67.5033	786.699	-3.5403	4.1378e-16	1.1055e-13
Cluster-38255.92643	43.9639	929.44	-4.3924	4.1704e-16	1.1104e-13
Cluster-38255.36184	196.529	0	10.507	4.6173e-16	1.2273e-13
Cluster-38255.77549	146.501	1536	-3.3862	4.8641e-16	1.2907e-13
Cluster-38255.80549	2483.32	232.454	3.4189	4.8927e-16	1.2961e-13
Cluster-38255.60317	2469.81	370.9	2.7353	5.1398e-16	1.3592e-13
Cluster-38255.98345	6094.22	15.3855	8.6242	5.2459e-16	1.3849e-13
Cluster-38255.80355	9656.58	1541.67	2.6471	5.7516e-16	1.5158e-13
Cluster-38255.74427	4448.9	760.815	2.5481	5.7701e-16	1.5181e-13
Cluster-38255.72606	1717.61	306.273	2.4872	5.8725e-16	1.5425e-13
Cluster-38255.91291	322.595	25.9668	3.6368	6.2214e-16	1.6313e-13
Cluster-38255.77615	297.627	3183.18	-3.4169	6.2984e-16	1.6488e-13
Cluster-38255.80856	81.7156	874.675	-3.4147	6.4528e-16	1.6863e-13
Cluster-38255.104720	195.63	4.45233	5.4323	6.6871e-16	1.7446e-13
Cluster-38255.74861	4659.89	492.572	3.2411	6.8056e-16	1.7726e-13
Cluster-38255.62586	159.087	2.7406	5.8084	7.109e-16	1.8485e-13
Cluster-38255.72813	1384.28	178.514	2.9539	7.3775e-16	1.9151e-13
Cluster-38255.84498	1470.57	73.6953	4.3146	7.4789e-16	1.9382e-13
Cluster-38255.104728	264.519	5.06637	5.6767	7.4978e-16	1.9399e-13
Cluster-38255.66290	2078.62	145.678	3.8375	7.5684e-16	1.9549e-13
Cluster-38255.77864	2486.72	349.237	2.8324	7.6452e-16	1.9714e-13
Cluster-38255.76716	5104.72	746.399	2.7736	8.4751e-16	2.1818e-13
Cluster-38255.95677	1065.1	163.022	2.7086	8.657e-16	2.225e-13
Cluster-38255.81444	4718.93	776.964	2.6022	9.1789e-16	2.3552e-13
Cluster-38255.74174	1604.53	155.23	3.3713	9.2928e-16	2.3805e-13
Cluster-38255.75771	2582.99	371.419	2.7984	9.4527e-16	2.4175e-13
Cluster-38255.81845	2486.56	432.105	2.5251	9.751e-16	2.4897e-13
Cluster-38255.70298	782.872	70.1212	3.4795	1.0438e-15	2.6608e-13
Cluster-38255.94166	1140.58	109.998	3.3763	1.0534e-15	2.6808e-13
Cluster-38255.102483	401.495	16.2742	4.6449	1.0814e-15	2.7476e-13
Cluster-38255.80056	3144.13	456.613	2.7842	1.0911e-15	2.7678e-13
Cluster-38255.75871	154.436	4.28449	5.1951	1.1578e-15	2.9321e-13
Cluster-38255.68213	4826.88	780.124	2.6294	1.1689e-15	2.9554e-13
Cluster-38255.78646	16300.7	3249.03	2.3269	1.203e-15	3.0368e-13
Cluster-38255.53915	512.087	32.7984	3.97	1.2212e-15	3.0777e-13
Cluster-38255.105097	274.581	3.60799	6.2053	1.566e-15	3.9401e-13
Cluster-38255.82842	660.776	84.629	2.9647	1.6156e-15	4.0585e-13
Cluster-38255.75230	57.6507	1092.84	-4.2348	1.7177e-15	4.3078e-13
Cluster-38255.83089	9160.56	1571.92	2.5431	1.8128e-15	4.5391e-13
Cluster-38255.42832	190.635	3.50078	5.8318	1.8438e-15	4.6092e-13
Cluster-38255.87304	1291.31	124.769	3.37	1.8831e-15	4.7001e-13
Cluster-38255.104167	171.477	1.55255	6.7034	1.9445e-15	4.8455e-13
Cluster-38255.79046	3113.42	557.563	2.4809	1.995e-15	4.9634e-13
Cluster-38255.96988	264.496	8.75806	4.8939	2.0924e-15	5.1974e-13
Cluster-38255.96007	1164.88	146.102	2.9976	2.1115e-15	5.2366e-13
Cluster-38255.90746	731.549	83.084	3.1363	2.1626e-15	5.3547e-13
Cluster-38255.104892	288.487	0.232577	10.097	2.183e-15	5.3966e-13
Cluster-38255.103164	200.58	4.24281	5.5118	2.3744e-15	5.8603e-13
Cluster-38255.59560	1756.99	76.9777	4.5107	2.5146e-15	6.1967e-13
Cluster-38255.69862	18.2317	290.845	-3.9845	2.5666e-15	6.3147e-13
Cluster-38255.96277	523.74	51.3707	3.3499	2.713e-15	6.6644e-13
Cluster-38255.34971	169.128	0	10.29	2.7247e-15	6.672e-13
Cluster-38255.84008	770.73	51.4896	3.8975	2.7206e-15	6.672e-13
Cluster-38255.60592	239.168	0.465155	8.9457	2.7299e-15	6.6742e-13
Cluster-38255.93292	421.497	35.0784	3.5886	3.052e-15	7.4501e-13
Cluster-38255.109134	169.088	0	10.29	3.1055e-15	7.5687e-13
Cluster-38255.82618	2.09027	192.423	-6.5069	3.1154e-15	7.5809e-13
Cluster-38255.56425	136.046	2.04287	5.9948	3.5447e-15	8.6122e-13
Cluster-38255.84508	2242.34	302.901	2.8894	3.6881e-15	8.9465e-13
Cluster-38255.58377	536.299	43.5265	3.6254	3.9467e-15	9.5591e-13
Cluster-38255.77930	2194.5	334.225	2.7152	4.0992e-15	9.913e-13
Cluster-38255.31289	182.843	0	10.404	4.2108e-15	1.0167e-12
Cluster-38255.97419	651.189	60.2464	3.4328	4.3174e-15	1.0408e-12
Cluster-38255.78894	38.1148	404.049	-3.4021	4.3479e-15	1.0466e-12
Cluster-38255.81019	3430.01	480.457	2.8357	4.5453e-15	1.0924e-12
Cluster-38255.29941	164.099	2.44511	5.9985	4.6833e-15	1.1212e-12
Cluster-38255.69598	65.4669	980.908	-3.8962	4.6808e-15	1.1212e-12
Cluster-38255.77538	11460.6	1692.13	2.76	4.6868e-15	1.1212e-12
Cluster-38255.68875	25.5698	361.84	-3.8301	4.7631e-15	1.1377e-12
Cluster-38255.95810	611.104	59.136	3.365	4.9569e-15	1.1821e-12
Cluster-38255.70542	1305.5	166.675	2.9702	5.3532e-15	1.2747e-12
Cluster-38255.91325	730.935	80.0892	3.1879	5.6494e-15	1.3432e-12
Cluster-38255.75769	97.3733	675.421	-2.792	5.7043e-15	1.3542e-12
Cluster-38255.81209	11951.5	1957.94	2.6098	6.0161e-15	1.426e-12
Cluster-38255.79822	546.214	48.9993	3.4762	6.1381e-15	1.4527e-12
Cluster-38255.82955	4371.42	749.338	2.5449	6.5046e-15	1.5371e-12
Cluster-83124.0	156.062	1.53996	6.5723	7.2228e-15	1.7043e-12
Cluster-38255.57538	175.647	4.09831	5.3792	7.348e-15	1.7312e-12
Cluster-38255.71696	1365.83	188.557	2.8556	7.3911e-15	1.7387e-12
Cluster-38255.54061	186.209	6.98962	4.7123	7.6561e-15	1.7983e-12
Cluster-38255.67617	12.2796	266.762	-4.4221	7.9675e-15	1.8686e-12
Cluster-38255.71117	79.6175	704.913	-3.1465	8.9688e-15	2.1003e-12
Cluster-38255.70339	493.229	51.7571	3.2472	9.1519e-15	2.14e-12
Cluster-38255.79815	322.195	26.945	3.5891	9.1836e-15	2.1441e-12
Cluster-38255.67864	1029.72	100.49	3.3562	9.208e-15	2.1466e-12
Cluster-38255.90690	136.898	1.45399	6.5534	9.3995e-15	2.188e-12
Cluster-38255.78334	25.4823	333.711	-3.7052	9.5442e-15	2.2183e-12
Cluster-38255.60476	885.369	121.83	2.8641	9.8616e-15	2.2887e-12
Cluster-38255.71523	1194.89	197.72	2.5959	1.0001e-14	2.3176e-12
Cluster-38255.52715	470.465	56.9628	3.0466	1.0283e-14	2.3794e-12
Cluster-38255.76464	15805.7	2543.24	2.6359	1.0351e-14	2.3915e-12
Cluster-38255.75099	1226.16	121.586	3.3368	1.0484e-14	2.4188e-12
Cluster-38255.41228	230.11	12.2399	4.2343	1.0857e-14	2.5009e-12
Cluster-38255.74227	744.023	104.638	2.8304	1.1847e-14	2.725e-12
Cluster-38255.79885	2046.21	325.758	2.6513	1.213e-14	2.7861e-12
Cluster-38255.64748	1780.87	163.145	3.4506	1.2154e-14	2.7875e-12
Cluster-38255.67866	715.079	68.139	3.3892	1.2284e-14	2.8131e-12
Cluster-38255.81974	8891.36	1449.04	2.6174	1.2414e-14	2.8386e-12
Cluster-38255.67117	48.9901	562.713	-3.5257	1.3034e-14	2.9762e-12
Cluster-38255.72739	125.188	2.15172	5.8462	1.3416e-14	3.0588e-12
Cluster-38255.70153	304.062	17.7771	4.1032	1.3982e-14	3.1833e-12
Cluster-38255.86272	615.568	80.3578	2.9355	1.4976e-14	3.4045e-12
Cluster-38255.36729	215.049	2.43252	6.401	1.513e-14	3.4344e-12
Cluster-38255.68231	570.007	76.2811	2.9043	1.5475e-14	3.5078e-12
Cluster-38255.58728	705.251	105.845	2.7355	1.5544e-14	3.5181e-12
Cluster-38255.66520	454.36	44.8614	3.3398	1.602e-14	3.6206e-12
Cluster-38255.61089	633.748	42.6582	3.8988	1.6161e-14	3.6473e-12
Cluster-38255.80095	64.4189	680	-3.3925	1.6815e-14	3.7892e-12
Cluster-38255.74768	6998.56	1145.57	2.6112	1.7097e-14	3.8473e-12
Cluster-38255.80166	195.642	2846.66	-3.8596	1.7212e-14	3.8676e-12
Cluster-38255.88839	19.6486	268.369	-3.7653	1.7459e-14	3.9174e-12
Cluster-38255.74302	2732.84	499.197	2.453	1.8341e-14	4.1094e-12
Cluster-38255.29665	156.553	0	10.18	2.0457e-14	4.5768e-12
Cluster-38255.85552	2527.83	460.797	2.4556	2.0685e-14	4.6212e-12
Cluster-38255.96082	170.737	3.04821	5.8951	2.0841e-14	4.6495e-12
Cluster-38255.75569	11593.5	2115.18	2.4543	2.095e-14	4.6671e-12
Cluster-38255.74253	53.126	964.189	-4.1714	2.1271e-14	4.7318e-12
Cluster-38255.93108	209.411	10.8238	4.2608	2.1811e-14	4.845e-12
Cluster-38255.50455	150.124	2.53319	5.8453	2.186e-14	4.8489e-12
Cluster-38255.74429	14.3741	260.439	-4.1633	2.2829e-14	5.0567e-12
Cluster-38255.49842	136.24	3.94305	5.1205	2.3445e-14	5.1857e-12
Cluster-38255.65858	353.091	9.91685	5.1366	2.4868e-14	5.4927e-12
Cluster-38255.92427	258.662	21.138	3.6066	2.5088e-14	5.5335e-12
Cluster-38255.80661	7783.41	1183.82	2.7172	2.5221e-14	5.5549e-12
Cluster-38255.77986	30337.5	5813.92	2.3835	2.5847e-14	5.6847e-12
Cluster-38255.71636	2425.89	320.981	2.9188	2.7229e-14	5.9802e-12
Cluster-38255.73568	13439.4	2759.9	2.2838	2.7713e-14	6.0779e-12
Cluster-38255.82479	693.365	108.245	2.6801	2.7929e-14	6.1166e-12
Cluster-38255.70726	539.32	67.6173	2.9925	2.8296e-14	6.1882e-12
Cluster-38255.92806	407.325	50.2537	3.02	2.9045e-14	6.3431e-12
Cluster-38255.67639	55.1751	452.12	-3.0322	3.0026e-14	6.5483e-12
Cluster-38255.71343	130.76	937.233	-2.8432	3.0235e-14	6.5845e-12
Cluster-38255.67458	365.832	34.271	3.4094	3.0306e-14	6.5909e-12
Cluster-38255.82767	82.1096	875.853	-3.409	3.0481e-14	6.6196e-12
Cluster-38255.49634	216.983	14.1883	3.9378	3.056e-14	6.6276e-12
Cluster-38255.81464	8907.19	1215.64	2.8734	3.0776e-14	6.6649e-12
Cluster-38255.77172	5346.62	859.444	2.637	3.2503e-14	7.0293e-12
Cluster-38255.66253	2401.29	244.535	3.2973	3.4989e-14	7.5563e-12
Cluster-38255.72615	2117.96	379.185	2.4813	3.5837e-14	7.7288e-12
Cluster-38255.78675	24041.2	5324.89	2.1747	3.6472e-14	7.8547e-12
Cluster-38255.98598	286.948	31.1483	3.2061	3.6877e-14	7.9311e-12
Cluster-38255.82452	1277.72	215.477	2.5675	3.8033e-14	8.1684e-12
Cluster-38255.80595	19574.4	3372.39	2.5371	3.8237e-14	8.2009e-12
Cluster-38255.89720	2755.28	480.267	2.5203	4.0538e-14	8.6824e-12
Cluster-38255.70600	744.022	73.4196	3.3419	4.2338e-14	9.0555e-12
Cluster-38255.82304	37.7957	380.252	-3.3238	4.4146e-14	9.4261e-12
Cluster-38255.91996	956.949	163.952	2.5461	4.4192e-14	9.4261e-12
Cluster-38255.84897	1360.4	196.616	2.7925	4.5123e-14	9.6115e-12
Cluster-38255.94624	1511.44	166.807	3.179	5.0082e-14	1.0653e-11
Cluster-38255.34083	189.139	6.97065	4.7575	5.0226e-14	1.0668e-11
Cluster-38255.65980	1761.84	131.044	3.7523	5.0334e-14	1.0668e-11
Cluster-38255.76455	6.71846	245.248	-5.182	5.0356e-14	1.0668e-11
Cluster-38255.76257	851.843	139.99	2.6062	5.4505e-14	1.1531e-11
Cluster-38255.76620	4073.42	796.905	2.3536	5.5568e-14	1.174e-11
Cluster-38255.76402	1054.91	159.042	2.7314	5.6377e-14	1.1895e-11
Cluster-38255.58089	325.381	19.2537	4.0903	5.7244e-14	1.2061e-11
Cluster-38255.80023	565.413	75.7339	2.898	5.7694e-14	1.2139e-11
Cluster-38255.83225	149.063	1059.39	-2.8269	6.4629e-14	1.358e-11
Cluster-38255.49344	455.024	39.8233	3.509	6.5727e-14	1.3792e-11
Cluster-38255.95318	7.91768	237.442	-4.8962	6.7356e-14	1.4115e-11
Cluster-38255.98266	735.452	58.8295	3.6442	7.4053e-14	1.5498e-11
Cluster-38255.56290	154.606	1.90019	6.4366	7.4579e-14	1.5566e-11
Cluster-38255.96856	10.2531	189.272	-4.2099	7.4564e-14	1.5566e-11
Cluster-38255.95246	960.94	159.64	2.591	7.6594e-14	1.5965e-11
Cluster-38255.66331	275.92	14.2215	4.2899	7.7945e-14	1.6225e-11
Cluster-38255.66468	25.3707	294.325	-3.5337	7.9275e-14	1.648e-11
Cluster-38255.83580	991.914	96.6221	3.3571	8.0579e-14	1.6728e-11
Cluster-38255.66617	398.479	24.4604	4.025	8.2033e-14	1.7007e-11
Cluster-38255.40288	147.693	0.685149	7.6767	8.3021e-14	1.7189e-11
Cluster-38255.81229	18.7804	280.829	-3.8857	8.5173e-14	1.7612e-11
Cluster-38255.83803	79.6899	793.358	-3.3124	8.7256e-14	1.8018e-11
Cluster-38255.44584	334.93	10.2864	5.0559	8.8928e-14	1.8339e-11
Cluster-38255.69694	2738.26	261.17	3.3903	9.4948e-14	1.9555e-11
Cluster-38255.87046	673.523	93.1855	2.8537	1.0081e-13	2.0734e-11
Cluster-38255.78438	768.095	82.6823	3.2121	1.0323e-13	2.1204e-11
Cluster-38255.85326	62.81	541.431	-3.1067	1.0428e-13	2.1393e-11
Cluster-38255.80202	2157.37	451.08	2.2577	1.0486e-13	2.1482e-11
Cluster-38255.77844	1309.72	192.72	2.7645	1.1195e-13	2.2904e-11
Cluster-38255.90033	32.6256	360.875	-3.4666	1.1343e-13	2.3177e-11
Cluster-38255.97577	400.039	46.2356	3.1147	1.1608e-13	2.3688e-11
Cluster-38255.78840	13646.8	2150.5	2.666	1.1722e-13	2.3889e-11
Cluster-38255.75292	1406.3	212.681	2.7235	1.187e-13	2.4158e-11
Cluster-38255.56323	648.669	88.8106	2.8688	1.2067e-13	2.4527e-11
Cluster-38255.81099	10.4488	217.386	-4.3484	1.2111e-13	2.4584e-11
Cluster-38255.82989	188.214	11.4036	4.0616	1.2162e-13	2.4655e-11
Cluster-38255.75400	307.414	31.547	3.2782	1.2798e-13	2.5912e-11
Cluster-38255.72547	773.838	115.236	2.7476	1.2965e-13	2.6216e-11
Cluster-38255.97049	1659.57	209.587	2.9863	1.3633e-13	2.7531e-11
Cluster-38255.76160	1773.57	307.953	2.5251	1.3975e-13	2.8184e-11
Cluster-38255.87072	763.537	55.4749	3.7894	1.4312e-13	2.8828e-11
Cluster-38255.80159	92.7031	624.408	-2.7543	1.4353e-13	2.8872e-11
Cluster-38255.67102	127.962	2.49316	5.7019	1.4907e-13	2.9948e-11
Cluster-38255.72632	1127.68	181.944	2.6326	1.5195e-13	3.0486e-11
Cluster-38255.81791	26.9964	304.129	-3.4919	1.5276e-13	3.0611e-11
Cluster-38255.81636	116.603	1.1503	6.6042	1.7197e-13	3.4415e-11
Cluster-38255.63919	373.485	26.4454	3.8102	1.7271e-13	3.4518e-11
Cluster-38255.100331	572.413	66.3957	3.107	1.7336e-13	3.4605e-11
Cluster-38255.87479	772.815	99.5996	2.9581	1.7526e-13	3.4938e-11
Cluster-38255.59044	380.747	43.1015	3.1397	1.7696e-13	3.5233e-11
Cluster-38255.70372	2.23821	196.354	-6.5041	1.7881e-13	3.5529e-11
Cluster-38255.89651	134.148	0.672567	7.5422	1.7891e-13	3.5529e-11
Cluster-38255.42041	499.379	28.1397	4.1526	1.8329e-13	3.6352e-11
Cluster-38255.110199	130.158	0	9.9134	1.8986e-13	3.7608e-11
Cluster-38255.78305	3786.35	669.219	2.5005	1.9205e-13	3.7992e-11
Cluster-38255.83357	954.394	100.886	3.2383	1.9761e-13	3.9043e-11
Cluster-38255.98574	220.22	12.393	4.1381	2.0178e-13	3.9816e-11
Cluster-38255.70060	7.73592	237.781	-4.9187	2.0258e-13	3.9924e-11
Cluster-38255.55373	15.2888	213.403	-3.803	2.0399e-13	4.0151e-11
Cluster-38255.82819	1972.52	345.633	2.5121	2.1114e-13	4.1506e-11
Cluster-38255.86158	3222.32	705.451	2.1913	2.1328e-13	4.1873e-11
Cluster-38255.37132	182.221	0.519583	8.5349	2.153e-13	4.2217e-11
Cluster-38255.79770	17498.9	3958.34	2.1443	2.1783e-13	4.2658e-11
Cluster-38255.84601	4052.43	856.646	2.2418	2.2459e-13	4.3928e-11
Cluster-38255.46867	190.404	2.63976	6.2234	2.318e-13	4.5281e-11
Cluster-38255.89692	53.4962	499.609	-3.2195	2.3864e-13	4.6559e-11
Cluster-38255.53088	380.736	36.3735	3.3892	2.4067e-13	4.6896e-11
Cluster-38255.78732	15976	3016.21	2.4051	2.4207e-13	4.7109e-11
Cluster-38255.51976	287.207	24.7793	3.5368	2.4645e-13	4.7901e-11
Cluster-38255.74104	1089.05	175.723	2.6335	2.4734e-13	4.8016e-11
Cluster-38255.35589	151.511	0	10.13	2.5067e-13	4.8601e-11
Cluster-38255.63750	573.464	45.5528	3.6527	2.5864e-13	5.0084e-11
Cluster-38255.60137	262.789	14.5922	4.1847	2.6672e-13	5.1583e-11
Cluster-38255.58583	522.074	72.231	2.8514	2.7026e-13	5.2204e-11
Cluster-91856.0	126.27	4.17563	4.9225	2.8182e-13	5.4369e-11
Cluster-38255.40139	228.371	3.42757	6.0612	3.0283e-13	5.835e-11
Cluster-38255.42082	126.995	0	9.8778	3.1131e-13	5.991e-11
Cluster-38255.55209	176.37	0.219995	9.3879	3.3236e-13	6.3882e-11
Cluster-38255.82702	1949.02	335.974	2.5369	3.3311e-13	6.3946e-11
Cluster-38255.93423	1474.45	275.156	2.4212	3.3956e-13	6.5105e-11
Cluster-38255.91962	1234.91	179.841	2.7804	3.4642e-13	6.6338e-11
Cluster-38255.74003	469.18	15.3595	4.9391	3.5399e-13	6.7704e-11
Cluster-38255.54941	459.123	23.1958	4.3002	3.7718e-13	7.205e-11
Cluster-38255.77683	595.534	77.0598	2.9486	3.8722e-13	7.3878e-11
Cluster-38255.90864	1981.11	303.106	2.7087	3.9343e-13	7.4971e-11
Cluster-38255.96278	186.928	7.46297	4.6294	3.96e-13	7.5368e-11
Cluster-38255.81128	4172.22	822.057	2.3439	3.9827e-13	7.5707e-11
Cluster-38255.84375	317.81	31.5297	3.3333	4.071e-13	7.7292e-11
Cluster-38255.107365	126.449	0	9.8705	4.1112e-13	7.7959e-11
Cluster-38255.87063	809.73	118.527	2.7717	4.1485e-13	7.857e-11
Cluster-38255.49148	796.343	118.794	2.7434	4.1634e-13	7.8758e-11
Cluster-38255.104695	130.044	1.09997	6.7861	4.2927e-13	8.1104e-11
Cluster-38255.84567	471.369	42.4107	3.4797	4.4003e-13	8.3036e-11
Cluster-38255.73428	2242.3	307.772	2.8643	4.4584e-13	8.403e-11
Cluster-38255.70707	21.9573	278.242	-3.6761	4.6098e-13	8.6779e-11
Cluster-38255.64740	580.064	70.8981	3.0307	4.6298e-13	8.705e-11
Cluster-38255.73898	296.028	1511.82	-2.3516	4.6544e-13	8.7301e-11
Cluster-38255.86935	659.385	78.8056	3.0633	4.6541e-13	8.7301e-11
Cluster-38255.79439	26843.8	4759.25	2.4958	4.9405e-13	9.2556e-11
Cluster-38255.28735	148.414	1.39546	6.6894	5.1772e-13	9.6873e-11
Cluster-38255.70410	728.139	71.2715	3.3546	5.3096e-13	9.9232e-11
Cluster-38255.78032	10587	2252.43	2.2329	5.3475e-13	9.9821e-11
Cluster-38255.35164	122.269	0	9.822	5.4768e-13	1.0211e-10
Cluster-38255.71357	50.7597	658.411	-3.6863	5.58e-13	1.0391e-10
Cluster-38255.53062	108.352	0	9.6471	5.6083e-13	1.0431e-10
Cluster-38255.78446	92.0113	717.878	-2.9605	5.7322e-13	1.0649e-10
Cluster-38255.92512	137.042	6.88878	4.3187	5.7854e-13	1.0735e-10
Cluster-38255.93632	10.5904	242.209	-4.4942	5.9117e-13	1.0956e-10
Cluster-38255.89787	626.57	75.6284	3.0541	6.0071e-13	1.112e-10
Cluster-38255.63358	813.797	143.141	2.5086	6.2249e-13	1.1509e-10
Cluster-38255.85837	729.94	100.341	2.8639	6.2917e-13	1.1619e-10
Cluster-38255.81716	234.2	1667.53	-2.8335	6.3487e-13	1.171e-10
Cluster-38255.108430	107.968	0	9.643	6.6082e-13	1.2175e-10
Cluster-38255.33670	114.927	0	9.7339	6.7265e-13	1.2378e-10
Cluster-38255.48979	259.733	10.9928	4.5779	7.4124e-13	1.3624e-10
Cluster-38255.31598	171.496	4.35787	5.2959	7.4761e-13	1.3709e-10
Cluster-38255.90766	1388.09	173.06	3.0047	7.47e-13	1.3709e-10
Cluster-38255.33552	115.234	4.02674	4.8619	7.4949e-13	1.3727e-10
Cluster-38255.76853	5181.99	1182.03	2.1322	7.623e-13	1.3945e-10
Cluster-38255.63276	8.88019	207.741	-4.5185	7.8799e-13	1.4398e-10
Cluster-38255.69955	37.105	385.073	-3.3674	8.061e-13	1.4712e-10
Cluster-38255.104930	254.274	16.0786	3.9739	8.0917e-13	1.475e-10
Cluster-38255.31525	119.412	0	9.7893	8.184e-13	1.4901e-10
Cluster-38255.87589	1007.23	173.153	2.5392	8.2213e-13	1.4952e-10
Cluster-38255.85432	1705.52	151.219	3.4941	8.3854e-13	1.5232e-10
Cluster-38255.70601	456.321	54.9532	3.0564	8.6772e-13	1.5744e-10
Cluster-38255.69203	456.417	19.4124	4.5429	9.0181e-13	1.6343e-10
Cluster-38255.105546	322.398	22.6115	3.8214	9.5635e-13	1.7312e-10
Cluster-38255.108941	116.867	0.905144	6.936	1.0062e-12	1.8193e-10
Cluster-38255.78245	13617	1954.14	2.801	1.0135e-12	1.8304e-10
Cluster-38255.84529	164.201	949.468	-2.532	1.0384e-12	1.8731e-10
Cluster-38255.62547	6.68505	163.87	-4.6475	1.1047e-12	1.9904e-10
Cluster-38255.31252	169.672	6.56175	4.7114	1.1072e-12	1.9925e-10
Cluster-38255.57568	1520.53	283.999	2.4196	1.1305e-12	2.0323e-10
Cluster-38255.31449	136.278	0	9.9763	1.1447e-12	2.0531e-10
Cluster-38255.54022	12.4279	222.396	-4.1647	1.1448e-12	2.0531e-10
Cluster-38255.39534	300.663	23.4409	3.6716	1.1756e-12	2.1059e-10
Cluster-38255.51761	4610.19	355.903	3.6965	1.1795e-12	2.1106e-10
Cluster-38255.42053	131.411	4.72038	4.8099	1.2004e-12	2.1454e-10
Cluster-38255.83202	1112.69	223.304	2.3168	1.2672e-12	2.2622e-10
Cluster-38255.77248	5515.32	885.694	2.6386	1.2831e-12	2.2854e-10
Cluster-38255.88416	802.342	118.982	2.7559	1.2823e-12	2.2854e-10
Cluster-38255.36233	112.92	1.79771	5.9067	1.2861e-12	2.2881e-10
Cluster-38255.77634	27.1389	352.318	-3.6845	1.3061e-12	2.321e-10
Cluster-38255.107318	263.056	14.5946	4.1737	1.3436e-12	2.3849e-10
Cluster-38255.72546	1305.83	220.463	2.5658	1.3542e-12	2.4011e-10
Cluster-38255.39218	214.361	1.79133	6.9354	1.5167e-12	2.686e-10
Cluster-38255.59827	5.35229	154.118	-4.8236	1.5358e-12	2.7168e-10
Cluster-38255.31592	101.295	0	9.5512	1.5538e-12	2.7455e-10
Cluster-38255.60457	9.96356	205.342	-4.3532	1.5659e-12	2.7637e-10
Cluster-38255.80716	1265.2	7557.5	-2.5781	1.5944e-12	2.8109e-10
Cluster-38255.96309	252.142	27.2992	3.2125	1.6236e-12	2.859e-10
Cluster-38255.85612	31.7024	304.101	-3.2554	1.7149e-12	3.0165e-10
Cluster-38255.91523	565.304	64.8836	3.1263	1.7265e-12	3.0335e-10
Cluster-38255.79264	33.8121	357.541	-3.4004	1.7759e-12	3.1168e-10
Cluster-38255.81459	27.0138	822.9	-4.9166	1.813e-12	3.1782e-10
Cluster-38255.77191	73.8993	608.83	-3.0366	1.8173e-12	3.1822e-10
Cluster-38255.76119	3366.67	617.086	2.4474	1.8392e-12	3.2169e-10
Cluster-38255.75635	1373.22	273.273	2.3287	1.8743e-12	3.2746e-10
Cluster-38255.88493	499.451	54.6819	3.1947	1.8957e-12	3.3083e-10
Cluster-38255.74457	476.542	53.5192	3.1524	1.9078e-12	3.3257e-10
Cluster-38255.79795	328.505	2067.31	-2.6529	1.9099e-12	3.3257e-10
Cluster-38255.87052	355.257	33.0216	3.4269	1.9462e-12	3.385e-10
Cluster-38255.78394	6258.53	1308.85	2.2576	2.2136e-12	3.8458e-10
Cluster-38255.76961	522.006	60.2951	3.1178	2.2167e-12	3.8468e-10
Cluster-38255.92912	854.773	154.292	2.4707	2.2605e-12	3.9186e-10
Cluster-38255.109574	96.7718	0	9.4846	2.4359e-12	4.2179e-10
Cluster-38255.89763	256.67	30.7903	3.0565	2.4923e-12	4.3108e-10
Cluster-38255.79737	14894.1	3209.3	2.2144	2.5664e-12	4.434e-10
Cluster-38255.56609	122.914	1.21732	6.658	2.5985e-12	4.4845e-10
Cluster-38255.66026	926.473	152.904	2.6	2.6773e-12	4.6154e-10
Cluster-38255.41144	175.862	0.574012	8.4531	2.7147e-12	4.6746e-10
Cluster-38255.51703	1350.77	63.5171	4.4086	2.7239e-12	4.6852e-10
Cluster-38255.83836	28.2827	264.383	-3.2283	2.7315e-12	4.6933e-10
Cluster-38255.74670	1300.4	223.75	2.5381	2.8984e-12	4.9744e-10
Cluster-38255.79060	36866.3	7662.07	2.2665	2.9158e-12	4.9988e-10
Cluster-38255.53113	25.3991	446.099	-4.1213	2.935e-12	5.0262e-10
Cluster-38255.85692	3962.63	573.426	2.7882	2.9792e-12	5.0963e-10
Cluster-38255.87263	0	154.616	-9.3578	3.0911e-12	5.2818e-10
Cluster-38255.69703	13.9564	195.078	-3.8033	3.1205e-12	5.3263e-10
Cluster-38255.84733	4102.48	575.058	2.8355	3.2291e-12	5.5055e-10
Cluster-38255.51950	154.167	2.45769	5.916	3.342e-12	5.6918e-10
Cluster-38255.67322	136.865	3.9849	5.1147	3.4336e-12	5.8415e-10
Cluster-38255.83036	30.2792	284.813	-3.2255	3.5556e-12	6.0423e-10
Cluster-38255.75490	1001.34	95.614	3.3933	3.6194e-12	6.1441e-10
Cluster-38255.41827	539.456	45.0675	3.5868	3.6736e-12	6.2292e-10
Cluster-38255.83397	152.894	796.808	-2.3831	3.751e-12	6.3536e-10
Cluster-38255.84780	306.766	29.8656	3.3681	3.7601e-12	6.362e-10
Cluster-38255.83657	323.067	38.5665	3.0721	3.7707e-12	6.3731e-10
Cluster-38255.70356	500.803	43.8854	3.5121	3.8959e-12	6.5776e-10
Cluster-38255.87131	450.77	63.3218	2.8293	4.0425e-12	6.8175e-10
Cluster-38255.58172	212.706	5.67603	5.198	4.0749e-12	6.8649e-10
Cluster-38255.63273	16.9458	241.064	-3.8187	4.1486e-12	6.9739e-10
Cluster-38255.67206	27.5079	250.992	-3.1941	4.145e-12	6.9739e-10
Cluster-38255.75838	653.579	95.6188	2.7711	4.1716e-12	7.005e-10
Cluster-38255.84092	1691.65	127.737	3.7271	4.2297e-12	7.0949e-10
Cluster-38255.86540	586.282	93.8936	2.6412	4.3159e-12	7.2316e-10
Cluster-38255.61036	2446.85	407.866	2.5845	4.5374e-12	7.5945e-10
Cluster-38255.85025	0.46455	221.668	-8.916	4.6124e-12	7.7118e-10
Cluster-38255.76290	231.557	1512.21	-2.7081	4.6856e-12	7.8259e-10
Cluster-38255.82421	1119.82	225.245	2.3143	4.7157e-12	7.8677e-10
Cluster-38255.80876	3355.9	649.401	2.3692	4.9856e-12	8.309e-10
Cluster-38255.64793	9.91999	197.463	-4.3462	5.0975e-12	8.4864e-10
Cluster-38255.87612	755.29	145.093	2.3793	5.3331e-12	8.8692e-10
Cluster-38255.73361	234.716	1950.96	-3.0556	5.4206e-12	9.005e-10
Cluster-38255.81949	296.688	1400.55	-2.2384	5.559e-12	9.2251e-10
Cluster-38255.87300	949.243	175.023	2.4386	5.6162e-12	9.3101e-10
Cluster-38255.95964	884.944	141.63	2.6452	5.6703e-12	9.3897e-10
Cluster-38255.36982	199.528	12.2794	4.0309	5.784e-12	9.5679e-10
Cluster-38255.72911	335.324	47.6041	2.813	5.8883e-12	9.7256e-10
Cluster-38255.81231	5844.5	1234.58	2.2433	5.8937e-12	9.7256e-10
Cluster-38255.98416	107.194	4.1253	4.6972	5.8981e-12	9.7256e-10
Cluster-38255.89975	4643.47	9.86242	8.8731	5.9151e-12	9.7432e-10
Cluster-38255.80052	307.463	2500.49	-3.0222	5.9536e-12	9.7963e-10
Cluster-38255.84073	9037.39	1310.21	2.786	6.2166e-12	1.0218e-09
Cluster-38255.52102	226.598	16.9769	3.7429	6.2392e-12	1.0235e-09
Cluster-38255.73697	2145.65	291.718	2.8777	6.2402e-12	1.0235e-09
Cluster-38255.72949	249.344	19.3086	3.6948	6.9187e-12	1.1336e-09
Cluster-38255.30237	88.0827	0	9.3493	7.0795e-12	1.1588e-09
Cluster-38255.104678	406.956	37.0534	3.453	7.2105e-12	1.179e-09
Cluster-38255.77365	141.832	725.804	-2.3552	7.3165e-12	1.195e-09
Cluster-38255.36309	119.956	0	9.7939	7.5003e-12	1.2238e-09
Cluster-38255.99339	588.247	101.295	2.5356	7.8217e-12	1.2749e-09
Cluster-38255.87732	224.407	22.711	3.3079	8.4347e-12	1.3734e-09
Cluster-38255.71467	325.031	31.8085	3.3529	8.637e-12	1.4048e-09
Cluster-38255.58860	111.897	5.80777	4.2643	8.6719e-12	1.409e-09
Cluster-38255.67668	167.662	11.5108	3.8596	8.7578e-12	1.42e-09
Cluster-38255.95947	1124.85	244.145	2.2039	8.7506e-12	1.42e-09
Cluster-38255.97183	175.383	11.7393	3.8938	9.2254e-12	1.4943e-09
Cluster-38255.36650	148.22	4.60531	4.9803	9.4973e-12	1.5367e-09
Cluster-38255.79193	9679.72	2005.71	2.2708	9.547e-12	1.5431e-09
Cluster-38255.82785	2983.25	603.163	2.306	9.5757e-12	1.5462e-09
Cluster-38255.88873	318.486	35.8083	3.153	9.8024e-12	1.5811e-09
Cluster-38255.51848	436.304	65.0093	2.7495	1.0412e-11	1.6778e-09
Cluster-38255.38482	157.664	4.1109	5.2262	1.0484e-11	1.6875e-09
Cluster-38255.98077	11.9764	186.413	-3.9818	1.0593e-11	1.7033e-09
Cluster-38255.87253	124.31	713.044	-2.5173	1.1081e-11	1.7799e-09
Cluster-59410.0	87.9156	0	9.3453	1.136e-11	1.8229e-09
Cluster-38255.74566	4801.33	830.175	2.5325	1.1494e-11	1.8426e-09
Cluster-38255.81942	1549.1	313.449	2.3058	1.1768e-11	1.8846e-09
Cluster-38255.68993	93.0084	2.50574	5.2366	1.1794e-11	1.8866e-09
Cluster-38255.73289	57.7465	427.111	-2.8829	1.1821e-11	1.8892e-09
Cluster-38255.78813	536.844	5422.38	-3.3351	1.1962e-11	1.9097e-09
Cluster-38255.85851	120.75	723.982	-2.5816	1.237e-11	1.9727e-09
Cluster-38255.74235	2209.72	333.724	2.7265	1.2413e-11	1.9776e-09
Cluster-38255.64429	118.804	6.11373	4.2615	1.2453e-11	1.982e-09
Cluster-38255.78447	3301.11	768.502	2.1031	1.2699e-11	2.019e-09
Cluster-38255.68496	545.318	92.7076	2.5571	1.3081e-11	2.0777e-09
Cluster-38255.89424	758.946	148.268	2.3572	1.3218e-11	2.0973e-09
Cluster-38255.79610	6970.42	1376.61	2.3401	1.348e-11	2.1366e-09
Cluster-38255.79347	2224.84	242.407	3.1992	1.4374e-11	2.276e-09
Cluster-38255.28821	122.506	0.519583	7.9621	1.5103e-11	2.389e-09
Cluster-38255.50184	396.737	34.1414	3.5457	1.5238e-11	2.408e-09
Cluster-38255.75710	2804.36	606.671	2.2092	1.5455e-11	2.4398e-09
Cluster-38255.76629	170.566	833.59	-2.2884	1.5931e-11	2.5123e-09
Cluster-38255.79401	21.5371	392.518	-4.1964	1.6497e-11	2.599e-09
Cluster-38255.39974	188.735	7.088	4.7351	1.7236e-11	2.7097e-09
Cluster-38255.58483	533.702	103.626	2.3639	1.7252e-11	2.7097e-09
Cluster-38255.81036	9697.24	1947.34	2.3163	1.7246e-11	2.7097e-09
Cluster-38255.60475	2113.83	324.484	2.7049	1.7338e-11	2.7204e-09
Cluster-38255.80624	633.195	4143.05	-2.709	1.7558e-11	2.7522e-09
Cluster-38255.58495	111.163	3.71685	4.8754	1.8785e-11	2.9416e-09
Cluster-68229.0	80.5395	0	9.2196	1.9012e-11	2.9741e-09
Cluster-38255.85051	1355.99	321.21	2.0778	1.9207e-11	3.0016e-09
Cluster-38255.76580	464.843	71.5342	2.7007	1.9732e-11	3.0805e-09
Cluster-38255.60402	373.536	61.258	2.6065	1.9861e-11	3.0976e-09
Cluster-38255.84317	4137.32	707.088	2.5487	1.9907e-11	3.1015e-09
Cluster-38255.36571	108.387	0.659984	7.2484	1.9948e-11	3.1049e-09
Cluster-38255.35609	113.973	0.93031	6.8884	2.0193e-11	3.1398e-09
Cluster-38255.38504	234.221	8.54427	4.7678	2.0291e-11	3.1489e-09
Cluster-38255.75679	3987.81	916.871	2.1209	2.0287e-11	3.1489e-09
Cluster-38255.72154	5342.9	993.925	2.4267	2.0869e-11	3.2353e-09
Cluster-38255.83455	38.4753	328.713	-3.1027	2.0943e-11	3.2436e-09
Cluster-38255.39929	261.317	27.3859	3.2524	2.1037e-11	3.2549e-09
Cluster-38255.41292	158.825	11.2947	3.8248	2.1252e-11	3.2815e-09
Cluster-38255.56819	151.445	11.3555	3.7425	2.1236e-11	3.2815e-09
Cluster-38255.76494	934.194	114.045	3.0376	2.1374e-11	3.2972e-09
Cluster-38255.87076	287.516	13.1197	4.4625	2.1898e-11	3.3747e-09
Cluster-38255.76925	2722.11	467.353	2.5431	2.3098e-11	3.5561e-09
Cluster-38255.104437	100.658	2.61688	5.2477	2.3318e-11	3.5864e-09
Cluster-38255.37496	79.3783	0	9.1986	2.383e-11	3.6615e-09
Cluster-38255.92644	35.628	371.198	-3.38	2.3937e-11	3.6744e-09
Cluster-38255.71812	7.02873	151.737	-4.4164	2.3998e-11	3.6797e-09
Cluster-38255.99548	242.845	21.7478	3.4792	2.4019e-11	3.6797e-09
Cluster-38255.80420	388.117	57.0106	2.7689	2.4365e-11	3.7289e-09
Cluster-38255.80676	65.8401	496.556	-2.9079	2.4768e-11	3.787e-09
Cluster-38255.73669	867.437	160.927	2.4308	2.4806e-11	3.789e-09
Cluster-38255.108634	172.81	9.03658	4.2375	2.4947e-11	3.8068e-09
Cluster-38255.69806	3120.77	738.916	2.0782	2.5778e-11	3.9298e-09
Cluster-38255.59165	306.082	38.0578	3.0097	2.582e-11	3.9322e-09
Cluster-38255.74404	1112.72	249.839	2.155	2.6022e-11	3.9592e-09
Cluster-38255.65343	1983.81	262.999	2.9169	2.634e-11	4.0037e-09
Cluster-38255.90913	527.933	77.0408	2.776	2.6599e-11	4.039e-09
Cluster-38255.80271	2182.97	340.741	2.6796	2.7341e-11	4.1477e-09
Cluster-38255.89876	2.61188	191.371	-6.2124	2.756e-11	4.1768e-09
Cluster-38255.67637	42.3605	321.158	-2.9164	2.778e-11	4.2061e-09
Cluster-38255.71464	33.2812	343.078	-3.3574	2.7969e-11	4.2305e-09
Cluster-38255.38472	99.1991	0	9.5179	2.8151e-11	4.254e-09
Cluster-38255.81483	9075.23	1932.89	2.2312	2.818e-11	4.2543e-09
Cluster-38255.66730	1820.5	318.99	2.5137	2.8258e-11	4.2618e-09
Cluster-38255.78712	2800.57	504.35	2.4726	2.8341e-11	4.2702e-09
Cluster-38255.57462	599.729	82.8404	2.8584	2.8543e-11	4.2965e-09
Cluster-38255.77623	3527.64	815.372	2.1131	2.8785e-11	4.3287e-09
Cluster-38255.50558	301.341	34.9387	3.1058	2.8869e-11	4.3371e-09
Cluster-38255.72098	3503.75	597.103	2.5533	2.9004e-11	4.3532e-09
Cluster-38255.68765	2065.39	496.408	2.0572	2.9923e-11	4.4868e-09
Cluster-38255.94154	185.735	15.3617	3.591	3.0224e-11	4.5276e-09
Cluster-38255.96603	220.935	15.5143	3.8436	3.0307e-11	4.5356e-09
Cluster-38255.81356	222.323	19.8893	3.4839	3.0432e-11	4.5499e-09
Cluster-38255.44038	293.573	9.65573	4.9592	3.0706e-11	4.5866e-09
Cluster-38255.60306	1.82438	148.385	-6.4151	3.0794e-11	4.5952e-09
Cluster-38255.59501	38.426	448.84	-3.5353	3.0932e-11	4.6115e-09
Cluster-38255.81202	2360.62	499.532	2.2411	3.1173e-11	4.643e-09
Cluster-38255.80976	20.702	220.763	-3.4051	3.1478e-11	4.6838e-09
Cluster-38255.35470	82.4644	0	9.2527	3.2682e-11	4.8583e-09
Cluster-38255.87511	110.19	683.235	-2.6337	3.3641e-11	4.9962e-09
Cluster-38255.96832	254.053	30.1509	3.0778	3.4335e-11	5.0943e-09
Cluster-38255.81491	26.3374	243.473	-3.2031	3.4379e-11	5.096e-09
Cluster-38255.83289	45.3755	379.031	-3.068	3.4925e-11	5.1721e-09
Cluster-38255.85034	4327.18	628.335	2.7846	3.5095e-11	5.1923e-09
Cluster-38255.78496	2747.22	584.504	2.2329	3.5922e-11	5.3095e-09
Cluster-38255.78059	3157.26	545.833	2.5314	3.664e-11	5.4105e-09
Cluster-38255.75380	14.9929	176.65	-3.5494	3.6936e-11	5.4491e-09
Cluster-38255.87477	1321.14	231.309	2.5145	3.7065e-11	5.4629e-09
Cluster-38255.52837	166.952	13.4803	3.6252	3.7183e-11	5.4751e-09
Cluster-38255.75787	178.589	14.8064	3.591	3.7724e-11	5.5495e-09
Cluster-38255.83717	56.8318	431.491	-2.9202	3.9072e-11	5.7424e-09
Cluster-38255.81737	60.8356	438.15	-2.8458	3.9993e-11	5.8722e-09
Cluster-38255.58509	2.30584	131.415	-5.9099	4.0874e-11	5.9959e-09
Cluster-38255.78540	13244.9	2773.01	2.256	4.2535e-11	6.2337e-09
Cluster-38255.80907	5215.89	1247.4	2.0638	4.3104e-11	6.3111e-09
Cluster-38255.95309	955.936	183.609	2.3818	4.415e-11	6.4582e-09
Cluster-38255.85621	655.708	97.2646	2.7509	4.422e-11	6.4624e-09
Cluster-38255.51185	5.49006	158.436	-4.8979	4.452e-11	6.5001e-09
Cluster-38255.53708	75.221	0	9.1209	4.4574e-11	6.5019e-09
Cluster-38255.85170	165.583	807.276	-2.2847	4.5672e-11	6.6558e-09
Cluster-38255.29405	79.4055	0	9.2007	4.5906e-11	6.6836e-09
Cluster-38255.80555	20.5874	297.222	-3.8355	4.6061e-11	6.6999e-09
Cluster-38255.95142	202.286	17.0881	3.565	4.618e-11	6.7109e-09
Cluster-38255.93322	2070.28	9.32177	7.7867	4.6874e-11	6.8054e-09
Cluster-38255.86902	34.8706	347.079	-3.3035	4.7057e-11	6.8257e-09
Cluster-38255.79296	3293.72	441.027	2.9001	4.7301e-11	6.8547e-09
Cluster-38255.76509	3657.27	814.646	2.1663	4.7529e-11	6.8812e-09
Cluster-38255.61890	12.2796	246.912	-4.3135	4.8258e-11	6.9803e-09
Cluster-38255.89625	183.135	18.54	3.302	4.9488e-11	7.1515e-09
Cluster-38255.40713	94.1517	1.16698	6.2953	4.9972e-11	7.2149e-09
Cluster-38255.97723	281.77	32.4729	3.1177	5.0235e-11	7.2461e-09
Cluster-38255.29990	76.1062	0	9.139	5.1061e-11	7.3583e-09
Cluster-38255.33514	77.0899	0	9.1577	5.1203e-11	7.3719e-09
Cluster-38255.53584	227.695	19.3783	3.5446	5.1558e-11	7.4163e-09
Cluster-38255.80788	7443	1355.1	2.4578	5.1809e-11	7.4454e-09
Cluster-38255.42001	97.4706	0	9.4924	5.2753e-11	7.5742e-09
Cluster-38255.103820	145.168	1.39546	6.6618	5.5805e-11	8.0049e-09
Cluster-38255.86157	2110.11	442.886	2.2519	5.5897e-11	8.0107e-09
Cluster-38255.84108	40.0296	353.276	-3.1496	5.7661e-11	8.2559e-09
Cluster-38255.69651	212.305	1022.59	-2.2686	5.8677e-11	8.3937e-09
Cluster-38255.78911	333.941	2271.83	-2.7644	5.9629e-11	8.5219e-09
Cluster-38255.96823	110.19	0.697732	7.2519	5.9722e-11	8.5275e-09
Cluster-38255.87163	8.61047	137.138	-4.0019	6.021e-11	8.5893e-09
Cluster-38255.74036	101.308	564.159	-2.4773	6.056e-11	8.6313e-09
Cluster-38255.80354	18650.2	4477.2	2.0585	6.0647e-11	8.6357e-09
Cluster-38255.81473	1507.66	341.641	2.1423	6.183e-11	8.7962e-09
Cluster-38255.79374	981.373	133.673	2.8743	6.2989e-11	8.9529e-09
Cluster-38255.14434	124.135	0.287006	8.8798	6.3927e-11	9.0779e-09
Cluster-38255.81709	1252.25	253.243	2.305	6.4015e-11	9.0821e-09
Cluster-38255.79335	11676.3	2148.33	2.4425	6.4592e-11	9.1555e-09
Cluster-38255.80068	1446.15	10674.8	-2.8835	6.5404e-11	9.262e-09
Cluster-38255.93106	224.312	24.5386	3.1848	6.5462e-11	9.262e-09
Cluster-38255.35590	80.5919	0	9.2206	6.5617e-11	9.2755e-09
Cluster-38255.53307	145.7	10.6749	3.7617	6.6081e-11	9.3326e-09
Cluster-38255.36226	91.6248	1.81029	5.6004	6.8364e-11	9.6463e-09
Cluster-38255.110689	80.245	0	9.2162	7.0748e-11	9.9735e-09
Cluster-38255.110761	75.561	0	9.129	7.3166e-11	1.0305e-08
Cluster-38255.61338	11.509	160.113	-3.7809	7.3231e-11	1.0305e-08
Cluster-38255.86239	3.72656	128.038	-5.0822	7.4832e-11	1.0521e-08
Cluster-38255.93136	228.792	29.3195	2.9647	7.6153e-11	1.0697e-08
Cluster-38255.11930	100.534	0	9.5375	7.6259e-11	1.0702e-08
Cluster-38255.88182	3822.71	665.095	2.5224	7.7968e-11	1.0932e-08
Cluster-38255.78283	4058.67	318.801	3.6698	7.9732e-11	1.1169e-08
Cluster-38255.73061	76.2787	519.644	-2.7622	7.9839e-11	1.1174e-08
Cluster-38255.62663	49.2442	330.468	-2.744	8.0031e-11	1.1191e-08
Cluster-38255.61836	480.4	65.5075	2.8794	8.0877e-11	1.1299e-08
Cluster-38255.90575	59.16	587.826	-3.307	8.1437e-11	1.1367e-08
Cluster-38255.35170	104.652	1.1503	6.456	8.2381e-11	1.1489e-08
Cluster-38255.86596	3510.12	935.095	1.9083	8.2643e-11	1.1515e-08
Cluster-38255.48133	92.7569	0.697732	7.0023	8.3591e-11	1.1636e-08
Cluster-38255.61736	1312.41	205.742	2.6749	8.3804e-11	1.1656e-08
Cluster-38255.55770	84.537	1.59029	5.6717	8.3972e-11	1.1669e-08
Cluster-38255.77716	165.667	872.245	-2.3942	8.4133e-11	1.1681e-08
Cluster-38255.82590	103.735	561.103	-2.4339	8.5304e-11	1.1833e-08
Cluster-38255.110380	77.6483	0	9.1687	8.5454e-11	1.1843e-08
Cluster-38255.79381	410.508	52.3038	2.977	8.6124e-11	1.1925e-08
Cluster-38255.40918	254.444	10.7565	4.5528	8.7301e-11	1.2077e-08
Cluster-38255.78026	1363.76	310.57	2.1341	8.7395e-11	1.208e-08
Cluster-38255.82802	265.335	35.9799	2.8819	8.8241e-11	1.2186e-08
Cluster-38255.40057	119.663	2.8851	5.3182	8.9991e-11	1.2416e-08
Cluster-38255.60589	434.597	60.8505	2.8322	9.2651e-11	1.2761e-08
Cluster-68459.0	77.1462	0	9.1591	9.2655e-11	1.2761e-08
Cluster-38255.32000	117.422	0.465155	7.9238	9.4469e-11	1.2999e-08
Cluster-38255.56140	130.297	10.9471	3.5735	9.5647e-11	1.315e-08
Cluster-38255.79505	749.768	134.484	2.477	9.7077e-11	1.3335e-08
Cluster-38255.81424	192.734	1728.84	-3.1649	9.7496e-11	1.338e-08
Cluster-38255.86680	301.622	27.539	3.4444	9.7635e-11	1.3388e-08
Cluster-38255.83494	3352.91	859.418	1.9638	1.0006e-10	1.3708e-08
Cluster-38255.79265	5403.55	1030.67	2.3907	1.0021e-10	1.3717e-08
Cluster-38255.78056	3929.25	1047.33	1.9076	1.0053e-10	1.3748e-08
Cluster-38255.60068	2435.43	164.44	3.887	1.0091e-10	1.3788e-08
Cluster-38255.78798	23.7048	213.899	-3.1722	1.0131e-10	1.3831e-08
Cluster-38255.94326	923.784	162.764	2.5068	1.0312e-10	1.4065e-08
Cluster-38255.83965	5610	812.719	2.7875	1.033e-10	1.4078e-08
Cluster-38255.81256	5424.77	1138.1	2.2527	1.0588e-10	1.4416e-08
Cluster-38255.68918	780.395	127.803	2.6107	1.0683e-10	1.4507e-08
Cluster-38255.79172	4421.16	680.986	2.6991	1.0676e-10	1.4507e-08
Cluster-38255.81316	189.858	1169.49	-2.6201	1.0669e-10	1.4507e-08
Cluster-38255.108826	100.795	0	9.5409	1.075e-10	1.4586e-08
Cluster-38255.90537	1231.56	264.594	2.2178	1.0759e-10	1.4586e-08
Cluster-38255.28510	74.694	0	9.1117	1.0786e-10	1.4609e-08
Cluster-38255.40205	232.151	19.9897	3.5406	1.0823e-10	1.4647e-08
Cluster-38255.73481	282.457	36.3969	2.9545	1.0907e-10	1.4748e-08
Cluster-38255.67727	1937.16	311.815	2.6359	1.0923e-10	1.4756e-08
Cluster-38255.102183	191.404	10.9008	4.1342	1.0943e-10	1.4771e-08
Cluster-38255.57768	235.562	17.032	3.778	1.1014e-10	1.4851e-08
Cluster-38255.78725	1268.99	5.9841	7.7178	1.1025e-10	1.4851e-08
Cluster-38255.86017	584.598	88.8862	2.7142	1.1031e-10	1.4851e-08
Cluster-38255.72497	2259.56	512.709	2.1394	1.1143e-10	1.4985e-08
Cluster-38255.82358	181.946	16.9915	3.4191	1.115e-10	1.4985e-08
Cluster-38255.81995	4296.58	1091.9	1.9763	1.1375e-10	1.5275e-08
Cluster-38255.61677	377.49	35.3712	3.41	1.1581e-10	1.5538e-08
Cluster-38255.81223	147.798	704.088	-2.2522	1.1734e-10	1.5729e-08
Cluster-38255.67899	273.585	22.9468	3.5666	1.1809e-10	1.5814e-08
Cluster-38255.99029	110.754	0.439989	7.8543	1.1818e-10	1.5814e-08
Cluster-38255.85002	29.5183	297.709	-3.3202	1.1863e-10	1.5861e-08
Cluster-38255.94067	169.296	11.4603	3.8909	1.2339e-10	1.6483e-08
Cluster-38255.96704	696.274	129.422	2.4269	1.2367e-10	1.6507e-08
Cluster-38255.73511	1124.22	177.63	2.6607	1.2626e-10	1.6838e-08
Cluster-38255.69752	526.416	108.398	2.2801	1.2796e-10	1.705e-08
Cluster-38255.42370	139.482	4.34347	4.9723	1.2832e-10	1.7083e-08
Cluster-38255.93569	504.362	76.7674	2.7178	1.2955e-10	1.7232e-08
Cluster-38255.34861	122.821	7.18609	4.1204	1.2976e-10	1.7245e-08
Cluster-38255.59656	8.38856	137.301	-4.0243	1.3037e-10	1.7297e-08
Cluster-38255.65870	12.3303	167.561	-3.7475	1.3032e-10	1.7297e-08
Cluster-38255.40236	120.003	6.31067	4.246	1.3234e-10	1.7544e-08
Cluster-114143.0	185.806	2.85355	6.0129	1.3577e-10	1.7983e-08
Cluster-38255.64506	59.7464	622.235	-3.3737	1.3798e-10	1.8245e-08
Cluster-38255.76229	593.846	118.838	2.3214	1.3799e-10	1.8245e-08
Cluster-38255.74919	3000.39	680.684	2.1406	1.392e-10	1.8374e-08
Cluster-38255.87638	66.8409	410.234	-2.6163	1.3918e-10	1.8374e-08
Cluster-38255.71389	520.39	92.5179	2.4892	1.3972e-10	1.8427e-08
Cluster-38255.104462	71.4116	0	9.0463	1.4092e-10	1.857e-08
Cluster-38255.86656	12.337	156.557	-3.6667	1.4464e-10	1.9044e-08
Cluster-38255.77228	222.658	998.151	-2.1646	1.465e-10	1.9272e-08
Cluster-38255.39340	97.9051	5.09745	4.2635	1.4667e-10	1.9278e-08
Cluster-38255.69049	927.693	126.69	2.8706	1.4689e-10	1.929e-08
Cluster-38255.69947	5424.51	937.267	2.5334	1.49e-10	1.9551e-08
Cluster-38255.77564	5003.13	732.964	2.7706	1.4918e-10	1.9558e-08
Cluster-38255.82381	170.399	1240.62	-2.8607	1.5097e-10	1.9776e-08
Cluster-38255.47013	172.291	16.6099	3.3845	1.5917e-10	2.0834e-08
Cluster-38255.53734	93.6382	4.04161	4.5187	1.5958e-10	2.0869e-08
Cluster-38255.75644	462.422	75.679	2.6105	1.6058e-10	2.0982e-08
Cluster-38255.50894	1120.8	222.607	2.3327	1.6148e-10	2.1082e-08
Cluster-38255.109110	72.5505	0	9.0701	1.6187e-10	2.1116e-08
Cluster-38255.93102	323.625	38.3853	3.0753	1.6407e-10	2.1384e-08
Cluster-38255.76172	6684.06	1585.53	2.0759	1.6466e-10	2.1443e-08
Cluster-38255.61870	209.676	11.0786	4.2643	1.6502e-10	2.1473e-08
Cluster-38255.95044	182.578	13.1452	3.7864	1.6898e-10	2.197e-08
Cluster-38255.39783	74.2532	0	9.1042	1.6948e-10	2.2016e-08
Cluster-38255.81228	876.211	149.316	2.5522	1.7073e-10	2.216e-08
Cluster-38255.66717	787.581	132.037	2.579	1.7625e-10	2.2857e-08
Cluster-38255.76392	664.581	97.576	2.7717	1.7883e-10	2.3153e-08
Cluster-38255.82029	6935.11	1765.71	1.9736	1.7872e-10	2.3153e-08
Cluster-38255.73844	246.036	29.8163	3.0413	1.8056e-10	2.3358e-08
Cluster-38255.79042	86.6197	677.665	-2.9654	1.821e-10	2.3537e-08
Cluster-38255.64211	383.911	48.2834	2.9877	1.8551e-10	2.3958e-08
Cluster-38255.34524	92.112	0	9.4107	1.9552e-10	2.523e-08
Cluster-38255.81164	302.102	1299.7	-2.1048	1.9611e-10	2.5286e-08
Cluster-38255.95079	281.944	44.2411	2.672	1.9632e-10	2.5291e-08
Cluster-38255.70273	9.62371	139.224	-3.8461	2.0383e-10	2.6238e-08
Cluster-38255.104730	147.345	7.3688	4.3136	2.0404e-10	2.6242e-08
Cluster-38255.77956	2483.48	488.435	2.346	2.0457e-10	2.6288e-08
Cluster-38255.29768	72.2571	0	9.064	2.056e-10	2.6399e-08
Cluster-38255.88860	73.7893	418.895	-2.5032	2.1065e-10	2.7026e-08
Cluster-38255.83166	2653.8	475.853	2.4787	2.1602e-10	2.7692e-08
Cluster-38255.83765	233.245	27.1442	3.1097	2.173e-10	2.7832e-08
Cluster-38255.73247	2067.65	462.77	2.1589	2.2252e-10	2.8477e-08
Cluster-38255.81078	6095.8	1498.73	2.0241	2.2582e-10	2.8876e-08
Cluster-38255.82949	159.897	785.822	-2.2961	2.2706e-10	2.9011e-08
Cluster-38255.78138	3827.91	836.786	2.1936	2.3069e-10	2.9451e-08
Cluster-38255.74744	2614.33	633.592	2.0446	2.3212e-10	2.9609e-08
Cluster-38255.84610	15.8582	187.274	-3.5432	2.3412e-10	2.9839e-08
Cluster-38255.33825	98.8763	0.465155	7.6746	2.3666e-10	3.0139e-08
Cluster-38255.67351	2012.49	530.605	1.923	2.3777e-10	3.0256e-08
Cluster-38255.31399	67.2362	0	8.9604	2.3847e-10	3.028e-08
Cluster-38255.66980	91.0701	3.20347	4.8352	2.3852e-10	3.028e-08
Cluster-38255.81380	320.312	44.7947	2.8337	2.3855e-10	3.028e-08
Cluster-38255.79745	0	100.961	-8.7453	2.4051e-10	3.0504e-08
Cluster-38255.74756	3619.1	648.018	2.4822	2.412e-10	3.0566e-08
Cluster-38255.28860	70.281	0	9.024	2.4342e-10	3.0823e-08
Cluster-38255.40014	1682.57	5.11396	8.3781	2.4452e-10	3.0937e-08
Cluster-38255.70452	26.8354	244.08	-3.1753	2.4488e-10	3.0957e-08
Cluster-38255.67713	308.262	24.9708	3.6394	2.4581e-10	3.105e-08
Cluster-38255.27472	124.944	1.34513	6.4716	2.4752e-10	3.1241e-08
Cluster-38255.105384	64.459	0	8.8984	2.5179e-10	3.1754e-08
Cluster-38255.46343	367.988	65.7773	2.4826	2.5327e-10	3.1914e-08
Cluster-38255.79957	313.261	40.4995	2.948	2.5678e-10	3.233e-08
Cluster-38255.81525	2175.77	463.977	2.2298	2.5702e-10	3.2334e-08
Cluster-38255.78100	22091.8	3864.46	2.5152	2.6147e-10	3.2868e-08
Cluster-38255.78195	160.294	776.222	-2.2766	2.6359e-10	3.3107e-08
Cluster-38255.71796	1076.68	250.994	2.1002	2.6677e-10	3.3479e-08
Cluster-38255.81284	1.94233	139.29	-6.0824	2.6705e-10	3.3488e-08
Cluster-38255.67100	139.737	10.6582	3.7016	2.6733e-10	3.3495e-08
Cluster-38255.64542	19.2449	204.69	-3.3972	2.6994e-10	3.3796e-08
Cluster-38255.78551	168.088	1307.93	-2.9592	2.7072e-10	3.3866e-08
Cluster-38255.36156	70.8609	0	9.0364	2.7095e-10	3.3868e-08
Cluster-38255.77014	381.111	1782.44	-2.2248	2.7141e-10	3.3898e-08
Cluster-38255.64896	880.258	171.006	2.362	2.7536e-10	3.4363e-08
Cluster-38255.76161	2794.74	669.579	2.0616	2.8019e-10	3.4938e-08
Cluster-38255.77907	263.163	1341.79	-2.349	2.8257e-10	3.5206e-08
Cluster-38255.105679	66.7964	0	8.9477	2.8322e-10	3.5259e-08
Cluster-38255.65395	3537.88	660.626	2.4211	2.8526e-10	3.5485e-08
Cluster-38255.81535	27.65	273.772	-3.2942	2.8937e-10	3.5968e-08
Cluster-38255.46260	190.379	19.6631	3.274	2.985e-10	3.7073e-08
Cluster-38255.71336	718.33	110.452	2.7039	3.0576e-10	3.7944e-08
Cluster-38255.42721	195.185	20.4406	3.248	3.0877e-10	3.8287e-08
Cluster-38255.104729	182.996	5.75152	4.9696	3.1653e-10	3.9218e-08
Cluster-38255.79575	3040.85	666.952	2.1887	3.2047e-10	3.9674e-08
Cluster-38255.80764	196.019	20.2499	3.2704	3.2281e-10	3.9932e-08
Cluster-38255.76589	771.738	100.094	2.9493	3.2385e-10	3.9998e-08
Cluster-38255.80245	28262.8	6798.4	2.0557	3.2384e-10	3.9998e-08
Cluster-38255.106544	583.103	102.601	2.5041	3.258e-10	4.0207e-08
Cluster-38255.30962	80.6573	0	9.2239	3.2909e-10	4.058e-08
Cluster-38255.91463	200.289	24.7354	3.0171	3.3046e-10	4.0716e-08
Cluster-38255.111233	80.6944	0	9.2239	3.4459e-10	4.2424e-08
Cluster-38255.33368	63.6813	0	8.8816	3.4892e-10	4.2923e-08
Cluster-65312.0	63.7425	0	8.8829	3.5333e-10	4.3431e-08
Cluster-38255.70960	251.43	1086.67	-2.1108	3.6271e-10	4.4549e-08
Cluster-38255.76898	16876.2	3659.52	2.2053	3.6405e-10	4.4679e-08
Cluster-38255.81782	13743.2	2389.28	2.5241	3.7095e-10	4.5489e-08
Cluster-38255.82052	118.981	707.981	-2.5709	3.7246e-10	4.5639e-08
Cluster-38255.72563	619.021	114.492	2.4369	3.7887e-10	4.6388e-08
Cluster-38255.76888	855.238	4038.56	-2.2392	3.9277e-10	4.8051e-08
Cluster-38255.107453	125.151	3.44653	5.151	4.0641e-10	4.9681e-08
Cluster-38255.41924	573.284	0.574012	10.093	4.131e-10	5.0459e-08
Cluster-38255.80444	6847.01	1598.32	2.0992	4.223e-10	5.1542e-08
Cluster-38255.107697	86.2892	2.57913	5.0408	4.3896e-10	5.3533e-08
Cluster-38255.71497	3002.89	800.032	1.9084	4.4258e-10	5.3933e-08
Cluster-38255.41121	61.0583	0	8.8193	4.5765e-10	5.5686e-08
Cluster-38255.58949	190.292	17.1942	3.482	4.5768e-10	5.5686e-08
Cluster-38255.77072	4822.02	1056.15	2.1912	4.5932e-10	5.5842e-08
Cluster-38255.36630	62.6317	0	8.8578	4.6022e-10	5.5864e-08
Cluster-38255.80117	708.121	3957.61	-2.4816	4.6022e-10	5.5864e-08
Cluster-38255.73160	43.2756	272.605	-2.6549	4.627e-10	5.6121e-08
Cluster-38255.81551	4649.88	1028.23	2.1769	4.6446e-10	5.6291e-08
Cluster-38255.34047	144.548	2.63976	5.818	4.6907e-10	5.6805e-08
Cluster-38255.86592	145.383	1091.38	-2.9054	4.741e-10	5.7369e-08
Cluster-38255.77159	1029.1	188.568	2.447	4.7467e-10	5.7393e-08
Cluster-38255.29668	100.379	0.287006	8.5751	4.7607e-10	5.7519e-08
Cluster-38255.56428	82.86	2.84946	4.8431	4.8192e-10	5.818e-08
Cluster-38255.37982	65.6631	0	8.9226	4.8457e-10	5.8455e-08
Cluster-38255.86713	599.953	121.091	2.3095	5.0253e-10	6.0573e-08
Cluster-38255.72294	592.708	118.277	2.3244	5.0591e-10	6.0887e-08
Cluster-38255.78144	1309.45	298.026	2.1364	5.0552e-10	6.0887e-08
Cluster-38255.28006	125.8	2.0932	5.8776	5.0906e-10	6.1219e-08
Cluster-38255.61635	232.921	26.9419	3.1032	5.2745e-10	6.3382e-08
Cluster-38255.40217	119.917	4.84609	4.6037	5.3185e-10	6.3861e-08
Cluster-38255.73570	502.92	106.378	2.2412	5.3519e-10	6.4212e-08
Cluster-38255.64305	229.069	24.5066	3.2231	5.3704e-10	6.4384e-08
Cluster-38255.53599	353.991	33.6135	3.4003	5.386e-10	6.4522e-08
Cluster-38255.89963	12.8223	183.558	-3.8285	5.4408e-10	6.5128e-08
Cluster-38255.81267	15113.4	3085.92	2.2922	5.4458e-10	6.5137e-08
Cluster-38255.40710	115.269	0.697732	7.3193	5.4926e-10	6.5646e-08
Cluster-38255.31099	64.9721	0	8.9096	5.5417e-10	6.6182e-08
Cluster-38255.105381	100.099	6.04444	4.0461	5.5524e-10	6.6259e-08
Cluster-62894.0	95.5286	0	9.4636	5.5954e-10	6.6722e-08
Cluster-38255.88012	1542.92	373.608	2.0457	5.6142e-10	6.6895e-08
Cluster-38255.75093	11.9334	158.811	-3.7187	5.6506e-10	6.7277e-08
Cluster-38255.69633	87.4358	493.318	-2.5001	5.9551e-10	7.0847e-08
Cluster-38255.45244	198.155	7.92795	4.6476	5.9754e-10	7.1036e-08
Cluster-38255.33585	72.0627	0	9.0601	6.0862e-10	7.2297e-08
Cluster-38255.62199	157.47	14.3289	3.4469	6.1927e-10	7.3506e-08
Cluster-38255.111147	70.8399	0	9.037	6.4438e-10	7.6428e-08
Cluster-38255.48119	271.166	41.0493	2.7278	6.484e-10	7.6846e-08
Cluster-38255.59398	80.048	1.16698	6.0648	6.5335e-10	7.7374e-08
Cluster-38255.13782	120.705	1.72204	6.2441	6.5963e-10	7.8058e-08
Cluster-38255.60269	160.858	18.2443	3.1435	6.6947e-10	7.9163e-08
Cluster-38255.76566	2981.23	694.352	2.1025	6.7964e-10	8.0304e-08
Cluster-38255.95444	0	87.851	-8.5422	6.8516e-10	8.0894e-08
Cluster-38255.78895	11519.6	2903.01	1.9884	6.9464e-10	8.1952e-08
Cluster-38255.93689	874.137	166.468	2.3945	7.0744e-10	8.3398e-08
Cluster-38255.80438	3533.57	445.987	2.9871	7.1005e-10	8.3643e-08
Cluster-68538.0	60.0857	0	8.7976	7.1538e-10	8.4207e-08
Cluster-38255.91710	765.003	187.137	2.0316	7.2969e-10	8.5826e-08
Cluster-93083.0	364.852	61.1248	2.5816	7.4376e-10	8.7415e-08
Cluster-38255.35126	93.9599	0.232577	8.48	7.4946e-10	8.8019e-08
Cluster-38255.77119	11.9972	226.817	-4.2441	7.5247e-10	8.8305e-08
Cluster-38255.59547	1147.33	240.068	2.2573	7.5786e-10	8.887e-08
Cluster-38255.53173	435.923	77.676	2.4914	7.6129e-10	8.9205e-08
Cluster-38255.77832	397.97	69.9817	2.5073	7.7345e-10	9.0562e-08
Cluster-38255.43638	124.025	5.43069	4.5185	7.7568e-10	9.0755e-08
Cluster-38255.93013	346.024	57.903	2.5809	7.8257e-10	9.1492e-08
Cluster-38255.46712	50.2705	321.993	-2.6773	7.9339e-10	9.2688e-08
Cluster-38255.17991	70.0656	0	9.0166	7.9826e-10	9.3183e-08
Cluster-38255.78266	2396.89	549.766	2.124	7.9883e-10	9.3183e-08
Cluster-38255.70941	3.95864	149.217	-5.1881	7.9992e-10	9.324e-08
Cluster-38255.77422	94.5387	710.661	-2.9069	8.0257e-10	9.3479e-08
Cluster-38255.92817	228.938	24.0193	3.2451	8.1377e-10	9.4713e-08
Cluster-38255.68398	19.2372	176.659	-3.2009	8.1687e-10	9.5002e-08
Cluster-38255.94191	652.316	116.532	2.4857	8.2205e-10	9.5534e-08
Cluster-38255.73147	2586.19	708.596	1.8678	8.3874e-10	9.7401e-08
Cluster-38255.64089	24.3038	218.574	-3.1585	8.5226e-10	9.8896e-08
Cluster-38255.53714	548.951	58.756	3.2184	8.5979e-10	9.9696e-08
Cluster-38255.80666	4532.86	997.561	2.1842	8.7142e-10	1.0097e-07
Cluster-38255.38306	180.048	11.7012	3.9382	8.7982e-10	1.0187e-07
Cluster-38255.54839	95.212	3.74822	4.6814	8.8629e-10	1.0254e-07
Cluster-38255.76112	159.815	740.464	-2.2131	8.951e-10	1.0348e-07
Cluster-38255.62387	1602.72	217.729	2.8806	8.9829e-10	1.0377e-07
Cluster-38255.30158	59.5383	0	8.7849	9.0695e-10	1.0466e-07
Cluster-38255.76812	181.164	1015.8	-2.487	9.0728e-10	1.0466e-07
Cluster-38255.105949	106.357	0.219995	8.6566	9.0807e-10	1.0467e-07
Cluster-38255.73559	9.00105	148.993	-4.052	9.1035e-10	1.0486e-07
Cluster-38255.67385	62.8329	349.352	-2.4719	9.1985e-10	1.0587e-07
Cluster-38255.92374	694.241	134.353	2.3707	9.2203e-10	1.0604e-07
Cluster-38255.79833	23802.6	6811.58	1.8051	9.4183e-10	1.0824e-07
Cluster-38255.63970	32.254	230.108	-2.8341	9.4576e-10	1.0861e-07
Cluster-38255.79540	9215.64	1777.08	2.3744	9.5532e-10	1.0955e-07
Cluster-38255.83831	54.4845	318.229	-2.5429	9.5491e-10	1.0955e-07
Cluster-38255.68173	121.418	4.74572	4.6423	9.6383e-10	1.1044e-07
Cluster-38255.108380	90.8417	0.507001	7.5359	9.6559e-10	1.1056e-07
Cluster-38255.74956	101.179	499.239	-2.3025	9.7356e-10	1.1139e-07
Cluster-38255.88783	102.671	5.25664	4.3035	9.7631e-10	1.1163e-07
Cluster-38255.65090	26.6735	248.331	-3.2167	9.7736e-10	1.1166e-07
Cluster-38255.70350	5.85699	112.604	-4.2541	9.9136e-10	1.1312e-07
Cluster-38255.80454	4460.72	953.424	2.2265	9.9155e-10	1.1312e-07
Cluster-38255.36572	74.8179	1.54617	5.647	1.0032e-09	1.1437e-07
Cluster-38255.40237	123.123	7.47947	4.0497	1.0074e-09	1.1468e-07
Cluster-38255.82543	7741.34	1979.99	1.9672	1.0069e-09	1.1468e-07
Cluster-38255.80066	5196.45	1290.07	2.01	1.0096e-09	1.1485e-07
Cluster-38255.89908	1467.58	348.857	2.0723	1.0193e-09	1.1586e-07
Cluster-38255.30757	61.3771	0	8.8289	1.0414e-09	1.1828e-07
Cluster-38255.69111	51.8366	354.433	-2.7697	1.0424e-09	1.1831e-07
Cluster-38255.60924	84.4511	2.0177	5.3264	1.0602e-09	1.2024e-07
Cluster-38255.79399	64.8152	0	8.9051	1.062e-09	1.2036e-07
Cluster-38255.108543	108.715	3.96822	4.7843	1.0681e-09	1.2096e-07
Cluster-38255.84232	585.397	115.157	2.3467	1.0705e-09	1.2115e-07
Cluster-38255.57296	35.9408	305.381	-3.0878	1.0774e-09	1.2185e-07
Cluster-38255.110205	63.0164	0	8.8679	1.0867e-09	1.2273e-07
Cluster-38255.28517	67.6117	0	8.9698	1.0872e-09	1.2273e-07
Cluster-38255.82792	39.5085	266.464	-2.7507	1.0877e-09	1.2273e-07
Cluster-38255.58522	84.4897	2.30471	5.1586	1.0991e-09	1.2393e-07
Cluster-38255.64810	988.048	199.683	2.3074	1.1006e-09	1.2401e-07
Cluster-38255.83375	84.6846	684.244	-3.0108	1.1081e-09	1.2477e-07
Cluster-38255.96669	87.5558	0.80659	6.8658	1.1114e-09	1.2504e-07
Cluster-38255.86579	1086.31	260.896	2.0577	1.1154e-09	1.2541e-07
Cluster-38255.92229	490.229	68.4859	2.8446	1.1388e-09	1.2794e-07
Cluster-38255.33778	57.9447	0	8.7453	1.176e-09	1.3203e-07
Cluster-38255.110060	65.201	0	8.9173	1.1808e-09	1.3228e-07
Cluster-38255.61299	58.5736	335.131	-2.5194	1.1801e-09	1.3228e-07
Cluster-38255.71259	72.2883	1.34513	5.6756	1.1801e-09	1.3228e-07
Cluster-38255.41867	179.824	12.0382	3.9211	1.1896e-09	1.3317e-07
Cluster-38255.79158	674.612	123.728	2.4487	1.2072e-09	1.3505e-07
Cluster-38255.42622	300.276	36.5719	3.0453	1.2201e-09	1.3639e-07
Cluster-38255.87699	3683.34	836.583	2.1384	1.2701e-09	1.4188e-07
Cluster-38255.72757	5077.39	1115.71	2.1864	1.2841e-09	1.4333e-07
Cluster-38255.65006	321.305	49.7229	2.6978	1.2911e-09	1.4402e-07
Cluster-38255.80221	30.1641	251.293	-3.0617	1.3005e-09	1.4496e-07
Cluster-38255.83293	2918.51	729.168	2.0008	1.3341e-09	1.486e-07
Cluster-38255.78977	19159.1	5515.57	1.7965	1.336e-09	1.487e-07
Cluster-38255.66919	7.17375	210.85	-4.8229	1.3463e-09	1.4975e-07
Cluster-38255.74217	264.124	21.0041	3.6499	1.3568e-09	1.5069e-07
Cluster-38255.76116	372.651	63.3138	2.5613	1.3568e-09	1.5069e-07
Cluster-38255.109619	106.538	0.287006	8.6589	1.3871e-09	1.5395e-07
Cluster-38255.70506	51.8982	358.53	-2.7953	1.4092e-09	1.5629e-07
Cluster-38255.77962	1176.51	251.877	2.2232	1.428e-09	1.5826e-07
Cluster-38255.77467	182.504	20.9867	3.1234	1.4319e-09	1.5859e-07
Cluster-38255.90712	1071.26	216.506	2.3079	1.433e-09	1.586e-07
Cluster-38255.102627	77.6752	1.741	5.4978	1.4919e-09	1.6499e-07
Cluster-38255.106355	135.52	5.39476	4.6744	1.5e-09	1.6577e-07
Cluster-38255.80328	18961.7	4945.71	1.9388	1.5051e-09	1.6622e-07
Cluster-38255.65555	40.3133	248.529	-2.6237	1.513e-09	1.6685e-07
Cluster-38255.83075	1612.35	342.004	2.2373	1.513e-09	1.6685e-07
Cluster-38255.74171	121.558	1101.32	-3.1756	1.5435e-09	1.7009e-07
Cluster-38255.72124	0	77.8987	-8.3708	1.5694e-09	1.7282e-07
Cluster-38255.79958	388.487	1611.55	-2.0528	1.5729e-09	1.7309e-07
Cluster-38255.78087	11079.6	2650.69	2.0636	1.5809e-09	1.7384e-07
Cluster-38255.72860	90.5998	2.08061	5.4059	1.5824e-09	1.7389e-07
Cluster-38255.36124	91.5232	1.84576	5.6873	1.6057e-09	1.7632e-07
Cluster-38255.56410	348.37	51.2451	2.7658	1.6072e-09	1.7637e-07
Cluster-38255.41223	202.667	5.64613	5.1971	1.6148e-09	1.7707e-07
Cluster-38255.76758	99.0152	923.737	-3.226	1.6582e-09	1.8171e-07
Cluster-38255.81307	1355.03	337.311	2.0066	1.6739e-09	1.833e-07
Cluster-38255.46236	162.743	13.7712	3.5715	1.6943e-09	1.854e-07
Cluster-38255.81353	1101.7	274.665	2.0036	1.7227e-09	1.8838e-07
Cluster-38255.74008	3713.41	968.496	1.9392	1.7244e-09	1.8842e-07
Cluster-38255.95327	481.914	59.4425	3.0163	1.7508e-09	1.9118e-07
Cluster-38255.69899	272.171	19.7375	3.7996	1.7545e-09	1.9144e-07
Cluster-38255.49636	176.386	13.3461	3.7301	1.7581e-09	1.9171e-07
Cluster-38255.70762	2148.09	468.396	2.1979	1.7601e-09	1.9179e-07
Cluster-38255.83688	7934.8	2127.4	1.8992	1.7651e-09	1.922e-07
Cluster-38255.52647	147.992	9.74626	3.9407	1.7723e-09	1.9285e-07
Cluster-38255.71980	879.94	198.254	2.1511	1.784e-09	1.9398e-07
Cluster-38255.70314	557.707	103.93	2.4253	1.7883e-09	1.9432e-07
Cluster-38255.60113	170.938	17.5843	3.2876	1.8033e-09	1.9581e-07
Cluster-38255.37912	120.663	1.21732	6.628	1.8054e-09	1.959e-07
Cluster-38255.74307	4436.81	888.27	2.3209	1.8109e-09	1.9637e-07
Cluster-38255.69621	668.748	146.276	2.1921	1.8187e-09	1.9707e-07
Cluster-38255.91106	358.45	53.2033	2.7563	1.8419e-09	1.9945e-07
Cluster-38255.65384	251.172	38.9971	2.6863	1.8523e-09	2.0043e-07
Cluster-38255.84404	13.2556	145.802	-3.4627	1.8617e-09	2.0131e-07
Cluster-38255.760	75.9647	2.65872	4.8342	1.8761e-09	2.0272e-07
Cluster-38255.78537	0.747346	121.337	-7.1858	1.8809e-09	2.031e-07
Cluster-38255.30399	72.2771	0	9.0611	1.892e-09	2.0416e-07
Cluster-38255.76803	2818.41	638.447	2.1419	1.934e-09	2.0855e-07
Cluster-38255.83560	1802.81	366.914	2.2973	1.9443e-09	2.0952e-07
Cluster-38255.57730	90.9304	5.53334	4.0321	1.9684e-09	2.1196e-07
Cluster-38255.77624	3309.46	916.213	1.8531	1.9712e-09	2.1212e-07
Cluster-38255.71847	0	81.896	-8.4421	2.0197e-09	2.1719e-07
Cluster-38255.57980	3.72656	106.781	-4.8224	2.0271e-09	2.1768e-07
Cluster-38255.77804	106.933	7.34135	3.8668	2.0261e-09	2.1768e-07
Cluster-38255.94183	117.244	7.35183	3.9846	2.0455e-09	2.195e-07
Cluster-38255.87238	633.453	112.491	2.4907	2.0576e-09	2.2065e-07
Cluster-38255.48363	111.994	0.439989	7.8773	2.0696e-09	2.2179e-07
Cluster-38255.80619	2240.21	516.202	2.1179	2.09e-09	2.2382e-07
Cluster-38255.110547	103.05	1.83545	5.7691	2.1101e-09	2.2577e-07
Cluster-38255.76430	354.141	58.0741	2.6037	2.1112e-09	2.2577e-07
Cluster-38255.69091	675.185	134.058	2.3335	2.1179e-09	2.2634e-07
Cluster-38255.79430	1451.45	385.782	1.9115	2.1234e-09	2.2677e-07
Cluster-38255.83383	2686.94	683.016	1.9758	2.157e-09	2.302e-07
Cluster-38255.78473	11816.3	3153.7	1.9057	2.1639e-09	2.3078e-07
Cluster-38255.75216	3278.06	798.021	2.0388	2.1863e-09	2.3301e-07
Cluster-38255.55795	5.60127	124.77	-4.4397	2.2051e-09	2.3485e-07
Cluster-38255.29762	91.3415	1.16289	6.2531	2.2085e-09	2.3505e-07
Cluster-38255.54283	126.911	10.6473	3.5899	2.2126e-09	2.3533e-07
Cluster-38255.78583	538.18	3686.44	-2.7749	2.2211e-09	2.3607e-07
Cluster-38255.83785	7.09213	156.102	-4.4509	2.2238e-09	2.3619e-07
Cluster-38255.76111	104.072	778.923	-2.9061	2.2403e-09	2.3778e-07
Cluster-38255.105174	82.129	0.232577	8.2877	2.2874e-09	2.4261e-07
Cluster-38255.71598	19.2229	262.988	-3.7809	2.3136e-09	2.4523e-07
Cluster-38255.83633	1233.85	318.319	1.9544	2.3486e-09	2.4877e-07
Cluster-38255.54146	0	111.004	-8.8789	2.3977e-09	2.5379e-07
Cluster-38255.78619	4569.46	1162.11	1.9756	2.4263e-09	2.5665e-07
Cluster-38255.57670	22.6303	183.289	-3.019	2.4619e-09	2.6024e-07
Cluster-38255.51379	221.827	15.8735	3.7952	2.4721e-09	2.6114e-07
Cluster-38255.67402	1034.09	255.08	2.0183	2.4909e-09	2.629e-07
Cluster-38255.82945	295.275	2131.95	-2.8501	2.4922e-09	2.629e-07
Cluster-38255.80031	98.102	748.415	-2.931	2.5153e-09	2.6517e-07
Cluster-38255.108093	108.278	1.21732	6.4748	2.5391e-09	2.6749e-07
Cluster-38255.84142	327.636	52.8399	2.6285	2.5703e-09	2.706e-07
Cluster-38255.82587	66.0908	660.002	-3.3145	2.5732e-09	2.7072e-07
Cluster-38255.86986	470.579	83.1547	2.4987	2.6003e-09	2.7338e-07
Cluster-38255.81474	129.052	845.677	-2.7078	2.6463e-09	2.7803e-07
Cluster-38255.78812	2713.1	764.821	1.8271	2.6582e-09	2.791e-07
Cluster-38255.99995	73.9398	1.81029	5.295	2.666e-09	2.7972e-07
Cluster-38255.83388	322.776	1664.77	-2.3658	2.6726e-09	2.8022e-07
Cluster-38255.72303	1910.47	513.888	1.894	2.7103e-09	2.8399e-07
Cluster-38255.13184	326.312	0	11.237	2.7324e-09	2.8611e-07
Cluster-38255.74437	784.436	163.67	2.2603	2.7562e-09	2.8841e-07
Cluster-38255.72716	1755.09	441.996	1.9898	2.7659e-09	2.8923e-07
Cluster-38255.79262	2418.64	545.58	2.149	2.7684e-09	2.893e-07
Cluster-38255.38811	384.695	52.344	2.8832	2.7879e-09	2.9113e-07
Cluster-38255.85864	39.2904	277.063	-2.8105	2.7997e-09	2.9217e-07
Cluster-38255.77621	1221.27	131.935	3.2083	2.8183e-09	2.9391e-07
Cluster-38255.73522	835.108	163.544	2.3542	2.8402e-09	2.96e-07
Cluster-38255.87347	1234.91	218.938	2.495	2.8672e-09	2.9862e-07
Cluster-38255.83061	2148.72	526.75	2.0279	2.9072e-09	3.0258e-07
Cluster-38255.90204	1672.31	446.065	1.9063	2.9162e-09	3.0331e-07
Cluster-38255.74242	2041.41	468.513	2.1235	2.9296e-09	3.045e-07
Cluster-38255.63235	6.27464	141.16	-4.4458	2.9624e-09	3.077e-07
Cluster-38255.85452	128.219	8.25726	3.9439	2.9656e-09	3.0784e-07
Cluster-38255.79157	1970.64	425.827	2.2102	3.0295e-09	3.1425e-07
Cluster-38255.51497	199.483	22.7506	3.1392	3.0323e-09	3.1434e-07
Cluster-38255.77144	35.038	287.586	-3.0295	3.0542e-09	3.164e-07
Cluster-38255.77692	1108.89	295.237	1.9096	3.1482e-09	3.2591e-07
Cluster-38255.61990	1967.5	495.554	1.9894	3.158e-09	3.2671e-07
Cluster-38255.77450	2455.41	655.866	1.9041	3.1776e-09	3.2852e-07
Cluster-38255.54031	127.281	11.3056	3.4806	3.1839e-09	3.2895e-07
Cluster-38255.75504	2113.85	539.437	1.9704	3.1973e-09	3.3012e-07
Cluster-38255.80574	206.738	953.964	-2.2062	3.2046e-09	3.3065e-07
Cluster-38255.70485	0	70.1556	-8.2186	3.2146e-09	3.3146e-07
Cluster-38255.76720	778.938	3073.6	-1.9801	3.2252e-09	3.3234e-07
Cluster-38255.35492	146.861	7.43973	4.3199	3.2294e-09	3.3255e-07
Cluster-38255.76601	712.106	154.135	2.2065	3.2673e-09	3.3623e-07
Cluster-38255.84644	48.0332	354.627	-2.8771	3.2851e-09	3.3784e-07
Cluster-38255.76000	9648.04	2275.1	2.0845	3.2919e-09	3.3832e-07
Cluster-38255.71767	2045.18	526.828	1.9572	3.2946e-09	3.3836e-07
Cluster-38255.90025	254.869	14.2154	4.1611	3.3649e-09	3.4536e-07
Cluster-38255.79897	12.8921	197.279	-3.9262	3.408e-09	3.4956e-07
Cluster-38255.76242	2271.93	507.514	2.1619	3.4167e-09	3.5022e-07
Cluster-38255.67699	304.554	47.2903	2.6819	3.4592e-09	3.5434e-07
Cluster-38255.35453	59.4995	0	8.7844	3.4823e-09	3.5647e-07
Cluster-38255.82240	12.4047	152.377	-3.6215	3.4954e-09	3.5757e-07
Cluster-38255.3093	114.097	5.75954	4.3188	3.5085e-09	3.5868e-07
Cluster-38255.82172	151.836	1150.37	-2.9175	3.5141e-09	3.5902e-07
Cluster-38255.53753	106.756	4.70961	4.5376	3.5299e-09	3.6034e-07
Cluster-38255.90063	53.4002	292.799	-2.4566	3.5317e-09	3.6034e-07
Cluster-38255.30632	81.7692	0.697732	6.8252	3.5748e-09	3.6449e-07
Cluster-38255.104891	141.735	2.52863	5.8811	3.6041e-09	3.6725e-07
Cluster-38255.81224	79.0849	545.888	-2.7864	3.6129e-09	3.679e-07
Cluster-38255.72779	1178.24	237.901	2.309	3.6182e-09	3.682e-07
Cluster-38255.72888	397.683	71.201	2.4832	3.6583e-09	3.7203e-07
Cluster-38255.60348	0	78.0939	-8.3717	3.6707e-09	3.7305e-07
Cluster-38255.72607	67.32	476.439	-2.817	3.7101e-09	3.7681e-07
Cluster-65083.0	57.3203	0	8.7269	3.7916e-09	3.8483e-07
Cluster-38255.79971	2442.29	703.964	1.7947	3.8283e-09	3.8831e-07
Cluster-38255.83959	4651.34	1295.37	1.8441	3.8498e-09	3.9023e-07
Cluster-38255.40019	135.072	5.948	4.5279	3.9109e-09	3.9617e-07
Cluster-38255.59045	83.729	0.697732	6.8571	3.9159e-09	3.9642e-07
Cluster-38255.72452	118.678	4.13168	4.8153	3.9199e-09	3.9657e-07
Cluster-38255.34562	135.629	7.63292	4.1321	3.9693e-09	4.0104e-07
Cluster-38255.78991	171.881	1544.05	-3.1643	3.9686e-09	4.0104e-07
Cluster-38255.52972	345.626	69.7701	2.3092	4.1217e-09	4.1617e-07
Cluster-38255.78588	403.252	2472.82	-2.6158	4.1464e-09	4.1839e-07
Cluster-38255.110774	77.6631	1.21732	5.9963	4.1529e-09	4.1877e-07
Cluster-38255.80670	174.272	20.8948	3.062	4.172e-09	4.2043e-07
Cluster-38255.64500	1310.27	303.698	2.1082	4.1802e-09	4.2044e-07
Cluster-38255.73232	160.02	652.853	-2.0287	4.18e-09	4.2044e-07
Cluster-38255.92792	645.118	159.164	2.0186	4.1783e-09	4.2044e-07
Cluster-38255.69273	941.579	206.257	2.1923	4.2329e-09	4.2546e-07
Cluster-38255.68056	164.637	733.124	-2.1538	4.2613e-09	4.2804e-07
Cluster-38255.81912	5411.62	1614.32	1.745	4.2813e-09	4.2977e-07
Cluster-38255.84679	15.6794	152.529	-3.2817	4.3102e-09	4.3239e-07
Cluster-38255.28288	50.7147	0	8.5511	4.3549e-09	4.3632e-07
Cluster-38255.68338	56.475	382.01	-2.7531	4.3529e-09	4.3632e-07
Cluster-38255.80060	144.857	853.991	-2.5612	4.4092e-09	4.4147e-07
Cluster-38255.81671	7608.71	123.727	5.9417	4.419e-09	4.4217e-07
Cluster-38255.73222	3786.79	1036.58	1.8691	4.4261e-09	4.426e-07
Cluster-38255.34520	81.6707	0.232577	8.2783	4.4415e-09	4.4384e-07
Cluster-38255.58014	6.04931	133.475	-4.4734	4.4501e-09	4.4442e-07
Cluster-38255.89757	1666.03	224.734	2.8921	4.5323e-09	4.5234e-07
Cluster-38255.79196	5293.4	1502.87	1.8165	4.5482e-09	4.5364e-07
Cluster-38255.28749	119.5	2.76576	5.4016	4.6816e-09	4.6664e-07
Cluster-38255.38782	54.703	0	8.6629	4.6856e-09	4.6674e-07
Cluster-38255.76619	761.845	157.508	2.2724	4.7802e-09	4.7586e-07
Cluster-38255.93191	42.4306	253.612	-2.5769	4.8679e-09	4.8428e-07
Cluster-38255.75120	4600.1	1144.3	2.0073	4.9431e-09	4.9144e-07
Cluster-38255.107713	87.5261	0.439989	7.5217	5.0275e-09	4.9939e-07
Cluster-38255.77433	29673.9	7083.98	2.0666	5.0294e-09	4.9939e-07
Cluster-38255.73188	0.447642	103.467	-7.8181	5.0489e-09	5.01e-07
Cluster-38255.85740	12.6702	153.01	-3.5769	5.0735e-09	5.0313e-07
Cluster-38255.50114	258.874	39.744	2.7094	5.1113e-09	5.0655e-07
Cluster-38255.84295	371.022	68.1663	2.4425	5.1376e-09	5.0883e-07
Cluster-38255.44800	71.1749	1.60288	5.4235	5.2244e-09	5.171e-07
Cluster-38255.82885	37.4714	240.754	-2.6848	5.2513e-09	5.1943e-07
Cluster-38255.84914	1044.96	250.095	2.0627	5.2662e-09	5.2057e-07
Cluster-38255.87714	56.398	389.153	-2.786	5.2799e-09	5.2159e-07
Cluster-66193.0	82.2527	0	9.2523	5.2839e-09	5.2166e-07
Cluster-38255.102035	76.7254	0.465155	7.3102	5.306e-09	5.2351e-07
Cluster-38255.111909	101.36	2.64614	5.2512	5.4516e-09	5.3753e-07
Cluster-38255.68362	450.177	77.8781	2.5276	5.4611e-09	5.3813e-07
Cluster-38255.84754	2091.62	231.325	3.1752	5.5108e-09	5.4268e-07
Cluster-38255.87103	144.07	16.2101	3.1496	5.5423e-09	5.4544e-07
Cluster-38255.65949	170.907	20.2437	3.0687	5.5467e-09	5.4552e-07
Cluster-66718.0	56.298	0	8.7053	5.6707e-09	5.5737e-07
Cluster-38255.56482	1585.6	332.863	2.2533	5.7505e-09	5.6486e-07
Cluster-38255.111030	66.2734	0	8.9403	5.794e-09	5.6877e-07
Cluster-38255.90237	2.91159	92.6728	-4.9746	5.8724e-09	5.7611e-07
Cluster-38255.78997	572.271	3344.16	-2.546	5.8766e-09	5.7615e-07
Cluster-38255.72163	9.28002	133.929	-3.8711	6.035e-09	5.9131e-07
Cluster-38255.73919	35.7675	283.711	-2.9877	6.0683e-09	5.942e-07
Cluster-38255.96052	376.103	47.6649	2.9765	6.1231e-09	5.9919e-07
Cluster-38255.90124	70.6849	0.879979	6.231	6.2218e-09	6.0846e-07
Cluster-38255.92624	7.37533	109.089	-3.8989	6.2274e-09	6.0862e-07
Cluster-38255.78553	27694	6579.42	2.0736	6.2614e-09	6.1156e-07
Cluster-38255.62829	149.361	10.9221	3.7584	6.3041e-09	6.1535e-07
Cluster-38255.78188	1612.31	377.409	2.0959	6.3253e-09	6.1703e-07
Cluster-38255.35865	48.9804	0	8.5021	6.3539e-09	6.1944e-07
Cluster-38255.64111	555.611	99.8294	2.4786	6.4027e-09	6.238e-07
Cluster-38255.80192	11814.2	3413.85	1.7911	6.4429e-09	6.2733e-07
Cluster-38255.78939	493.265	91.4506	2.4309	6.4944e-09	6.3194e-07
Cluster-38255.86889	1013.72	217.264	2.2227	6.5197e-09	6.34e-07
Cluster-38255.83686	50.943	317.635	-2.6446	6.6129e-09	6.4267e-07
Cluster-38255.64349	498.358	92.3327	2.4318	6.689e-09	6.4965e-07
Cluster-38255.91593	347.028	57.685	2.59	6.7056e-09	6.5086e-07
Cluster-38255.84769	1365.74	224.027	2.6067	6.7912e-09	6.5876e-07
Cluster-38255.62246	1.34293	106.213	-6.3574	6.8134e-09	6.605e-07
Cluster-38255.67818	284.275	46.5607	2.6083	6.8524e-09	6.6386e-07
Cluster-38255.69518	282.692	33.8764	3.0576	6.8896e-09	6.6705e-07
Cluster-38255.41176	66.8094	0	8.9471	6.9592e-09	6.7337e-07
Cluster-38255.41563	105.566	1.43503	6.3164	6.9834e-09	6.753e-07
Cluster-38255.69479	181.485	20.5552	3.147	7.213e-09	6.9707e-07
Cluster-38255.89820	54.1706	565.21	-3.3729	7.299e-09	7.0493e-07
Cluster-38255.95783	240.691	12.7349	4.2253	7.3582e-09	7.1021e-07
Cluster-57472.0	55.2108	0	8.6771	7.4222e-09	7.1595e-07
Cluster-38255.82546	18.1408	169.873	-3.2156	7.438e-09	7.1703e-07
Cluster-38255.101264	14.7604	178.075	-3.5783	7.4537e-09	7.1765e-07
Cluster-38255.84671	330.71	62.0443	2.4181	7.4532e-09	7.1765e-07
Cluster-38255.73987	115.412	742.664	-2.6834	7.5068e-09	7.2232e-07
Cluster-38255.78335	165.125	12.6163	3.7302	7.5248e-09	7.236e-07
Cluster-38255.75169	70.4469	385.437	-2.4564	7.5387e-09	7.2449e-07
Cluster-38255.108642	52.8406	0	8.6131	7.5908e-09	7.2859e-07
Cluster-38255.80500	8063.81	2219.2	1.8615	7.5883e-09	7.2859e-07
Cluster-38255.45855	48.8426	0	8.4987	7.6899e-09	7.3765e-07
Cluster-38255.63124	12.6638	159.1	-3.6358	7.8883e-09	7.5622e-07
Cluster-38255.86198	23.7044	203.441	-3.0939	7.9346e-09	7.6019e-07
Cluster-38255.84817	66.2338	1.98616	5.0743	7.9447e-09	7.6068e-07
Cluster-57247.1	83.8115	1.87502	5.5481	7.966e-09	7.6226e-07
Cluster-38255.74726	5137.04	1451.17	1.8237	8.0984e-09	7.7445e-07
Cluster-101750.0	74.4795	0.465155	7.2671	8.1548e-09	7.7936e-07
Cluster-38255.94193	258.983	33.0395	2.9756	8.2019e-09	7.8338e-07
Cluster-38255.78884	3094	858.182	1.8505	8.3126e-09	7.9347e-07
Cluster-38255.82611	2061.92	594.844	1.7933	8.4935e-09	8.1024e-07
Cluster-38255.80107	8331.38	1504.42	2.4695	8.5463e-09	8.1477e-07
Cluster-38255.78700	7298.74	2076.09	1.8138	8.698e-09	8.2873e-07
Cluster-38255.89811	1244.34	221.788	2.4863	8.7863e-09	8.3663e-07
Cluster-38255.15495	70.6649	0	9.0284	8.8142e-09	8.3878e-07
Cluster-38255.73940	308	1492.38	-2.2762	8.8927e-09	8.4572e-07
Cluster-38255.106081	93.0791	0.794007	6.9499	8.9745e-09	8.5298e-07
Cluster-38255.62537	960.948	180.142	2.4152	8.9843e-09	8.5339e-07
Cluster-38255.50092	240.966	27.3046	3.1328	9.0602e-09	8.6008e-07
Cluster-38255.43940	71.8255	1.3806	5.8051	9.0859e-09	8.6199e-07
Cluster-38255.79049	394.482	1850.02	-2.2286	9.1355e-09	8.6616e-07
Cluster-38255.1925	82.5059	3.28307	4.6721	9.2846e-09	8.7977e-07
Cluster-38255.107708	47.2469	0	8.4502	9.436e-09	8.9357e-07
Cluster-38255.87940	11.2029	145.045	-3.6835	9.5377e-09	9.0265e-07
Cluster-38255.84624	355.498	59.7808	2.5695	9.6193e-09	9.0982e-07
Cluster-38255.28335	101.229	4.6426	4.4759	9.652e-09	9.1236e-07
Cluster-38255.77446	819.332	3317.53	-2.0171	9.6798e-09	9.1443e-07
Cluster-38255.78698	10150.4	2965.4	1.7752	9.7156e-09	9.1725e-07
Cluster-38255.77377	1153.06	253.964	2.1824	9.7911e-09	9.2382e-07
Cluster-38255.93257	175.008	15.5561	3.5039	9.8229e-09	9.2626e-07
Cluster-38255.73308	1105.8	198.329	2.4807	9.832e-09	9.2656e-07
Cluster-38255.85550	75.1184	545.336	-2.8563	1.0024e-08	9.4403e-07
Cluster-38255.29807	47.3458	0	8.4536	1.0041e-08	9.451e-07
Cluster-38255.84157	202.372	28.2345	2.8374	1.0062e-08	9.4654e-07
Cluster-38255.73808	175.732	24.2704	2.851	1.0158e-08	9.5497e-07
Cluster-38255.77787	4221.59	1281.59	1.72	1.029e-08	9.6679e-07
Cluster-38255.73992	375.063	1581.6	-2.0762	1.0326e-08	9.6956e-07
Cluster-38255.95308	144.082	14.2473	3.3308	1.046e-08	9.8153e-07
Cluster-38255.78139	789.114	184.076	2.0997	1.0622e-08	9.9554e-07
Cluster-38255.81406	135.199	682.024	-2.3367	1.0616e-08	9.9554e-07
Cluster-38255.61733	72.8922	1.1503	5.9343	1.0805e-08	1.0121e-06
Cluster-38255.69551	105.516	502.686	-2.2491	1.0926e-08	1.0228e-06
Cluster-38255.35914	69.3199	0.984738	6.1449	1.0959e-08	1.0247e-06
Cluster-38255.84250	314.386	1368.13	-2.1225	1.0957e-08	1.0247e-06
Cluster-38255.78360	3856.8	913.815	2.0774	1.1037e-08	1.0313e-06
Cluster-38255.81359	312.794	2899.72	-3.2107	1.1073e-08	1.0341e-06
Cluster-38255.94248	172.435	1256.75	-2.8639	1.1092e-08	1.0352e-06
Cluster-38255.82285	2215.38	577.356	1.9404	1.1232e-08	1.0477e-06
Cluster-38255.54112	151.636	18.3175	3.0585	1.1338e-08	1.0569e-06
Cluster-38255.55259	220.949	17.4743	3.6483	1.1579e-08	1.0788e-06
Cluster-38255.82540	448.887	103.297	2.1192	1.1636e-08	1.0835e-06
Cluster-38255.37157	86.1553	2.78016	4.9748	1.167e-08	1.0859e-06
Cluster-63951.0	72.7826	0	9.0712	1.1806e-08	1.098e-06
Cluster-38255.90578	121.33	8.82689	3.776	1.1898e-08	1.1059e-06
Cluster-38255.74637	326.77	1457.36	-2.1571	1.1993e-08	1.114e-06
Cluster-38255.42144	74.5789	1.16289	5.9626	1.2197e-08	1.1323e-06
Cluster-38255.111309	49.4539	0	8.5177	1.2305e-08	1.1416e-06
Cluster-38255.46090	15.3564	142.067	-3.211	1.2337e-08	1.1439e-06
Cluster-38255.79977	3094.37	828.053	1.9014	1.2518e-08	1.16e-06
Cluster-38255.63922	12.933	171.378	-3.7466	1.2602e-08	1.1657e-06
Cluster-38255.66608	446.897	91.6757	2.2876	1.2598e-08	1.1657e-06
Cluster-38255.78832	134.404	785.477	-2.5463	1.26e-08	1.1657e-06
Cluster-38255.65408	442.579	81.4292	2.4441	1.2629e-08	1.1674e-06
Cluster-38255.83408	580.48	121.296	2.2572	1.2635e-08	1.1674e-06
Cluster-38255.72482	5093.39	1133.62	2.168	1.2868e-08	1.1882e-06
Cluster-38255.83346	135.148	678.74	-2.3282	1.3047e-08	1.204e-06
Cluster-38255.99525	71.4423	2.10988	5.0523	1.3062e-08	1.2047e-06
Cluster-38255.79336	6200.28	1835.54	1.7563	1.3134e-08	1.2106e-06
Cluster-38255.80828	2317.3	625.345	1.89	1.3181e-08	1.2142e-06
Cluster-38255.30222	65.3041	0	8.9142	1.3239e-08	1.2188e-06
Cluster-38255.75947	89.514	791.707	-3.1425	1.3426e-08	1.2353e-06
Cluster-38255.67692	0	63.4126	-8.0736	1.3485e-08	1.24e-06
Cluster-38255.34701	65.6252	0.219995	7.9618	1.3533e-08	1.243e-06
Cluster-38255.79915	1287.41	250.46	2.3631	1.3533e-08	1.243e-06
Cluster-38255.76167	446.824	98.0861	2.1864	1.3561e-08	1.2447e-06
Cluster-38255.60579	0	63.5904	-8.0762	1.3603e-08	1.2479e-06
Cluster-38255.62823	983.401	157.71	2.6429	1.3754e-08	1.261e-06
Cluster-38255.74613	13.2661	152.722	-3.5268	1.3763e-08	1.2611e-06
Cluster-38255.96890	5.67141	133.469	-4.5699	1.3799e-08	1.2636e-06
Cluster-38255.35967	64.3149	1.11256	5.7748	1.3915e-08	1.2735e-06
Cluster-38255.49313	25.3847	199.175	-2.9598	1.3928e-08	1.2739e-06
Cluster-38255.111179	53.1146	0	8.6209	1.3983e-08	1.2782e-06
Cluster-38255.57099	124.079	10.9763	3.4981	1.451e-08	1.3256e-06
Cluster-38255.88028	3027.12	881.069	1.7806	1.4774e-08	1.349e-06
Cluster-38255.71897	1043.86	106.888	3.2881	1.4827e-08	1.353e-06
Cluster-38255.75241	1248.1	280.816	2.1525	1.5203e-08	1.3865e-06
Cluster-38255.63568	116.113	6.65228	4.1032	1.5228e-08	1.3879e-06
Cluster-38255.105021	165.105	13.6874	3.589	1.5292e-08	1.393e-06
Cluster-38255.110704	48.4893	0	8.4891	1.5357e-08	1.3981e-06
Cluster-38255.83079	77.31	565.858	-2.8722	1.5369e-08	1.3983e-06
Cluster-38255.77629	1485.78	447.259	1.7321	1.5412e-08	1.4014e-06
Cluster-38255.79047	14.1107	138.532	-3.297	1.5443e-08	1.4035e-06
Cluster-38255.67119	458.314	92.1722	2.3111	1.5649e-08	1.4213e-06
Cluster-38255.84804	2494.74	558.993	2.1577	1.5728e-08	1.4277e-06
Cluster-38255.56872	744.834	136.492	2.4479	1.5952e-08	1.4472e-06
Cluster-38255.88382	267.179	44.5745	2.581	1.6226e-08	1.4711e-06
Cluster-38255.66641	85.1673	6.35661	3.7473	1.6521e-08	1.497e-06
Cluster-38255.89559	252.886	24.2264	3.3848	1.6682e-08	1.5107e-06
Cluster-38255.79789	236.695	40.3863	2.5496	1.6823e-08	1.5226e-06
Cluster-38255.28981	48.2184	0	8.4818	1.7008e-08	1.5385e-06
Cluster-38255.96123	67.2153	1.39956	5.5499	1.7066e-08	1.5428e-06
Cluster-38255.85707	62.8985	425.98	-2.7529	1.7268e-08	1.5601e-06
Cluster-38255.39824	53.0395	0	8.6139	1.7378e-08	1.5692e-06
Cluster-38255.79889	4358.8	1155.23	1.916	1.7456e-08	1.5753e-06
Cluster-38255.110791	49.7063	0	8.5261	1.7475e-08	1.5761e-06
Cluster-38255.81295	253.073	933.075	-1.882	1.7613e-08	1.5877e-06
Cluster-38255.6902	65.0126	0.984738	6.0522	1.7776e-08	1.6014e-06
Cluster-38255.81172	121.719	606.95	-2.3177	1.7851e-08	1.6073e-06
Cluster-38255.111836	32.983	0	22.02	1.7878e-08	1.6087e-06
Cluster-38255.89768	297.495	49.1527	2.5959	1.791e-08	1.6107e-06
Cluster-38255.65249	12.8481	137.745	-3.4259	1.8404e-08	1.6542e-06
Cluster-38255.62992	123.496	14.1695	3.1185	1.8686e-08	1.6785e-06
Cluster-38255.83292	146.393	15.368	3.243	1.8795e-08	1.6873e-06
Cluster-38255.79771	126188	28400.5	2.1516	1.8877e-08	1.6938e-06
Cluster-38744.0	32.0539	0	21.981	1.8949e-08	1.6992e-06
Cluster-38255.57617	549.658	135.797	2.0168	1.9131e-08	1.7129e-06
Cluster-38255.76570	75.7406	583.285	-2.9411	1.9135e-08	1.7129e-06
Cluster-57847.0	47.0893	0	8.4471	1.9129e-08	1.7129e-06
Cluster-38255.73093	4.76979	98.4203	-4.3788	1.9566e-08	1.7505e-06
Cluster-39392.0	31.5894	0	21.956	1.968e-08	1.7597e-06
Cluster-38255.96176	78.4194	0.439989	7.3618	1.9742e-08	1.7642e-06
Cluster-38255.111579	31.3349	0	21.945	2.0007e-08	1.7869e-06
Cluster-38255.27868	30.8873	0	21.927	2.0543e-08	1.8337e-06
Cluster-38255.111700	30.6603	0	21.924	2.0649e-08	1.8407e-06
Cluster-38255.60560	376.378	51.9455	2.8629	2.0657e-08	1.8407e-06
Cluster-39493.0	30.6603	0	21.924	2.0649e-08	1.8407e-06
Cluster-38255.95094	263	49.6715	2.4057	2.0678e-08	1.8415e-06
Cluster-38255.85665	1092.08	255.894	2.093	2.0765e-08	1.8482e-06
Cluster-38255.80970	1048.64	295.901	1.8253	2.0901e-08	1.8593e-06
Cluster-38255.75270	59.6192	444.418	-2.8905	2.1103e-08	1.8761e-06
Cluster-38255.85615	0	60.5339	-8.0071	2.1372e-08	1.899e-06
Cluster-38255.66724	1085.09	284.586	1.9307	2.1612e-08	1.9192e-06
Cluster-38255.98072	4.58803	96.2043	-4.378	2.1686e-08	1.9247e-06
Cluster-38255.62625	162.532	13.7716	3.5571	2.182e-08	1.9354e-06
Cluster-40240.0	29.7312	0	21.882	2.1981e-08	1.9486e-06
Cluster-38255.119262	67.5864	1.11256	5.8464	2.2043e-08	1.953e-06
Cluster-38255.63193	718.962	129.055	2.4753	2.2129e-08	1.9595e-06
Cluster-38255.74992	218.402	29.3131	2.8988	2.2305e-08	1.974e-06
Cluster-38255.104814	82.5251	1.82059	5.5454	2.2435e-08	1.9843e-06
Cluster-38255.82927	28.5626	203.07	-2.8224	2.2479e-08	1.9871e-06
Cluster-39344.1	29.2666	0	21.861	2.2681e-08	2.0016e-06
Cluster-40019.0	29.2666	0	21.861	2.2681e-08	2.0016e-06
Cluster-50356.0	29.2666	0	21.861	2.2681e-08	2.0016e-06
Cluster-38255.80685	1569.98	356.555	2.1393	2.287e-08	2.0171e-06
Cluster-38255.82739	1067.35	263.389	2.02	2.2917e-08	2.0201e-06
Cluster-38255.64645	313.185	49.413	2.6686	2.2931e-08	2.0202e-06
Cluster-38255.82292	1004.79	292.317	1.7811	2.3049e-08	2.0294e-06
Cluster-38255.85544	668.485	159.302	2.0703	2.3071e-08	2.0302e-06
Cluster-38255.86812	141.084	567.758	-2.0075	2.3189e-08	2.0394e-06
Cluster-38255.66448	3037.28	620.908	2.2906	2.3243e-08	2.043e-06
Cluster-60883.0	44.7606	0	8.3738	2.3362e-08	2.0524e-06
Cluster-38255.97611	22.783	220.888	-3.2594	2.3395e-08	2.0541e-06
Cluster-38255.76050	2509.3	678.212	1.8878	2.3461e-08	2.0587e-06
Cluster-38255.36859	28.6491	0	21.833	2.3672e-08	2.0761e-06
Cluster-38255.77959	2587.05	815.828	1.6649	2.3688e-08	2.0763e-06
Cluster-38255.111531	52.79	0	8.6133	2.3899e-08	2.0936e-06
Cluster-38255.102344	65.1327	0.232577	7.9495	2.4149e-08	2.1143e-06
Cluster-38255.72418	166.569	703.811	-2.0803	2.4217e-08	2.119e-06
Cluster-39671.1	28.8021	0	21.812	2.4386e-08	2.1327e-06
Cluster-38255.71453	134.158	676.221	-2.3334	2.4596e-08	2.1486e-06
Cluster-38255.84346	3322.71	970.312	1.7756	2.4595e-08	2.1486e-06
Cluster-38255.62890	14.6661	131.982	-3.1762	2.494e-08	2.1774e-06
Cluster-38255.91525	266.706	31.3526	3.0976	2.531e-08	2.2085e-06
Cluster-38255.107819	109.495	1.86062	5.8489	2.5443e-08	2.2189e-06
Cluster-38255.27268	27.873	0	21.781	2.555e-08	2.2244e-06
Cluster-39817.1	27.873	0	21.781	2.555e-08	2.2244e-06
Cluster-40051.0	27.873	0	21.781	2.555e-08	2.2244e-06
Cluster-38255.55197	273.965	41.7868	2.7145	2.5696e-08	2.2359e-06
Cluster-38255.77444	21.2036	251.953	-3.5798	2.5716e-08	2.2364e-06
Cluster-38255.89977	1091.05	267.179	2.0295	2.5946e-08	2.2551e-06
Cluster-38255.78824	154.61	611.486	-1.9852	2.6701e-08	2.3195e-06
Cluster-38255.87366	67.0714	472.722	-2.8121	2.6728e-08	2.3205e-06
Cluster-38255.66427	261.493	34.7884	2.9057	2.6914e-08	2.3351e-06
Cluster-38255.77871	175.143	898.859	-2.3619	2.6926e-08	2.3351e-06
Cluster-38255.71707	1546.01	463.574	1.7376	2.7038e-08	2.3432e-06
Cluster-38255.79853	24.2839	198.239	-3.0363	2.705e-08	2.3432e-06
Cluster-38255.70386	96.7934	509.884	-2.3935	2.7809e-08	2.4077e-06
Cluster-38255.30480	43.714	0	8.3388	2.8337e-08	2.452e-06
Cluster-38255.110292	46.7803	0	8.4383	2.8559e-08	2.4698e-06
Cluster-38255.41375	338.266	0	11.289	2.9376e-08	2.5391e-06
Cluster-38255.45604	248.061	13.8194	4.1682	2.9412e-08	2.5408e-06
Cluster-38255.44269	1.12102	83.2613	-6.076	2.9692e-08	2.5629e-06
Cluster-38255.79307	2872.19	663.861	2.1131	2.9701e-08	2.5629e-06
Cluster-38255.74977	171.282	701.753	-2.0342	2.9784e-08	2.5686e-06
Cluster-38255.76080	3850.65	1174.18	1.7134	3.0042e-08	2.5895e-06
Cluster-38255.84279	240.1	946.402	-1.9778	3.0219e-08	2.6033e-06
Cluster-38255.71788	56.9078	449.763	-2.9784	3.0353e-08	2.6134e-06
Cluster-38255.96001	126.319	1.56513	6.286	3.0396e-08	2.6156e-06
Cluster-38255.83566	1850.81	552.323	1.7443	3.0802e-08	2.6491e-06
Cluster-38255.85520	28.076	324.99	-3.5359	3.095e-08	2.6603e-06
Cluster-38255.109384	43.5149	0	8.3331	3.1863e-08	2.7343e-06
Cluster-38255.55186	2852.97	844.156	1.7568	3.185e-08	2.7343e-06
Cluster-38255.66645	1694.88	504.522	1.7486	3.1833e-08	2.7343e-06
Cluster-38255.27931	53.8929	0	8.6369	3.1889e-08	2.735e-06
Cluster-38255.74668	70.8694	399.041	-2.4872	3.2098e-08	2.7511e-06
Cluster-38255.83536	635.409	168.547	1.9144	3.2112e-08	2.7511e-06
Cluster-38255.73021	143.368	15.7223	3.1822	3.214e-08	2.7519e-06
Cluster-38255.109280	58.9051	0.917727	5.9485	3.2536e-08	2.7843e-06
Cluster-38255.91610	113.975	8.00999	3.8089	3.2634e-08	2.7912e-06
Cluster-38255.39532	61.6547	1.11256	5.7131	3.2758e-08	2.8002e-06
Cluster-38255.75454	111.028	3.87604	4.8404	3.3057e-08	2.8243e-06
Cluster-38255.53017	73.9115	340.525	-2.2016	3.3328e-08	2.8459e-06
Cluster-38255.74314	3079.91	807.897	1.9307	3.3397e-08	2.8502e-06
Cluster-38255.67959	407.661	59.4532	2.7736	3.3714e-08	2.8757e-06
Cluster-38255.91590	20.5448	273.13	-3.7144	3.3768e-08	2.8784e-06
Cluster-38255.96252	970.792	201.393	2.2683	3.3783e-08	2.8784e-06
Cluster-38255.82449	3365.73	989.023	1.7668	3.3825e-08	2.8804e-06
Cluster-38255.106000	42.3267	0	8.2926	3.4378e-08	2.9259e-06
Cluster-38255.72735	1.34293	97.3969	-6.2293	3.4737e-08	2.9548e-06
Cluster-38255.107683	43.8421	0	8.344	3.4783e-08	2.9555e-06
Cluster-38255.64126	243.099	34.9247	2.7923	3.4765e-08	2.9555e-06
Cluster-38255.79483	25.1057	227.568	-3.168	3.4855e-08	2.96e-06
Cluster-38255.75463	141.819	911.284	-2.6856	3.5581e-08	3.02e-06
Cluster-38255.74602	4393.39	1341.21	1.7118	3.5864e-08	3.0424e-06
Cluster-59867.0	43.4515	0	8.3311	3.6178e-08	3.0673e-06
Cluster-38255.82516	52.3633	275.346	-2.3956	3.6335e-08	3.079e-06
Cluster-38255.83026	231.927	1023.26	-2.1418	3.6591e-08	3.0989e-06
Cluster-38255.90903	361.606	67.6427	2.4211	3.6765e-08	3.112e-06
Cluster-38255.75625	272.464	1334.4	-2.2918	3.6856e-08	3.118e-06
Cluster-38255.75061	102.082	418.289	-2.0337	3.7059e-08	3.1335e-06
Cluster-38255.89031	15.5382	134.54	-3.1203	3.7192e-08	3.143e-06
Cluster-38255.82243	165.78	20.6869	3.0117	3.7552e-08	3.1717e-06
Cluster-38255.79823	799.318	210.546	1.9245	3.7887e-08	3.1982e-06
Cluster-62637.0	41.8016	0	8.2734	3.8069e-08	3.2119e-06
Cluster-38255.67162	66.5492	1.82287	5.14	3.8361e-08	3.2348e-06
Cluster-38255.41690	1404.55	4.89397	8.1795	3.8834e-08	3.2728e-06
Cluster-38255.82417	35.3016	264.481	-2.9111	3.9183e-08	3.3005e-06
Cluster-38255.93114	611.827	106.961	2.5149	3.9495e-08	3.325e-06
Cluster-38255.58730	1.12102	97.996	-6.3169	3.993e-08	3.3598e-06
Cluster-38255.69778	21.2472	183.032	-3.1081	3.9996e-08	3.3635e-06
Cluster-38255.72799	141.024	773.817	-2.4585	4.014e-08	3.3738e-06
Cluster-38255.81008	298.388	1375.56	-2.2038	4.1706e-08	3.5036e-06
Cluster-38255.47446	44.4888	0	8.3641	4.1883e-08	3.5165e-06
Cluster-38255.54906	734.144	124.465	2.5616	4.2595e-08	3.5743e-06
Cluster-38255.72299	84.5147	548.888	-2.6941	4.2775e-08	3.5875e-06
Cluster-38255.41221	126.365	11.4627	3.4516	4.2861e-08	3.5928e-06
Cluster-38255.74896	1663.66	401.051	2.0528	4.3914e-08	3.6771e-06
Cluster-38255.84727	96.8401	471.485	-2.287	4.3896e-08	3.6771e-06
Cluster-38255.75695	1019.67	304.141	1.7455	4.4028e-08	3.6846e-06
Cluster-38255.60984	634.427	133.89	2.2461	4.4261e-08	3.7022e-06
Cluster-57084.0	46.5792	0	8.4326	4.4557e-08	3.7249e-06
Cluster-38255.81205	6770.97	1773.43	1.933	4.4733e-08	3.7376e-06
Cluster-38255.79936	1780.62	535.258	1.7345	4.5246e-08	3.7785e-06
Cluster-38255.80960	536.122	112.914	2.2489	4.5358e-08	3.7858e-06
Cluster-38255.78383	1904.2	399.043	2.2545	4.5479e-08	3.7939e-06
Cluster-38255.80475	358.145	2018.14	-2.4932	4.5606e-08	3.8024e-06
Cluster-38255.80009	246.341	1075.1	-2.1258	4.564e-08	3.8032e-06
Cluster-38255.60449	1136.58	208.452	2.4455	4.5675e-08	3.8041e-06
Cluster-97260.0	98.3946	0.232577	8.5488	4.5703e-08	3.8044e-06
Cluster-38255.111451	28.2015	0	21.379	4.5861e-08	3.8155e-06
Cluster-38255.34008	73.724	0.232577	8.1276	4.6221e-08	3.8434e-06
Cluster-38255.56958	15.7508	151.873	-3.2595	4.6273e-08	3.8457e-06
Cluster-38255.65291	463.364	100.063	2.2107	4.6332e-08	3.8485e-06
Cluster-38255.72643	1020.81	265.612	1.9418	4.6377e-08	3.8502e-06
Cluster-38255.107912	52.8897	0	8.6153	4.708e-08	3.9064e-06
Cluster-38255.58669	168.748	19.5293	3.1047	4.7205e-08	3.9147e-06
Cluster-38255.68291	593.715	99.1009	2.5829	4.7357e-08	3.9252e-06
Cluster-38255.67870	25.1179	192.678	-2.9444	4.766e-08	3.9482e-06
Cluster-38255.43060	184.792	24.7599	2.9068	4.8174e-08	3.9887e-06
Cluster-40397.0	28.3375	0	21.342	4.8388e-08	4.0021e-06
Cluster-44357.0	28.3375	0	21.342	4.8388e-08	4.0021e-06
Cluster-38255.76377	83.4278	370.429	-2.1493	4.8699e-08	4.0257e-06
Cluster-38255.77075	808.244	4119.21	-2.3488	4.9138e-08	4.0599e-06
Cluster-38255.80434	1604.29	426.701	1.911	4.9383e-08	4.0779e-06
Cluster-38255.77394	309.081	1463.89	-2.2437	5.0035e-08	4.1296e-06
Cluster-38255.75973	2667.35	607.948	2.1332	5.019e-08	4.1402e-06
Cluster-38255.63984	178.572	29.5138	2.6018	5.046e-08	4.1603e-06
Cluster-38255.76860	5075.7	1645.09	1.6255	5.0976e-08	4.1992e-06
Cluster-38255.83776	1433.28	374.472	1.9357	5.0987e-08	4.1992e-06
Cluster-38255.73294	7.47637	98.1171	-3.7015	5.1413e-08	4.2321e-06
Cluster-38255.79519	240.763	48.4331	2.3132	5.1497e-08	4.2367e-06
Cluster-38255.40352	104.137	6.29353	4.0763	5.1773e-08	4.2572e-06
Cluster-38255.72198	39.6762	255.535	-2.6915	5.1884e-08	4.2641e-06
Cluster-38255.83890	2044.83	582.317	1.8126	5.1945e-08	4.2668e-06
Cluster-38255.72883	16.067	162.23	-3.3159	5.2435e-08	4.3049e-06
Cluster-38255.80139	3594.34	1041.62	1.7872	5.29e-08	4.3407e-06
Cluster-38255.77696	457.881	75.3285	2.5994	5.2939e-08	4.3416e-06
Cluster-38255.41588	83.1184	0.959573	6.4288	5.3365e-08	4.3743e-06
Cluster-38255.96535	358.374	78.0093	2.1977	5.363e-08	4.3936e-06
Cluster-38255.69642	81.46	402.089	-2.3059	5.4011e-08	4.4225e-06
Cluster-38255.31098	42.1786	0	8.2845	5.407e-08	4.425e-06
Cluster-38255.85724	14.3664	154.666	-3.4384	5.4583e-08	4.4647e-06
Cluster-38255.95597	0.447642	102.436	-7.801	5.4763e-08	4.477e-06
Cluster-38255.78597	211.812	1051.83	-2.3097	5.5323e-08	4.519e-06
Cluster-38255.89253	9.27711	130.087	-3.786	5.5335e-08	4.519e-06
Cluster-38255.40583	96.2684	2.93935	5.0784	5.5871e-08	4.5605e-06
Cluster-38255.88113	1052.73	271.205	1.9559	5.6355e-08	4.5975e-06
Cluster-38255.74077	181.198	808.004	-2.1568	5.7607e-08	4.6972e-06
Cluster-38255.37697	82.8523	1.14802	6.2981	5.7713e-08	4.7034e-06
Cluster-38255.80827	539.179	129.971	2.0528	5.7862e-08	4.713e-06
Cluster-38255.73798	1017.33	184.476	2.4636	5.8215e-08	4.7393e-06
Cluster-38255.83140	326.784	66.8686	2.2885	5.8627e-08	4.7704e-06
Cluster-38255.80638	90.9672	594.742	-2.7078	5.9446e-08	4.8345e-06
Cluster-38255.52455	0	53.8001	-7.8347	6.0282e-08	4.8999e-06
Cluster-38255.76033	4682.39	1283.86	1.8667	6.0551e-08	4.9192e-06
Cluster-38255.81766	135.367	15.6633	3.1128	6.0902e-08	4.9451e-06
Cluster-38255.73687	22.0918	155.582	-2.8162	6.1276e-08	4.9729e-06
Cluster-38255.87285	1295.87	310.475	2.0623	6.1677e-08	5.0028e-06
Cluster-38255.75048	259.376	1255.39	-2.274	6.2055e-08	5.0309e-06
Cluster-38255.34745	97.1386	6.65439	3.8568	6.2243e-08	5.0435e-06
Cluster-38255.57215	72.0938	3.54491	4.3666	6.2334e-08	5.0482e-06
Cluster-38255.94422	39.4649	0	8.1894	6.3155e-08	5.112e-06
Cluster-38255.39873	60.6528	0.287006	7.8461	6.3523e-08	5.1346e-06
Cluster-38255.62644	37.9774	214.913	-2.4955	6.3467e-08	5.1346e-06
Cluster-66210.0	54.7696	0	8.6663	6.3533e-08	5.1346e-06
Cluster-38255.84788	1746.26	488.065	1.8394	6.3645e-08	5.141e-06
Cluster-38255.110254	45.0781	0	8.3852	6.3713e-08	5.1438e-06
Cluster-38255.80370	258.82	49.3882	2.3921	6.4137e-08	5.1754e-06
Cluster-38255.30941	107.286	8.80383	3.6084	6.4437e-08	5.1969e-06
Cluster-91120.0	0	54.2063	-7.8453	6.4647e-08	5.2111e-06
Cluster-38255.36658	47.8302	0	8.4672	6.4952e-08	5.233e-06
Cluster-38255.83896	1543.58	297.609	2.3746	6.517e-08	5.2478e-06
Cluster-38255.84496	8303.73	1774.55	2.2261	6.5505e-08	5.272e-06
Cluster-38255.74265	118.992	661.484	-2.4703	6.6892e-08	5.3809e-06
Cluster-38255.85976	519.716	98.5493	2.4007	6.712e-08	5.3965e-06
Cluster-38255.58555	93.2767	6.65848	3.7965	6.7396e-08	5.4159e-06
Cluster-95612.0	120.967	1.21732	6.6354	6.7794e-08	5.445e-06
Cluster-38255.39357	913.292	0	12.722	6.8582e-08	5.5026e-06
Cluster-38255.91194	18.4261	161.661	-3.1267	6.8572e-08	5.5026e-06
Cluster-38255.84705	7175.81	2369.06	1.5988	7.0209e-08	5.6303e-06
Cluster-38255.98361	971.268	241.558	2.0091	7.0346e-08	5.6383e-06
Cluster-38255.79852	22296.8	6357.7	1.8103	7.1724e-08	5.7459e-06
Cluster-38255.78872	2850.51	763.197	1.9012	7.1772e-08	5.7467e-06
Cluster-38255.70100	6371.22	1901.46	1.7445	7.1914e-08	5.7551e-06
Cluster-38255.70255	53.7849	292.17	-2.4355	7.3409e-08	5.8697e-06
Cluster-38255.73275	443.656	102.219	2.1181	7.3421e-08	5.8697e-06
Cluster-38255.63653	1931.9	518.416	1.8974	7.3796e-08	5.8966e-06
Cluster-38255.9531	95.2064	5.10138	4.2631	7.393e-08	5.9043e-06
Cluster-38255.37462	81.8304	6.69805	3.6194	7.5031e-08	5.9891e-06
Cluster-38255.28270	47.9277	0	8.4675	7.5727e-08	6.0354e-06
Cluster-38255.33821	47.4606	0	8.4537	7.5722e-08	6.0354e-06
Cluster-38255.81105	5210.1	1590.49	1.7117	7.5687e-08	6.0354e-06
Cluster-38255.92228	832.021	115.437	2.8528	7.6194e-08	6.0695e-06
Cluster-38255.74791	100.621	651.684	-2.6962	7.6291e-08	6.0741e-06
Cluster-38255.62296	58.4634	341.283	-2.5393	7.6343e-08	6.0752e-06
Cluster-38255.77668	4577.92	1063.71	2.1053	7.6721e-08	6.1021e-06
Cluster-38255.77451	518.428	2128.8	-2.037	7.7171e-08	6.1347e-06
Cluster-38255.65177	10.3812	224.651	-4.4149	7.7341e-08	6.1451e-06
Cluster-38255.110667	41.1964	0	8.2544	7.774e-08	6.1737e-06
Cluster-38255.78014	212.379	755.001	-1.8296	7.8217e-08	6.2084e-06
Cluster-38255.67905	94.7832	7.65142	3.6233	7.8737e-08	6.2465e-06
Cluster-38255.65841	306.954	59.8112	2.3635	7.9574e-08	6.3097e-06
Cluster-38255.27574	38.7819	0	8.1661	7.9702e-08	6.3166e-06
Cluster-38255.68044	341.968	69.3832	2.2997	8.0192e-08	6.3522e-06
Cluster-38255.31508	56.9732	0.232577	7.7571	8.0764e-08	6.391e-06
Cluster-38255.85986	2806.03	756.177	1.8917	8.0761e-08	6.391e-06
Cluster-38255.83052	365.343	58.1482	2.6469	8.1332e-08	6.4327e-06
Cluster-38255.36020	82.1665	4.31193	4.2444	8.1962e-08	6.4792e-06
Cluster-38255.78384	470.26	1749.33	-1.8953	8.2291e-08	6.5019e-06
Cluster-38255.77475	21.2063	296.171	-3.7951	8.2781e-08	6.5373e-06
Cluster-38255.88620	0	62.467	-8.0508	8.364e-08	6.6018e-06
Cluster-38255.70830	60.8707	305.908	-2.3241	8.3922e-08	6.6207e-06
Cluster-38255.100987	198.011	21.0552	3.2477	8.5031e-08	6.7036e-06
Cluster-38255.94745	528.657	129.132	2.0338	8.5059e-08	6.7036e-06
Cluster-38255.54250	154.385	13.0553	3.5476	8.5351e-08	6.7209e-06
Cluster-38255.80240	735.446	2602.27	-1.823	8.5408e-08	6.7209e-06
Cluster-44938.0	40.7149	0	8.2376	8.5408e-08	6.7209e-06
Cluster-38255.105363	54.5144	1.63214	5.0292	8.6038e-08	6.767e-06
Cluster-63564.0	43.1848	0	8.3228	8.6214e-08	6.7774e-06
Cluster-117839.0	75.2443	1.02658	6.2391	8.6539e-08	6.7995e-06
Cluster-38255.84696	761.417	115.997	2.7166	8.7453e-08	6.8679e-06
Cluster-44676.0	39.366	0	8.1853	8.7564e-08	6.8731e-06
Cluster-38255.30087	39.2671	0	8.1845	8.8277e-08	6.9256e-06
Cluster-38255.70156	172.484	26.1918	2.7123	8.8887e-08	6.9699e-06
Cluster-38255.85085	0	64.3086	-8.0907	8.9641e-08	7.0255e-06
Cluster-38255.29215	40.057	0	8.2094	9.0026e-08	7.0486e-06
Cluster-38255.73776	74.5896	427.364	-2.513	8.9984e-08	7.0486e-06
Cluster-38255.33477	56.1507	0.452572	6.8711	9.0807e-08	7.1026e-06
Cluster-38255.60900	53.8787	266.042	-2.3013	9.0791e-08	7.1026e-06
Cluster-38255.77587	23.8658	168.815	-2.8295	9.1722e-08	7.1706e-06
Cluster-38255.94645	197.026	20.2195	3.293	9.2379e-08	7.2183e-06
Cluster-38255.105025	72.9653	2.9709	4.6251	9.3054e-08	7.2674e-06
Cluster-38255.51526	62.7305	1.78512	5.0732	9.3133e-08	7.2699e-06
Cluster-38255.59013	151.67	20.6665	2.8733	9.3496e-08	7.2946e-06
Cluster-38255.43992	0	65.4376	-8.1158	9.4286e-08	7.3525e-06
Cluster-38255.69654	144.232	598.222	-2.0518	9.4777e-08	7.3871e-06
Cluster-38255.86912	81.3747	385.403	-2.2454	9.5315e-08	7.4253e-06
Cluster-38255.34830	40.1113	0	8.2158	9.6451e-08	7.5098e-06
Cluster-38255.76165	460.512	2516.83	-2.4491	9.6496e-08	7.5098e-06
Cluster-38255.34989	114.475	4.03295	4.8683	9.721e-08	7.5616e-06
[truncated: 5,494 more rows]

## Sheet: N1291-0hvsN1291-8h.DEGs
gene_id	N12918_readcount	N12910_readcount	log2FoldChange	p-value	padj
Cluster-38255.41518	3134.43	8.31049	8.5651	1.2095e-26	2.353e-21
Cluster-38255.55280	2598.45	2.56561	9.9722	1.7276e-25	1.6804e-20
Cluster-38255.44419	2.85013	6053.95	-11.037	3.1392e-22	1.3743e-17
Cluster-38255.91936	8301.2	92.1053	6.4938	2.9396e-22	1.3743e-17
Cluster-38255.96039	1509.91	12.0268	6.9743	3.5322e-22	1.3743e-17
Cluster-38255.55085	1175.24	15.1495	6.2779	1.0228e-21	3.3163e-17
Cluster-38255.91935	3182.33	30.7405	6.6956	1.2196e-21	3.3894e-17
Cluster-38255.92559	18.367	1032.04	-5.8117	2.2223e-19	5.4043e-15
Cluster-38255.49534	6142.6	77.6237	6.3058	4.7152e-19	1.0192e-14
Cluster-38255.56791	5092.99	47.263	6.7526	5.4201e-19	1.0544e-14
Cluster-38255.41876	3007.67	28.8729	6.703	7.7149e-19	1.3419e-14
Cluster-38255.45892	13013.4	185.756	6.1304	8.967e-19	1.3419e-14
Cluster-38255.98345	2630.05	31.1918	6.3979	8.7939e-19	1.3419e-14
Cluster-38255.83418	4780.68	58.9292	6.3425	2.0138e-18	2.7983e-14
Cluster-38255.93007	2848.17	55.5811	5.6797	3.5744e-18	4.6358e-14
Cluster-38255.50046	3509.05	50.1669	6.1296	4.0966e-18	4.9811e-14
Cluster-38255.87511	114.948	7594.61	-6.0455	5.593e-18	6.4004e-14
Cluster-38255.92531	1332.2	6.23525	7.7456	7.2503e-18	7.8361e-14
Cluster-38255.79215	3800.98	58.0391	6.034	1.01e-17	1.0342e-13
Cluster-38255.96805	1174.68	7.56601	7.2783	3.5111e-17	3.4153e-13
Cluster-38255.75014	2847.86	41.5022	6.1015	3.7878e-17	3.509e-13
Cluster-38255.98999	12291.1	180.639	6.0888	6.7659e-17	5.983e-13
Cluster-38255.73986	585.09	7.59141	6.2696	7.1343e-17	6.0345e-13
Cluster-38255.77005	3065.91	63.537	5.5921	1.0301e-16	8.3503e-13
Cluster-38255.103318	2.27826	9481.57	-12.035	1.4026e-16	1.0914e-12
Cluster-38255.42021	589.959	7.40082	6.309	2.922e-16	2.1864e-12
Cluster-38255.92653	720.899	10.2221	6.1411	3.0624e-16	2.2066e-12
Cluster-38255.81673	31711.5	465.791	6.0891	3.5776e-16	2.4857e-12
Cluster-38255.56426	588.959	4.35437	7.0788	4.989e-16	3.3468e-12
Cluster-38255.66343	445.581	1.42604	8.271	7.1712e-16	4.3666e-12
Cluster-38255.89172	36315.7	522.086	6.1203	6.8422e-16	4.3666e-12
Cluster-38255.96853	1365.45	14.3123	6.5767	7.1825e-16	4.3666e-12
Cluster-38255.72238	862.44	7.00734	6.9445	7.7444e-16	4.5655e-12
Cluster-38255.41826	1243.54	8.12725	7.2659	8.8173e-16	4.901e-12
Cluster-38255.47445	388.679	6.07325	5.9972	8.6244e-16	4.901e-12
Cluster-38255.63748	1241.39	2.90609	8.7385	1.408e-15	7.6088e-12
Cluster-38255.93370	410.571	6.16061	6.0618	1.6719e-15	8.7905e-12
Cluster-38255.85938	3405.44	67.4824	5.6574	1.9335e-15	9.8987e-12
Cluster-38255.69393	29.5148	937.754	-4.9901	2.8321e-15	1.4127e-11
Cluster-38255.52453	4412.85	36.6448	6.9129	2.9653e-15	1.4422e-11
Cluster-38255.105251	383.586	5.25193	6.192	4.5492e-15	2.1586e-11
Cluster-38255.83270	611.628	10.9402	5.802	5.4752e-15	2.5361e-11
Cluster-38255.96782	553.37	10.1681	5.7656	7.7445e-15	3.5038e-11
Cluster-38255.91575	1875.74	29.2188	6.0038	7.9525e-15	3.5162e-11
Cluster-38255.75417	3209.25	60.9352	5.7189	9.0651e-15	3.919e-11
Cluster-38255.42082	497.994	0.902322	9.1403	1.3271e-14	5.6128e-11
Cluster-38255.44129	0	1369.34	-12.716	1.5385e-14	6.3683e-11
Cluster-38255.82339	18904.2	822.689	4.5222	2.836e-14	1.1494e-10
Cluster-38255.70642	3979.81	122.333	5.0235	3.123e-14	1.2399e-10
Cluster-38255.72856	5292.9	210.734	4.6507	5.1884e-14	2.0187e-10
Cluster-38255.95380	9599.26	216.617	5.4697	5.4915e-14	2.0948e-10
Cluster-38255.104820	635.01	14.2164	5.4851	7.6521e-14	2.8628e-10
Cluster-38255.81146	218913	4129.85	5.7281	9.8332e-14	3.6094e-10
Cluster-38255.96256	3902.58	121.442	5.0058	1.0946e-13	3.9435e-10
Cluster-38255.90234	1787.18	82.5625	4.436	1.149e-13	4.0641e-10
Cluster-38255.60973	3773.82	109.595	5.1055	1.39e-13	4.7442e-10
Cluster-38255.82867	4133.98	197.453	4.388	1.3676e-13	4.7442e-10
Cluster-38255.44199	0	1059.68	-12.347	1.4534e-13	4.875e-10
Cluster-38255.77807	337.231	0	11.034	1.6271e-13	5.3652e-10
Cluster-38255.34835	0	1245.73	-12.58	1.7614e-13	5.6174e-10
Cluster-38255.85436	0	1889.6	-13.181	1.7552e-13	5.6174e-10
Cluster-38255.50851	0	367.448	-10.819	1.9711e-13	6.1847e-10
Cluster-38255.63399	2699.67	78.2939	5.1078	2.0491e-13	6.3275e-10
Cluster-38255.70298	1614.27	55.3496	4.867	4.106e-13	1.2481e-09
Cluster-38255.67117	67.1921	5432.17	-6.3379	4.4273e-13	1.305e-09
Cluster-38255.81848	41.3242	1186.1	-4.8414	4.4058e-13	1.305e-09
Cluster-38255.56706	1776.81	49.3174	5.17	5.0251e-13	1.4591e-09
Cluster-38255.76993	17020.3	436.153	5.2862	6.1186e-13	1.7505e-09
Cluster-38255.103950	0	844.161	-12.019	6.4531e-13	1.8194e-09
Cluster-38255.84299	587.798	26.5287	4.4701	8.6193e-13	2.3955e-09
Cluster-38255.63156	405.195	4.10601	6.6283	9.2526e-13	2.5353e-09
Cluster-38255.67735	3416.47	112.708	4.9215	9.4888e-13	2.5639e-09
Cluster-38255.43598	2.04395	2673.82	-10.32	1.4517e-12	3.8686e-09
Cluster-38255.83717	90.5665	1881.11	-4.3757	1.5562e-12	4.0913e-09
Cluster-38255.26688	0.340658	1135.25	-11.484	1.5903e-12	4.125e-09
Cluster-38255.91813	601.226	14.8767	5.3411	2.0783e-12	5.3199e-09
Cluster-38255.44186	0	723.453	-11.796	2.1475e-12	5.4257e-09
Cluster-38255.72844	926.721	42.9533	4.431	2.49e-12	6.2105e-09
Cluster-38255.52330	6060.55	207.982	4.8648	2.6604e-12	6.5514e-09
Cluster-38255.43758	3338.96	0.275361	13.38	4.2708e-12	1.0386e-08
Cluster-38255.33141	882.845	0	12.423	4.3899e-12	1.0543e-08
Cluster-38255.34861	575.156	20.431	4.8181	4.6679e-12	1.0941e-08
Cluster-38255.79194	6699.83	415.646	4.0106	4.6291e-12	1.0941e-08
Cluster-38255.77930	1660.88	87.8967	4.2396	4.8895e-12	1.1324e-08
Cluster-38255.76570	124.484	3700.64	-4.893	5.1129e-12	1.1702e-08
Cluster-38255.41174	927.178	22.643	5.3538	5.2427e-12	1.1843e-08
Cluster-38255.78640	31362.2	1233.89	4.6677	5.2963e-12	1.1843e-08
Cluster-38255.87671	15859.9	448.446	5.1442	5.3901e-12	1.1916e-08
Cluster-38255.112251	0	510.166	-11.292	5.813e-12	1.2706e-08
Cluster-38255.65520	3907.08	105.856	5.2065	6.3237e-12	1.3669e-08
Cluster-38255.83183	3210.63	158.356	4.3414	7.0175e-12	1.5002e-08
Cluster-38255.104882	484.096	3.39329	7.1443	7.1976e-12	1.5056e-08
Cluster-38255.70478	9585.17	492.625	4.2822	7.1547e-12	1.5056e-08
Cluster-38255.85562	7583.38	142.4	5.735	7.5076e-12	1.5538e-08
Cluster-38255.42041	882.957	26.1882	5.0753	8.5304e-12	1.7469e-08
Cluster-38255.79541	39746.2	2047.85	4.2786	8.8094e-12	1.7852e-08
Cluster-38255.104727	182.286	0	10.147	8.9036e-12	1.7857e-08
Cluster-38255.104892	577.124	2.74508	7.7364	9.3686e-12	1.8598e-08
Cluster-38255.103864	0	548.15	-11.396	9.8374e-12	1.9331e-08
Cluster-38255.44408	0	539.761	-11.373	1.0065e-11	1.9581e-08
Cluster-38255.25781	0	251.401	-10.271	1.0749e-11	2.0704e-08
Cluster-38255.42409	0	595.228	-11.514	1.0891e-11	2.0773e-08
Cluster-38255.80548	21.3471	589.641	-4.7844	1.1218e-11	2.1188e-08
Cluster-38255.84911	2.56396	193.647	-6.2355	1.1647e-11	2.1787e-08
Cluster-38255.89876	8.35005	294.49	-5.135	1.2633e-11	2.3405e-08
Cluster-38255.44202	0	662.821	-11.67	1.4097e-11	2.5726e-08
Cluster-38255.85472	846.203	27.3246	4.9525	1.415e-11	2.5726e-08
Cluster-38255.25618	0	532.73	-11.354	1.4487e-11	2.6095e-08
Cluster-38255.72176	7962.65	340.795	4.5462	1.5277e-11	2.7266e-08
Cluster-38255.60924	208.193	4.44173	5.5592	1.5681e-11	2.7733e-08
Cluster-38255.53168	1539.59	60.1977	4.6763	1.5906e-11	2.7877e-08
Cluster-38255.50850	7.56191	368.194	-5.6152	1.6387e-11	2.8464e-08
Cluster-38255.41677	1660.17	31.2696	5.7307	1.6628e-11	2.8627e-08
Cluster-38255.80560	34339.3	1850.4	4.2139	1.7452e-11	2.9782e-08
Cluster-38255.103826	0	751.158	-11.85	1.7739e-11	3.0008e-08
Cluster-38255.43972	0	526.565	-11.338	1.8525e-11	3.1068e-08
Cluster-38255.78866	1426.01	83.1546	4.1	1.9856e-11	3.3016e-08
Cluster-38255.14790	297.211	0	10.852	2.1119e-11	3.4776e-08
Cluster-38255.25018	9.10175	301.624	-5.0463	2.1272e-11	3.4776e-08
Cluster-38255.105132	534.779	17.239	4.9558	2.4319e-11	3.9426e-08
Cluster-38255.103747	0	492.156	-11.24	2.4631e-11	3.9602e-08
Cluster-38255.102180	2794.76	43.7554	5.9979	2.5252e-11	3.9767e-08
Cluster-38255.103357	0	489.014	-11.231	2.5199e-11	3.9767e-08
Cluster-38255.99374	302.271	7.52153	5.3267	2.5347e-11	3.9767e-08
Cluster-38255.81664	0	205.705	-9.9816	2.723e-11	4.2379e-08
Cluster-38255.44190	0	472.127	-11.18	2.8568e-11	4.4108e-08
Cluster-38255.43950	0	448.689	-11.107	2.9685e-11	4.5473e-08
Cluster-38255.44404	0	389.982	-10.904	3.3934e-11	5.1575e-08
Cluster-38255.89743	454.039	15.8749	4.8399	3.7337e-11	5.6307e-08
Cluster-38255.24744	0	251.231	-10.27	3.9101e-11	5.8514e-08
Cluster-38255.24529	0	586.891	-11.494	4.084e-11	6.0649e-08
Cluster-38255.86819	443.85	13.9639	4.9902	4.3688e-11	6.4389e-08
Cluster-38255.74697	11.2233	763.664	-6.0849	4.4156e-11	6.4588e-08
Cluster-38255.34547	0.681316	1053.48	-10.528	4.5087e-11	6.5458e-08
Cluster-38255.49942	11.6138	361.564	-4.9655	4.5633e-11	6.576e-08
Cluster-38255.91934	416.554	6.57733	5.9927	4.6461e-11	6.646e-08
Cluster-38255.53549	2466.11	59.2866	5.3772	4.7377e-11	6.6788e-08
Cluster-38255.98422	3018.91	59.2298	5.6708	4.7255e-11	6.6788e-08
Cluster-38255.94540	1465.38	49.1839	4.8958	5.0651e-11	7.0891e-08
Cluster-38255.52513	0	184.052	-9.8211	5.5563e-11	7.6662e-08
Cluster-38255.63235	8.11064	236.43	-4.8662	5.5297e-11	7.6662e-08
Cluster-38255.83957	7441.06	400.059	4.2171	5.7118e-11	7.8183e-08
Cluster-38255.86326	615.839	38.3792	4.0041	5.7469e-11	7.8183e-08
Cluster-38255.18427	402.163	10.0744	5.3164	6.0065e-11	8.1147e-08
Cluster-38255.67398	1387.97	43.7307	4.9873	6.2067e-11	8.3273e-08
Cluster-38255.104836	681.271	24.2209	4.8142	6.5523e-11	8.7309e-08
Cluster-38255.103165	1316.76	46.186	4.8342	6.6535e-11	8.8053e-08
Cluster-38255.51884	274.13	0.57296	8.8853	7.2447e-11	9.523e-08
Cluster-38255.70221	225.29	0.561841	8.6089	7.4527e-11	9.6658e-08
Cluster-38255.84487	23.2405	480.782	-4.371	7.4271e-11	9.6658e-08
Cluster-38255.41228	260.458	11.3839	4.5171	7.8417e-11	9.9708e-08
Cluster-38255.78537	7.35169	259.471	-5.1405	7.8267e-11	9.9708e-08
Cluster-38255.97679	312.864	12.0284	4.7031	7.778e-11	9.9708e-08
Cluster-38255.84288	62101.1	1198.61	5.6951	8.0217e-11	1.0134e-07
Cluster-38255.56336	28.3109	1753.24	-5.9513	8.1841e-11	1.0206e-07
Cluster-38255.70351	180.243	6.66209	4.756	8.1743e-11	1.0206e-07
Cluster-38255.87942	30.9349	872.95	-4.8158	8.4074e-11	1.0418e-07
Cluster-38255.54625	364.985	6.69386	5.769	8.5448e-11	1.0521e-07
Cluster-38255.81968	8520.36	575.566	3.8879	8.63e-11	1.0559e-07
Cluster-38255.67335	7114.94	445.243	3.9982	8.8001e-11	1.07e-07
Cluster-38255.71687	10.0637	274.834	-4.7756	8.8831e-11	1.0734e-07
Cluster-38255.41206	1046.5	0	12.668	9.0672e-11	1.0889e-07
Cluster-38255.112804	0	376.369	-10.853	9.453e-11	1.1214e-07
Cluster-38255.93322	1363.13	40.6577	5.0676	9.3983e-11	1.1214e-07
Cluster-38255.68121	23.9424	522.727	-4.4457	9.5258e-11	1.1231e-07
Cluster-38255.26135	0	454.829	-11.126	9.7917e-11	1.1475e-07
Cluster-38255.15820	1094.28	4.74785	7.8388	1.0807e-10	1.2448e-07
Cluster-38255.62993	1289.51	0	12.969	1.0805e-10	1.2448e-07
Cluster-38255.72837	302.083	5.00833	5.9191	1.0813e-10	1.2448e-07
Cluster-38255.43626	0	460.651	-11.145	1.1196e-10	1.2812e-07
Cluster-38255.107352	0	377.15	-10.856	1.1598e-10	1.3118e-07
Cluster-38255.36839	529.356	0	11.685	1.1593e-10	1.3118e-07
Cluster-38255.76494	1298.21	56.5119	4.5222	1.2274e-10	1.3803e-07
Cluster-38255.82838	177.832	2.95056	5.921	1.366e-10	1.5273e-07
Cluster-38255.98527	530.941	6.04149	6.4543	1.4003e-10	1.5567e-07
Cluster-38255.73118	6774.95	324.853	4.3825	1.5019e-10	1.6601e-07
Cluster-38255.70297	27.3566	892.7	-5.0254	1.5499e-10	1.7035e-07
Cluster-38255.112099	0	356.586	-10.775	1.5668e-10	1.7125e-07
Cluster-38255.48476	891.418	37.4975	4.5711	1.6348e-10	1.7768e-07
Cluster-38255.74227	527	15.4604	5.0884	1.8199e-10	1.9669e-07
Cluster-38255.86592	255.926	5950.95	-4.539	1.9081e-10	2.0509e-07
Cluster-38255.96340	795.469	0	12.273	1.9246e-10	2.0572e-07
Cluster-38255.74912	37.6674	751.673	-4.3168	1.9974e-10	2.1234e-07
Cluster-38255.48138	230.537	2.12924	6.7847	2.0214e-10	2.1373e-07
Cluster-38255.45135	274.674	4.03137	6.0857	2.1553e-10	2.2665e-07
Cluster-38255.44130	0.340658	459.251	-10.179	2.1794e-10	2.2795e-07
Cluster-38255.42271	1.78911	359.496	-7.6322	2.2026e-10	2.2914e-07
Cluster-38255.40014	2525.95	2.11812	10.231	2.2672e-10	2.3461e-07
Cluster-38255.41693	238.462	5.49393	5.4379	2.3332e-10	2.4016e-07
Cluster-38255.56823	1816.39	81.1403	4.4843	2.4297e-10	2.4878e-07
Cluster-38255.64348	273.206	5.18681	5.7157	2.4603e-10	2.5059e-07
Cluster-38255.97025	1905.1	92.6191	4.362	2.5339e-10	2.5675e-07
Cluster-38255.46867	214.116	0.626961	8.4936	2.5728e-10	2.5934e-07
Cluster-38255.41097	1069.25	0.57296	10.853	2.5961e-10	2.6034e-07
Cluster-38255.69202	3510.36	272.98	3.6846	2.6166e-10	2.6105e-07
Cluster-38255.80493	13965.9	774.893	4.1718	2.6773e-10	2.6574e-07
Cluster-38255.106934	155.165	2.28548	6.0729	2.7279e-10	2.6939e-07
Cluster-38255.111977	0	270.874	-10.379	2.7781e-10	2.7158e-07
Cluster-38255.45289	567.545	24.4105	4.5389	2.772e-10	2.7158e-07
Cluster-38255.73465	535.496	18.7121	4.842	2.8334e-10	2.7561e-07
Cluster-38255.88351	128.969	1825.98	-3.8236	3.141e-10	3.0401e-07
Cluster-38255.83560	5570.94	213.533	4.7054	3.1756e-10	3.0511e-07
Cluster-38255.90063	82.6613	1692.02	-4.3543	3.1837e-10	3.0511e-07
Cluster-38255.36295	3.75757	905.79	-7.9198	3.3206e-10	3.1557e-07
Cluster-38255.43152	0	350.184	-10.749	3.3253e-10	3.1557e-07
Cluster-38255.67018	4787.17	219.339	4.4479	3.3866e-10	3.1982e-07
Cluster-38255.113648	0	306.042	-10.555	3.5646e-10	3.3396e-07
Cluster-38255.67269	983.252	60.122	4.0308	3.5706e-10	3.3396e-07
Cluster-38255.106164	0	262.758	-10.335	3.7285e-10	3.4693e-07
Cluster-38255.42193	3378.59	2.35537	10.489	3.7985e-10	3.4693e-07
Cluster-38255.84999	8.53712	212.725	-4.6425	3.798e-10	3.4693e-07
Cluster-38255.91200	31.8736	571.129	-4.161	3.7594e-10	3.4693e-07
Cluster-38255.92770	778.229	38.9404	4.3215	3.7781e-10	3.4693e-07
Cluster-38255.43642	0	296.983	-10.511	3.8534e-10	3.5031e-07
Cluster-38255.73598	18280.6	582.84	4.971	3.9891e-10	3.6096e-07
Cluster-38255.33816	0	132.677	-9.3491	4.0094e-10	3.6111e-07
Cluster-38255.91869	3236.7	78.9598	5.3568	4.0547e-10	3.6351e-07
Cluster-38255.26476	0.340658	488.791	-10.268	4.2645e-10	3.8056e-07
Cluster-38255.92532	3507.59	259.726	3.7555	4.3478e-10	3.8622e-07
Cluster-38255.112411	0	281.648	-10.435	4.3826e-10	3.873e-07
Cluster-38255.112853	0	291.678	-10.485	4.3997e-10	3.873e-07
Cluster-38255.26133	1.06874	166.082	-7.2479	4.8991e-10	4.2548e-07
Cluster-38255.67581	1678.82	30.6788	5.773	4.881e-10	4.2548e-07
Cluster-38255.76281	8499.26	690.508	3.6216	4.8886e-10	4.2548e-07
Cluster-38255.85864	51.2375	1585.52	-4.9508	5.2148e-10	4.5089e-07
Cluster-38255.42340	0	391.044	-10.908	5.2803e-10	4.5453e-07
Cluster-38255.74235	2956.01	184.631	4.0009	5.3633e-10	4.5965e-07
Cluster-38255.100008	11.9596	341.004	-4.8292	5.4831e-10	4.6785e-07
Cluster-38255.105102	3296.14	88.1865	5.2236	5.7602e-10	4.8935e-07
Cluster-38255.36275	214.109	0	10.379	6.0857e-10	5.1475e-07
Cluster-38255.33604	0	301.182	-10.532	6.3173e-10	5.3203e-07
Cluster-38255.79483	15.6287	874.258	-5.8004	6.8463e-10	5.7409e-07
Cluster-38255.18076	0	251.231	-10.27	7.0358e-10	5.8599e-07
Cluster-38255.43206	0	326.196	-10.647	7.0484e-10	5.8599e-07
Cluster-38255.43819	0	256.781	-10.302	7.168e-10	5.9088e-07
Cluster-38255.50113	980.713	30.9408	4.9857	7.1524e-10	5.9088e-07
Cluster-38255.54311	285.117	12.4499	4.5218	7.3842e-10	6.0613e-07
Cluster-38255.65304	40.2743	1457.68	-5.1779	7.5225e-10	6.1489e-07
Cluster-38255.105073	50.1275	1254.66	-4.645	7.7395e-10	6.212e-07
Cluster-38255.112495	0	273.093	-10.39	7.7511e-10	6.212e-07
Cluster-38255.43522	0	216.399	-10.055	7.7593e-10	6.212e-07
Cluster-38255.58859	180.04	2.61485	6.1045	7.668e-10	6.212e-07
Cluster-38255.89937	16.8614	677.549	-5.3244	7.6493e-10	6.212e-07
Cluster-38255.57671	181.757	6.30414	4.8436	8.0131e-10	6.3889e-07
Cluster-38255.104666	446.028	10.2307	5.4412	8.5199e-10	6.7653e-07
Cluster-38255.93831	430.866	7.51201	5.8399	8.8674e-10	7.0126e-07
Cluster-38255.63276	15.1062	440.694	-4.8668	8.9889e-10	7.0513e-07
Cluster-38255.75673	32.3152	888.197	-4.7828	8.9802e-10	7.0513e-07
Cluster-38255.64992	244.016	0	10.568	9.9053e-10	7.739e-07
Cluster-38255.23416	0	285.717	-10.456	1.0746e-09	8.2308e-07
Cluster-38255.26216	0	260.358	-10.321	1.0718e-09	8.2308e-07
Cluster-38255.40033	325.487	0	10.983	1.0658e-09	8.2308e-07
Cluster-38255.85717	552.722	0	11.747	1.0727e-09	8.2308e-07
Cluster-38255.86603	8549.6	242.736	5.1386	1.0716e-09	8.2308e-07
Cluster-38255.104815	718.248	0	12.125	1.1102e-09	8.4629e-07
Cluster-38255.79553	73332.6	4548.46	4.011	1.1136e-09	8.4629e-07
Cluster-38255.28008	1427.07	0.275361	12.154	1.1189e-09	8.4695e-07
Cluster-38255.55254	196.492	0.940441	7.77	1.1401e-09	8.5968e-07
Cluster-38255.74461	213.499	3240.33	-3.9236	1.1818e-09	8.8768e-07
Cluster-38255.95465	1701.53	54.2564	4.9699	1.2046e-09	9.0133e-07
Cluster-38255.80366	62.3246	1262.7	-4.3399	1.2191e-09	9.0867e-07
Cluster-38255.87233	4934.5	288.551	4.0959	1.2808e-09	9.5101e-07
Cluster-38255.31958	0	321.303	-10.625	1.3336e-09	9.8646e-07
Cluster-38255.13184	213.135	0	10.373	1.3632e-09	1.0046e-06
Cluster-38255.76901	21.9657	500.187	-4.5055	1.3831e-09	1.0115e-06
Cluster-38255.92228	821.478	41.1391	4.3193	1.3798e-09	1.0115e-06
Cluster-38255.67928	2311.17	152.058	3.9259	1.3965e-09	1.0175e-06
Cluster-38255.66290	2453.02	88.8716	4.7863	1.4155e-09	1.0275e-06
Cluster-38255.44053	0	259.981	-10.319	1.5524e-09	1.1227e-06
Cluster-38255.23376	0	202.61	-9.9596	1.5645e-09	1.1273e-06
Cluster-38255.57008	251.128	2.14036	6.9002	1.5804e-09	1.1345e-06
Cluster-38255.85059	30813	2087.82	3.8835	1.6226e-09	1.1605e-06
Cluster-38255.86380	490.804	9.20865	5.7335	1.6467e-09	1.1734e-06
Cluster-38255.25864	8.61569	308.266	-5.1662	1.6682e-09	1.1845e-06
Cluster-38255.50049	584.346	23.0216	4.6643	1.7867e-09	1.264e-06
Cluster-38255.26346	0	227.051	-10.124	1.8023e-09	1.2703e-06
Cluster-38255.26160	0	209.855	-10.01	1.8851e-09	1.324e-06
Cluster-38255.42381	0	323.66	-10.635	1.8931e-09	1.3248e-06
Cluster-38255.24332	0	188.086	-9.8523	1.9057e-09	1.3288e-06
Cluster-38255.79038	28438	1749.39	4.0229	1.9773e-09	1.3738e-06
Cluster-38255.84030	50.9231	1142.85	-4.4878	2.0728e-09	1.4351e-06
Cluster-38255.97855	1885.56	105.704	4.1569	2.0832e-09	1.4371e-06
Cluster-38255.76396	3385.68	149.723	4.4987	2.0938e-09	1.4393e-06
Cluster-38255.103666	0	274.722	-10.399	2.1563e-09	1.4771e-06
Cluster-38255.112019	0	291.445	-10.484	2.1799e-09	1.488e-06
Cluster-38255.94043	6481.36	251.88	4.6853	2.2096e-09	1.503e-06
Cluster-38255.118833	119.806	0	9.5412	2.233e-09	1.5103e-06
Cluster-38255.44203	0.340658	351.675	-9.7935	2.2358e-09	1.5103e-06
Cluster-38255.107734	0	417.04	-11.001	2.2696e-09	1.5278e-06
Cluster-38255.93066	11896.2	686.605	4.1148	2.3072e-09	1.5478e-06
Cluster-38255.88421	1253.02	51.3857	4.6075	2.3396e-09	1.5641e-06
Cluster-38255.67094	3719.61	128.166	4.8587	2.3524e-09	1.5673e-06
Cluster-38255.44167	0	229.893	-10.142	2.3621e-09	1.5684e-06
Cluster-38255.85025	17.441	2270.14	-7.0212	2.4268e-09	1.6059e-06
Cluster-38255.61945	129.051	0.31348	8.687	2.4791e-09	1.6349e-06
Cluster-38255.112385	0	278.993	-10.421	2.5159e-09	1.6536e-06
Cluster-38255.89087	348.6	0	11.082	2.5987e-09	1.7022e-06
Cluster-38255.59656	5.4922	134.118	-4.6071	2.6171e-09	1.7085e-06
Cluster-38255.75117	33.1665	558.22	-4.0746	2.6347e-09	1.7143e-06
Cluster-38255.103745	0	193.818	-9.8957	2.6661e-09	1.7232e-06
Cluster-38255.89651	124.346	0.848321	7.1681	2.6645e-09	1.7232e-06
Cluster-38255.43449	0	319.634	-10.617	2.6837e-09	1.7288e-06
Cluster-38255.90124	155.28	3.47429	5.4791	2.7019e-09	1.7348e-06
Cluster-38255.69566	5499.91	444.376	3.6295	2.7443e-09	1.7562e-06
Cluster-38255.36490	0	266.789	-10.357	2.7723e-09	1.7683e-06
Cluster-38255.43092	0	186.677	-9.8415	2.8454e-09	1.809e-06
Cluster-38255.107495	0	243.488	-10.225	2.8766e-09	1.8229e-06
Cluster-38255.118956	87.3796	0	9.0859	3.0329e-09	1.9157e-06
Cluster-38255.68178	3177.01	90.99	5.1253	3.0779e-09	1.9378e-06
Cluster-38255.70476	154.781	3.30216	5.5663	3.136e-09	1.968e-06
Cluster-38255.80054	77331	5677.46	3.7677	3.2169e-09	2.0123e-06
Cluster-38255.59582	304.573	0	10.888	3.2503e-09	2.0267e-06
Cluster-38255.104807	210.82	9.63489	4.4523	3.2988e-09	2.0503e-06
Cluster-38255.83577	908.733	56.9525	3.9967	3.3108e-09	2.0512e-06
Cluster-38255.60457	31.4421	690.092	-4.4551	3.3239e-09	2.0528e-06
Cluster-38255.91013	3.98926	158.021	-5.2996	3.3359e-09	2.0537e-06
Cluster-38255.27083	0	168.517	-9.6938	3.49e-09	2.1418e-06
Cluster-38255.17820	0	264.828	-10.346	3.5744e-09	2.1867e-06
Cluster-38255.51976	259.924	12.2964	4.3975	3.6706e-09	2.2385e-06
Cluster-38255.41524	101.244	0	9.2988	3.7729e-09	2.2937e-06
Cluster-38255.79264	63.5638	1084.32	-4.0915	3.9356e-09	2.3852e-06
Cluster-38255.51185	39.6064	1076.86	-4.7639	4.0633e-09	2.455e-06
Cluster-38255.15819	1796.38	8.93387	7.6468	4.1333e-09	2.4895e-06
Cluster-38255.19885	0	217.961	-10.065	4.1677e-09	2.5024e-06
Cluster-38255.43622	3.59365	417.344	-6.8505	4.2851e-09	2.565e-06
Cluster-38255.41995	2005.93	3.80841	9.0423	4.3103e-09	2.5722e-06
Cluster-38255.64347	1500.58	69.8484	4.425	4.5158e-09	2.6866e-06
Cluster-38255.72397	1706.18	76.1027	4.4866	4.613e-09	2.7361e-06
Cluster-38255.28023	160.73	7.79054	4.3635	4.8317e-09	2.8571e-06
Cluster-38255.37235	0	248.937	-10.257	5.0531e-09	2.9789e-06
Cluster-38255.84990	31.8033	626.443	-4.2977	5.0694e-09	2.9795e-06
Cluster-38255.65870	22.854	692.768	-4.922	5.0951e-09	2.9856e-06
Cluster-38255.103695	0	208.992	-10.004	5.2375e-09	3.0598e-06
Cluster-38255.71192	6.08769	180.498	-4.8782	5.4586e-09	3.1794e-06
Cluster-38255.66253	1225	112.323	3.4471	5.6209e-09	3.2642e-06
Cluster-38255.93509	906.911	69.7605	3.7004	5.6938e-09	3.2967e-06
Cluster-38255.42368	0	233.88	-10.167	5.8024e-09	3.3496e-06
Cluster-38255.56169	452.232	36.9049	3.6161	5.87e-09	3.3786e-06
Cluster-38255.62890	30.5603	928.375	-4.9216	5.9152e-09	3.3946e-06
Cluster-38255.36532	0	251.479	-10.271	6.0104e-09	3.4391e-06
Cluster-38255.72554	1032.16	48.1608	4.4214	6.1148e-09	3.4886e-06
Cluster-38255.113725	0	190.054	-9.8674	6.239e-09	3.549e-06
Cluster-38255.48137	210.134	4.63133	5.5013	6.2678e-09	3.555e-06
Cluster-38255.104531	0	257.826	-10.307	6.3339e-09	3.582e-06
Cluster-38255.42709	0	232.758	-10.16	6.5042e-09	3.6677e-06
Cluster-38255.79035	2407.61	217.867	3.4659	6.5676e-09	3.6927e-06
Cluster-38255.95318	22.5067	699.241	-4.9535	6.6487e-09	3.7275e-06
Cluster-38255.88861	571.283	24.8284	4.5219	6.7937e-09	3.7979e-06
Cluster-38255.36452	0.379709	434.847	-10.1	6.8687e-09	3.8288e-06
Cluster-38255.66629	36.3622	909.05	-4.641	6.9085e-09	3.84e-06
Cluster-38255.36258	105.096	0	9.3521	6.9427e-09	3.848e-06
Cluster-38255.55491	24.0702	889.771	-5.2039	6.9826e-09	3.8542e-06
Cluster-38255.77538	11330.7	862.808	3.715	7.001e-09	3.8542e-06
Cluster-38255.97722	437.921	15.3047	4.8345	7.0133e-09	3.8542e-06
Cluster-38255.82618	17.7406	303.558	-4.0976	7.3938e-09	4.0518e-06
Cluster-38255.27223	0	168.565	-9.6941	7.5102e-09	4.0926e-06
Cluster-38255.70866	993.312	27.809	5.16	7.5096e-09	4.0926e-06
Cluster-38255.66868	205.627	8.70398	4.5615	7.7212e-09	4.1958e-06
Cluster-38255.50663	620.383	31.7309	4.2874	7.7668e-09	4.2088e-06
Cluster-38255.94171	51.0514	1581.56	-4.9523	7.7901e-09	4.2097e-06
Cluster-38255.103565	1781.94	2.08001	9.7486	7.9943e-09	4.3082e-06
Cluster-38255.81185	1813.35	113.411	3.9991	8.259e-09	4.4385e-06
Cluster-38255.42781	0	222.07	-10.092	8.3274e-09	4.4629e-06
Cluster-38255.103696	0	244.928	-10.233	8.5465e-09	4.5552e-06
Cluster-38255.26060	0	266.983	-10.358	8.5451e-09	4.5552e-06
Cluster-38255.74988	810.401	58.7673	3.7858	8.7871e-09	4.6523e-06
Cluster-38255.79136	7838.4	475.099	4.0442	8.8093e-09	4.6523e-06
Cluster-38255.86294	6612.1	205.301	5.0093	8.7621e-09	4.6523e-06
Cluster-38255.94818	0.379709	184.992	-8.8665	8.8242e-09	4.6523e-06
Cluster-38255.22946	0	230.311	-10.145	9.0918e-09	4.7804e-06
Cluster-38255.75782	3670.53	215.284	4.0916	9.2468e-09	4.8488e-06
Cluster-38255.108663	0	167.668	-9.6866	9.2814e-09	4.8538e-06
Cluster-38255.39357	905.557	0	12.46	9.4407e-09	4.9239e-06
Cluster-38255.91218	45.9917	834.008	-4.1785	9.5001e-09	4.9416e-06
Cluster-38255.90673	4029.92	214.828	4.2297	9.6681e-09	5.0156e-06
Cluster-38255.22692	0	174.359	-9.743	9.7543e-09	5.0469e-06
Cluster-38255.106469	88.7315	1.42604	5.943	9.7885e-09	5.0511e-06
Cluster-38255.93298	3537.72	151.118	4.5489	1.0329e-08	5.3159e-06
Cluster-38255.43106	0	179.465	-9.7847	1.0694e-08	5.4894e-06
Cluster-38255.41673	544.464	9.55549	5.8313	1.0756e-08	5.5067e-06
Cluster-38255.81355	337.058	21.8586	3.9491	1.0848e-08	5.5392e-06
Cluster-38255.44452	0	208.937	-10.004	1.1178e-08	5.6925e-06
Cluster-38255.118185	0	173.841	-9.7387	1.121e-08	5.6943e-06
Cluster-38255.91742	83.1616	2.31248	5.1636	1.13e-08	5.7246e-06
Cluster-38255.114335	1.15456	119.342	-6.7334	1.1545e-08	5.8188e-06
Cluster-38255.35348	451.407	0	11.455	1.1533e-08	5.8188e-06
Cluster-38255.54830	2.8188	220.789	-6.2687	1.1632e-08	5.8322e-06
Cluster-38255.67533	9.15623	187.383	-4.353	1.1632e-08	5.8322e-06
Cluster-38255.103320	0	208.666	-10.002	1.174e-08	5.8714e-06
Cluster-38255.105659	6.77935	226.962	-5.0732	1.2125e-08	6.0357e-06
Cluster-38255.61087	269.994	4.79809	5.824	1.2193e-08	6.0357e-06
Cluster-38255.62591	331.507	11.51	4.8459	1.2135e-08	6.0357e-06
Cluster-38255.74529	3517.78	358.836	3.2932	1.217e-08	6.0357e-06
Cluster-38255.69028	1442.68	27.4361	5.7181	1.2415e-08	6.1145e-06
Cluster-38255.75990	3705.51	288.822	3.6814	1.2408e-08	6.1145e-06
Cluster-38255.40662	0	969.969	-12.219	1.2775e-08	6.2758e-06
Cluster-38255.101017	1544.12	87.7381	4.1377	1.2912e-08	6.3273e-06
Cluster-38255.78659	231.572	0	10.492	1.3439e-08	6.5691e-06
Cluster-38255.44459	136.565	6.29937	4.4316	1.3767e-08	6.7124e-06
Cluster-38255.105453	454.064	30.0427	3.9182	1.4411e-08	7.0087e-06
Cluster-38255.77857	12.2925	275.208	-4.4801	1.4545e-08	7.0563e-06
Cluster-38255.43925	0	212.412	-10.028	1.4685e-08	7.089e-06
Cluster-38255.83858	23338	1017.48	4.5195	1.4662e-08	7.089e-06
Cluster-38255.77595	64.7885	1157.03	-4.1582	1.4834e-08	7.1432e-06
Cluster-38255.73798	456.445	16.2767	4.8146	1.5168e-08	7.2858e-06
Cluster-38255.83940	4078.15	332.47	3.6167	1.544e-08	7.3983e-06
Cluster-38255.25007	0	168.259	-9.6916	1.5957e-08	7.6141e-06
Cluster-38255.44142	0	196.948	-9.9188	1.5968e-08	7.6141e-06
Cluster-38255.112070	11738.3	703.995	4.0594	1.6019e-08	7.6197e-06
Cluster-38255.84394	153.607	9.34206	4.0403	1.6368e-08	7.7666e-06
Cluster-38255.107502	206.544	0	10.327	1.7087e-08	8.088e-06
Cluster-38255.75093	21.0085	308.908	-3.8785	1.7657e-08	8.3375e-06
Cluster-38255.41268	0	104.975	-9.0108	1.7725e-08	8.3491e-06
Cluster-38255.50488	0.720367	191.753	-8.0347	1.777e-08	8.3502e-06
Cluster-38255.15546	65.7935	0	8.6767	1.8173e-08	8.519e-06
Cluster-38255.42553	112.889	0.913441	6.9893	1.8355e-08	8.584e-06
Cluster-38255.96281	284.209	13.5614	4.3874	1.8878e-08	8.807e-06
Cluster-38255.80737	22535	1794.5	3.6505	1.8938e-08	8.8138e-06
Cluster-38255.32350	0	336.416	-10.691	1.9127e-08	8.8806e-06
Cluster-38255.39427	169.953	4.22037	5.3462	1.945e-08	8.9699e-06
Cluster-38255.42214	95.7516	0.275361	8.2562	1.9457e-08	8.9699e-06
Cluster-38255.83530	175.951	2215.3	-3.6539	1.9427e-08	8.9699e-06
Cluster-38255.35135	269.202	0	10.709	1.9652e-08	9.0382e-06
Cluster-38255.26667	0.759419	250.027	-8.3904	2.0666e-08	9.4822e-06
Cluster-38255.44248	0	201.283	-9.9502	2.0816e-08	9.5286e-06
Cluster-38255.18270	0	174.463	-9.7439	2.1081e-08	9.6269e-06
Cluster-38255.104512	174.573	3.69565	5.5516	2.1273e-08	9.6919e-06
Cluster-38255.34670	0	315.81	-10.6	2.135e-08	9.7044e-06
Cluster-38255.104064	0	150.784	-9.5335	2.1495e-08	9.7475e-06
Cluster-38255.85203	1947.03	138.938	3.8086	2.1708e-08	9.8213e-06
Cluster-38255.60673	0.728084	124.676	-7.408	2.2156e-08	9.9776e-06
Cluster-38255.70657	219.317	0	10.414	2.2119e-08	9.9776e-06
Cluster-38255.35731	0	183.188	-9.8142	2.2393e-08	1.0061e-05
Cluster-38255.24408	0	164.079	-9.6553	2.3368e-08	1.047e-05
Cluster-38255.43845	0	184.329	-9.8233	2.3411e-08	1.047e-05
Cluster-38255.27238	0	144.55	-9.473	2.3513e-08	1.0491e-05
Cluster-38255.75047	505.831	5781.41	-3.5146	2.3683e-08	1.0543e-05
Cluster-38255.103494	0	181.176	-9.7983	2.4085e-08	1.0698e-05
Cluster-38255.80597	705.26	46.5574	3.9202	2.4157e-08	1.0705e-05
Cluster-38255.81406	289.565	8522.92	-4.8797	2.4384e-08	1.0781e-05
Cluster-38255.41979	1928.05	7.05281	8.1007	2.4473e-08	1.0796e-05
Cluster-38255.18501	0	162.105	-9.6378	2.4733e-08	1.0882e-05
Cluster-38255.82719	5058.25	187.838	4.7511	2.478e-08	1.0882e-05
Cluster-38255.56427	90.7686	3.45205	4.7101	2.4953e-08	1.0884e-05
Cluster-38255.68824	23.6171	320.991	-3.7622	2.4905e-08	1.0884e-05
Cluster-38255.81826	2956.09	132.589	4.4788	2.4899e-08	1.0884e-05
Cluster-38255.76750	949.898	20.7848	5.5148	2.5051e-08	1.0903e-05
Cluster-38255.83845	9953.48	1039.09	3.2599	2.5204e-08	1.0945e-05
Cluster-38255.25331	0	181.798	-9.8033	2.5396e-08	1.1004e-05
Cluster-38255.32770	5.84057	508.747	-6.4425	2.5849e-08	1.1175e-05
Cluster-38255.59964	106.386	1507.99	-3.8248	2.6242e-08	1.132e-05
Cluster-38255.60855	2470.95	107.479	4.5225	2.6513e-08	1.1411e-05
Cluster-38255.18199	0	184.884	-9.8276	2.6808e-08	1.1513e-05
Cluster-38255.26719	0	192.865	-9.8885	2.7314e-08	1.1704e-05
Cluster-38255.35286	28.7708	399.445	-3.7956	2.7424e-08	1.1726e-05
Cluster-38255.96925	4.78773	295.219	-5.9461	2.7773e-08	1.1849e-05
Cluster-78641.0	0	149.573	-9.5218	2.8074e-08	1.1951e-05
Cluster-38255.96123	85.5821	2.63708	5.0245	2.8203e-08	1.198e-05
Cluster-38255.103497	0	174.263	-9.7422	2.8345e-08	1.2014e-05
Cluster-38255.113122	0	139.701	-9.4233	2.8612e-08	1.2101e-05
Cluster-38255.23277	0	151.169	-9.5371	2.878e-08	1.2145e-05
Cluster-38255.41563	532.907	0.31348	10.733	2.8845e-08	1.2146e-05
Cluster-38255.104267	0	131.774	-9.3389	2.921e-08	1.2274e-05
Cluster-38255.22850	0	141.302	-9.4397	3.0067e-08	1.2552e-05
Cluster-38255.25723	0	125.466	-9.2682	3.0055e-08	1.2552e-05
Cluster-38255.61890	12.625	499.009	-5.3013	3.0001e-08	1.2552e-05
Cluster-38255.83643	1901.72	163.17	3.5428	3.0216e-08	1.2587e-05
Cluster-38255.47865	643.606	15.4804	5.3781	3.0327e-08	1.2607e-05
Cluster-38255.41325	511.608	0	11.636	3.0552e-08	1.2646e-05
Cluster-38255.43809	0	176.092	-9.7573	3.0534e-08	1.2646e-05
Cluster-38255.34965	0	123.687	-9.2475	3.0905e-08	1.2765e-05
Cluster-38255.98444	83.4151	0	9.0187	3.1173e-08	1.2849e-05
Cluster-38255.76454	9464.64	808.896	3.5485	3.14e-08	1.2915e-05
Cluster-38255.34077	0	338.281	-10.699	3.1587e-08	1.2937e-05
Cluster-38255.94808	530.022	20.3029	4.7058	3.1561e-08	1.2937e-05
Cluster-38255.46962	19.204	410.682	-4.4189	3.1669e-08	1.2943e-05
Cluster-38255.23159	0	178.914	-9.7802	3.2137e-08	1.3079e-05
Cluster-38255.25617	0	136.713	-9.392	3.2128e-08	1.3079e-05
Cluster-38255.82917	18170.1	1128.14	4.0095	3.2444e-08	1.3177e-05
Cluster-38255.104893	713.243	0.28648	11.153	3.2765e-08	1.3277e-05
Cluster-38255.74217	477.584	40.8898	3.5449	3.2826e-08	1.3277e-05
Cluster-38255.26214	0	153.033	-9.5547	3.3776e-08	1.3632e-05
Cluster-38255.41510	388.556	4.83362	6.3233	3.4645e-08	1.3954e-05
Cluster-38255.89692	69.5821	1378.71	-4.3084	3.517e-08	1.4136e-05
Cluster-38255.110493	82.5346	0	9.0036	3.5361e-08	1.4184e-05
Cluster-38255.65092	56.3881	974.786	-4.113	3.6667e-08	1.4678e-05
Cluster-38255.25717	1.52655	165.535	-6.7863	3.6923e-08	1.475e-05
Cluster-38255.23821	0	143.263	-9.4596	3.7499e-08	1.4949e-05
Cluster-38255.48027	287.041	0	10.802	3.7926e-08	1.5088e-05
Cluster-38255.36125	0	172.657	-9.7289	3.8468e-08	1.5273e-05
Cluster-38255.44287	0	156.29	-9.5851	3.8725e-08	1.5344e-05
Cluster-38255.44270	0	112.242	-9.1075	3.901e-08	1.5394e-05
Cluster-38255.51474	1155.88	77.6453	3.8957	3.8958e-08	1.5394e-05
Cluster-38255.18162	0	312.627	-10.585	3.9669e-08	1.5622e-05
Cluster-38255.84677	51259.6	3321.81	3.9478	4.008e-08	1.5752e-05
Cluster-38255.94562	151.92	0	9.8839	4.0408e-08	1.5849e-05
Cluster-38255.83580	962.998	86.738	3.4724	4.0662e-08	1.5917e-05
Cluster-38255.103164	214.841	5.04804	5.4178	4.0801e-08	1.5939e-05
Cluster-38255.24569	0	139.066	-9.4167	4.1262e-08	1.6086e-05
Cluster-38255.58172	401.284	18.7149	4.4209	4.2191e-08	1.6416e-05
Cluster-38255.25524	0	135.497	-9.3792	4.2475e-08	1.6493e-05
Cluster-38255.104113	0	134.952	-9.3734	4.3261e-08	1.6765e-05
Cluster-38255.35497	128.514	7.83978	4.0342	4.3379e-08	1.6778e-05
Cluster-38255.41588	441.227	2.19436	7.6785	4.366e-08	1.6853e-05
Cluster-38255.18196	0	177.612	-9.7697	4.3907e-08	1.6912e-05
Cluster-38255.81675	27.1558	532.122	-4.2904	4.3988e-08	1.6912e-05
Cluster-38255.92298	315.353	20.0339	3.976	4.4459e-08	1.706e-05
Cluster-38255.52519	333.766	28.3259	3.5576	4.5344e-08	1.7365e-05
Cluster-72503.0	0	166.561	-9.677	4.6187e-08	1.7653e-05
Cluster-38255.82739	649.14	52.9064	3.6169	4.6734e-08	1.7827e-05
Cluster-38255.25070	0	140.018	-9.4265	4.7472e-08	1.8073e-05
Cluster-38255.38078	0	181.829	-9.8035	4.7621e-08	1.8094e-05
Cluster-38255.64303	518.288	19.9853	4.6944	4.8293e-08	1.8314e-05
Cluster-38255.100019	159.199	9.21658	4.1071	4.8549e-08	1.8375e-05
Cluster-38255.17214	0	150.507	-9.5307	4.8906e-08	1.8451e-05
Cluster-38255.77345	35498	2688.07	3.7231	4.8939e-08	1.8451e-05
Cluster-38255.36605	0	138.219	-9.4078	4.9085e-08	1.847e-05
Cluster-38255.58860	119.115	1.75064	6.0898	4.9336e-08	1.8529e-05
Cluster-38255.89689	1720.39	139.639	3.6226	5.1649e-08	1.936e-05
Cluster-38255.45533	122.24	0.940441	7.0834	5.193e-08	1.9428e-05
Cluster-38255.26082	0	188.527	-9.8557	5.2507e-08	1.9569e-05
Cluster-38255.43478	1188.59	1.80464	9.3734	5.2496e-08	1.9569e-05
Cluster-38255.18473	1.75006	507.596	-8.1569	5.2803e-08	1.9641e-05
Cluster-38255.41071	0	131.394	-9.3348	5.3845e-08	1.9991e-05
Cluster-38255.25401	0	165.639	-9.669	5.4102e-08	2.0048e-05
Cluster-38255.105440	276.704	15.7034	4.1389	5.5365e-08	2.0477e-05
Cluster-38255.103961	0	165.45	-9.6673	5.5705e-08	2.0564e-05
Cluster-38255.74035	498.706	0.31348	10.637	5.597e-08	2.0622e-05
Cluster-38255.54584	6919.01	476.316	3.8605	5.6224e-08	2.0677e-05
Cluster-38255.81606	6415.94	590.704	3.4411	5.6423e-08	2.0711e-05
Cluster-38255.103832	0	153.661	-9.5606	5.6611e-08	2.0741e-05
Cluster-38255.84838	254.186	9.07999	4.8015	5.7929e-08	2.1184e-05
Cluster-38255.104891	543.426	0.626961	9.8099	5.8538e-08	2.1366e-05
Cluster-38255.69518	182.509	8.78498	4.3784	5.9358e-08	2.1625e-05
Cluster-38255.13549	150.44	0	9.8699	6.092e-08	2.2111e-05
Cluster-38255.78894	54.3697	1297.73	-4.5765	6.0844e-08	2.2111e-05
Cluster-38255.39791	0	134.51	-9.3685	6.1679e-08	2.2307e-05
Cluster-38255.78725	284.199	1.85388	7.2872	6.169e-08	2.2307e-05
Cluster-38255.67049	3635.97	105.146	5.1115	6.233e-08	2.2497e-05
Cluster-38255.22877	0	97.1073	-8.8984	6.3017e-08	2.2666e-05
Cluster-38255.40729	800.199	62.6029	3.6755	6.3031e-08	2.2666e-05
Cluster-38255.23612	0	170.433	-9.7101	6.3521e-08	2.28e-05
Cluster-38255.107365	174.643	0	10.085	6.3985e-08	2.2924e-05
Cluster-38255.112314	0	101.234	-8.9585	6.4346e-08	2.3011e-05
Cluster-38255.46679	10.3498	152.842	-3.8856	6.454e-08	2.3038e-05
Cluster-38255.116988	0	113.647	-9.1254	6.6036e-08	2.3463e-05
Cluster-38255.16126	0.387426	98.5189	-7.9576	6.6171e-08	2.3463e-05
Cluster-38255.41816	1455.84	2.19436	9.392	6.5879e-08	2.3463e-05
Cluster-38255.96083	315.165	3.60929	6.4586	6.6213e-08	2.3463e-05
Cluster-38255.84791	454.807	30.4034	3.9013	6.6815e-08	2.3633e-05
Cluster-38255.87662	59.7861	744.424	-3.6394	6.6983e-08	2.365e-05
Cluster-38255.81943	8.63112	215.305	-4.6462	6.7811e-08	2.3899e-05
Cluster-38255.47208	313.542	15.598	4.3314	6.8236e-08	2.4005e-05
Cluster-38255.119468	124.629	0	9.5983	6.8906e-08	2.4153e-05
Cluster-38255.69598	181.661	2412.06	-3.7305	6.8803e-08	2.4153e-05
Cluster-38255.67462	74.6747	0	8.8591	6.9095e-08	2.4176e-05
Cluster-38255.66584	1974.25	157.942	3.6435	7.0026e-08	2.4458e-05
Cluster-38255.105724	178.514	1.99424	6.4726	7.0522e-08	2.4587e-05
Cluster-38255.113375	0	111.218	-9.0942	7.1112e-08	2.4747e-05
Cluster-38255.84798	2681.97	152.393	4.1371	7.1235e-08	2.4747e-05
Cluster-38255.72534	515.551	32.0468	4.0097	7.2074e-08	2.4994e-05
Cluster-38255.42399	0.387426	187.769	-8.8881	7.3425e-08	2.5417e-05
Cluster-38255.83008	63.2919	1256.68	-4.3099	7.3617e-08	2.5438e-05
Cluster-38255.24431	0	127.909	-9.296	7.4459e-08	2.5683e-05
Cluster-38255.79653	1289.34	84.1127	3.9378	7.534e-08	2.5941e-05
Cluster-38255.71169	1387.4	98.5766	3.8152	7.5556e-08	2.597e-05
Cluster-38255.72098	5025.22	365.193	3.7823	7.5809e-08	2.6011e-05
Cluster-38255.76464	25565.4	2550.4	3.3254	7.6064e-08	2.6052e-05
Cluster-38255.39456	0	647.418	-11.636	7.9339e-08	2.7126e-05
Cluster-38255.103327	0	162.811	-9.6441	8.032e-08	2.7413e-05
Cluster-38255.105065	202.671	0.85944	7.8697	8.087e-08	2.7553e-05
Cluster-38255.112509	0	136.386	-9.3886	8.1935e-08	2.7818e-05
Cluster-38255.70019	162.517	0	9.9816	8.1814e-08	2.7818e-05
Cluster-38255.35215	0	247.481	-10.248	8.368e-08	2.8214e-05
Cluster-38255.43919	0	120.183	-9.2061	8.3564e-08	2.8214e-05
Cluster-38255.58117	209.3	6.54873	5.0047	8.3402e-08	2.8214e-05
Cluster-38255.96195	198.164	10.9688	4.173	8.3335e-08	2.8214e-05
Cluster-38255.116999	0	153.154	-9.556	8.4039e-08	2.8286e-05
Cluster-38255.48133	117.816	3.66229	4.9923	8.424e-08	2.8305e-05
Cluster-38255.75270	94.2616	2061.64	-4.4498	8.476e-08	2.843e-05
Cluster-38255.104018	7.95752	512.257	-6.014	8.5906e-08	2.8735e-05
Cluster-38255.78813	603.341	11888.6	-4.3003	8.5963e-08	2.8735e-05
Cluster-38255.60913	15.8939	226.391	-3.8277	8.6553e-08	2.8833e-05
Cluster-38255.66641	83.8612	1.19992	6.1516	8.6452e-08	2.8833e-05
Cluster-38255.42052	65.5388	0	8.6706	8.8332e-08	2.9375e-05
Cluster-38255.64111	464.691	41.4579	3.4855	8.8924e-08	2.9522e-05
Cluster-38255.17353	0	101.642	-8.9643	8.95e-08	2.9662e-05
Cluster-38255.73169	212.4	0	10.368	9.0235e-08	2.9855e-05
Cluster-38255.44260	0	112.009	-9.1046	9.0458e-08	2.9878e-05
Cluster-38255.53577	21.0038	450.168	-4.417	9.2096e-08	3.0367e-05
Cluster-38255.59074	129.972	3.91801	5.0672	9.2605e-08	3.0483e-05
Cluster-38255.24057	0	133.281	-9.3554	9.3878e-08	3.085e-05
Cluster-38255.18190	0	114.231	-9.1329	9.5486e-08	3.1326e-05
Cluster-38255.113024	0	264.196	-10.343	9.6035e-08	3.1453e-05
Cluster-38255.38244	231.694	0	10.493	9.6691e-08	3.1561e-05
Cluster-38255.68135	163.664	0	9.9914	9.6592e-08	3.1561e-05
Cluster-38255.61733	116.597	1.66329	6.1008	9.7208e-08	3.1677e-05
Cluster-38255.77556	18.0825	525.332	-4.8637	9.9555e-08	3.2388e-05
Cluster-38255.13757	234.174	0	10.508	9.9893e-08	3.2389e-05
Cluster-38255.46703	4.27497	246.728	-5.839	9.9848e-08	3.2389e-05
Cluster-38255.17806	0	108.243	-9.0551	1.0057e-07	3.2458e-05
Cluster-38255.41599	234.947	0	10.513	1.0061e-07	3.2458e-05
Cluster-38255.80113	337.361	0.940441	8.531	1.006e-07	3.2458e-05
Cluster-38255.60337	4091.46	332.095	3.623	1.0127e-07	3.2619e-05
Cluster-38255.48979	193.455	14.7232	3.7138	1.0156e-07	3.2659e-05
Cluster-38255.23769	0	144.225	-9.4692	1.0191e-07	3.2716e-05
Cluster-38255.36680	193.25	0	10.231	1.0243e-07	3.2828e-05
Cluster-38255.77251	2998.35	178.511	4.0703	1.0316e-07	3.3007e-05
Cluster-38255.16095	0	76.3354	-8.5512	1.0377e-07	3.315e-05
Cluster-38255.18694	0	112.253	-9.1076	1.0526e-07	3.3571e-05
Cluster-38255.47685	4.12957	256.551	-5.9644	1.0624e-07	3.3827e-05
Cluster-38255.25556	0	91.0978	-8.8063	1.0913e-07	3.467e-05
Cluster-38255.44093	0	116.435	-9.1604	1.0942e-07	3.467e-05
Cluster-38255.69220	91.6341	1499.43	-4.0314	1.0941e-07	3.467e-05
Cluster-38255.116902	0	98.0376	-8.9122	1.1054e-07	3.4968e-05
Cluster-38255.12320	346.355	0	11.073	1.1096e-07	3.5042e-05
Cluster-38255.26182	0	134.788	-9.3716	1.1189e-07	3.5244e-05
Cluster-38255.27160	0	117.89	-9.1783	1.1196e-07	3.5244e-05
Cluster-38255.15771	481.307	7.29282	6.0377	1.1357e-07	3.5694e-05
Cluster-38255.103405	0	126.994	-9.2858	1.1566e-07	3.6292e-05
Cluster-38255.41848	52.0607	0	8.3387	1.1712e-07	3.6652e-05
Cluster-38255.83528	46799.1	3225.22	3.859	1.1718e-07	3.6652e-05
Cluster-38255.37978	88.74	4.69009	4.246	1.1853e-07	3.7014e-05
Cluster-38255.22696	0	141.39	-9.4406	1.2064e-07	3.7611e-05
Cluster-38255.78982	67.6278	3180.46	-5.554	1.2267e-07	3.8184e-05
Cluster-38255.43267	202.826	2.94421	6.1114	1.2391e-07	3.8507e-05
Cluster-38255.16813	0	59.5336	-8.1929	1.2461e-07	3.8602e-05
Cluster-38255.18109	0	126.28	-9.2775	1.2445e-07	3.8602e-05
Cluster-38255.34151	0	93.9757	-8.8512	1.2612e-07	3.9006e-05
Cluster-38255.99375	436.373	4.78697	6.5168	1.2786e-07	3.9484e-05
Cluster-38255.64395	2838.91	212.04	3.7429	1.2828e-07	3.9549e-05
Cluster-78802.0	0	95.9846	-8.8816	1.2909e-07	3.9737e-05
Cluster-38255.16776	0	110.333	-9.0826	1.3257e-07	4.0617e-05
Cluster-38255.25818	0	123.336	-9.2435	1.3257e-07	4.0617e-05
Cluster-38255.41924	1187.95	2.19436	9.0989	1.3235e-07	4.0617e-05
Cluster-38255.107912	126.467	0	9.6193	1.3368e-07	4.089e-05
Cluster-38255.82700	52924.3	4874.38	3.4406	1.3398e-07	4.0918e-05
Cluster-38255.106682	70.2833	0	8.7715	1.3441e-07	4.0985e-05
Cluster-38255.79329	149.378	1506.34	-3.3339	1.3464e-07	4.0992e-05
Cluster-38255.42743	0	79.3881	-8.6077	1.3559e-07	4.1215e-05
Cluster-38255.99031	117.575	5.69941	4.3584	1.3665e-07	4.1474e-05
Cluster-38255.118018	0	119.729	-9.2007	1.3782e-07	4.1764e-05
Cluster-38255.34905	0	99.3511	-8.9315	1.3805e-07	4.1768e-05
Cluster-38255.71719	134.306	7.40341	4.1869	1.3853e-07	4.1847e-05
Cluster-38255.17620	0.340658	174.335	-8.7809	1.4029e-07	4.2314e-05
Cluster-79429.0	0	97.3558	-8.9023	1.4101e-07	4.2465e-05
Cluster-38255.75464	5773.16	613.423	3.2345	1.4274e-07	4.2921e-05
Cluster-38255.26372	0	97.6253	-8.9062	1.4432e-07	4.3329e-05
Cluster-38255.54556	137.677	0.626961	7.8457	1.4736e-07	4.4172e-05
Cluster-38255.62593	3518.86	279.047	3.6564	1.4999e-07	4.4891e-05
Cluster-38255.88300	3440.65	243.401	3.8212	1.5116e-07	4.5171e-05
Cluster-38255.113792	0	72.5377	-8.4784	1.5141e-07	4.5176e-05
Cluster-38255.56162	14216.3	128.214	6.793	1.5282e-07	4.5528e-05
Cluster-38255.39912	567.268	0.588842	9.9202	1.5344e-07	4.5574e-05
Cluster-38255.43656	0	129.736	-9.3165	1.5336e-07	4.5574e-05
Cluster-74048.0	0	81.6001	-8.6475	1.5368e-07	4.5574e-05
Cluster-38255.73148	12.5731	199.661	-3.9905	1.5591e-07	4.6167e-05
Cluster-38255.95390	16.7782	206.876	-3.6217	1.5812e-07	4.6749e-05
Cluster-38255.41840	89.3697	1.73476	5.6818	1.5863e-07	4.6829e-05
Cluster-38255.54401	262.13	9.31882	4.8075	1.5923e-07	4.6934e-05
Cluster-38255.18672	0	156.353	-9.5856	1.5984e-07	4.6974e-05
Cluster-38255.75871	150.413	8.21838	4.1963	1.5979e-07	4.6974e-05
Cluster-38255.86305	1555.79	137.256	3.5027	1.634e-07	4.7947e-05
Cluster-38255.80489	52.2533	623.599	-3.5775	1.6431e-07	4.814e-05
Cluster-38255.113138	0	92.4755	-8.8287	1.6538e-07	4.8382e-05
Cluster-38255.43383	0	100.255	-8.9444	1.6621e-07	4.855e-05
Cluster-38255.39739	1.49522	134.372	-6.5011	1.6788e-07	4.8965e-05
Cluster-38255.117072	0	135.403	-9.3782	1.6862e-07	4.8975e-05
Cluster-38255.24122	0	126.906	-9.2847	1.6867e-07	4.8975e-05
Cluster-38255.34747	0.774852	150.958	-7.6529	1.6863e-07	4.8975e-05
Cluster-38255.69873	824.466	67.2459	3.6152	1.69e-07	4.9e-05
Cluster-38255.39340	73.1017	1.1888	5.9602	1.6971e-07	4.9131e-05
Cluster-38255.36643	127.606	0	9.6322	1.7282e-07	4.9957e-05
Cluster-38255.26272	0	176.386	-9.7597	1.7489e-07	5.0481e-05
Cluster-38255.62474	602.112	41.1915	3.8693	1.785e-07	5.1446e-05
Cluster-38255.49417	6.34515	111.152	-4.1371	1.7915e-07	5.1556e-05
Cluster-38255.54061	65.4706	1.75064	5.2269	1.8065e-07	5.1911e-05
Cluster-38255.105780	77.192	1.41016	5.7503	1.8173e-07	5.2144e-05
Cluster-38255.22434	0.759419	106.493	-7.1625	1.8253e-07	5.2208e-05
Cluster-38255.58555	194.374	2.9188	6.058	1.8248e-07	5.2208e-05
Cluster-38255.68547	27.0885	390.839	-3.85	1.8275e-07	5.2208e-05
Cluster-38255.20139	0	105.339	-9.0159	1.8307e-07	5.2222e-05
Cluster-38255.53969	6.67809	128.865	-4.2734	1.8417e-07	5.2459e-05
Cluster-38255.26516	0	122.312	-9.2314	1.9225e-07	5.4678e-05
Cluster-38255.24472	0	116.133	-9.1566	1.9336e-07	5.4916e-05
Cluster-38255.51427	1949.22	95.0406	4.3587	1.9493e-07	5.5281e-05
Cluster-38255.70879	577.598	41.1423	3.8112	1.9582e-07	5.5451e-05
Cluster-38255.113234	0	105.723	-9.0211	1.9719e-07	5.576e-05
Cluster-38255.72404	3092.81	296.694	3.3817	2.0135e-07	5.6852e-05
Cluster-38255.79581	8572.46	778.772	3.4604	2.027e-07	5.715e-05
Cluster-38255.56430	60.6191	0	8.5583	2.0478e-07	5.7653e-05
Cluster-38255.26581	0	101.647	-8.9644	2.0788e-07	5.8441e-05
Cluster-38255.14110	143.122	0	9.7983	2.0886e-07	5.8562e-05
Cluster-38255.81021	97.7055	0	9.2473	2.0891e-07	5.8562e-05
Cluster-38255.47303	0.681316	117.316	-7.3502	2.099e-07	5.8754e-05
Cluster-38255.54932	8.62851	189.723	-4.4512	2.1442e-07	5.9935e-05
Cluster-38255.120146	76.6886	0	8.8973	2.1543e-07	6.0129e-05
Cluster-38255.83645	3535.76	307.51	3.5233	2.1764e-07	6.0658e-05
Cluster-38255.72736	35.0834	377.304	-3.4258	2.1943e-07	6.107e-05
Cluster-38255.20911	0.759419	102.762	-7.1112	2.2046e-07	6.1116e-05
Cluster-38255.72106	0	55.5282	-8.0926	2.2052e-07	6.1116e-05
Cluster-38255.87072	577.466	28.9636	4.3152	2.2054e-07	6.1116e-05
Cluster-38255.108862	0	97.1182	-8.8988	2.2282e-07	6.1545e-05
Cluster-38255.111956	1.4094	249.659	-7.4432	2.2303e-07	6.1545e-05
Cluster-38255.17352	0	82.3513	-8.6606	2.2296e-07	6.1545e-05
Cluster-38255.70372	36.0015	713.291	-4.3065	2.2465e-07	6.1905e-05
Cluster-38255.11889	91.7403	1.45304	5.9797	2.2705e-07	6.2421e-05
Cluster-38255.53348	152.128	0	9.8863	2.2717e-07	6.2421e-05
Cluster-38255.89380	34.7269	340.294	-3.2916	2.2781e-07	6.2508e-05
Cluster-38255.117494	0	90.8071	-8.8018	2.2879e-07	6.269e-05
Cluster-38255.104379	0	106.876	-9.0368	2.2996e-07	6.2745e-05
Cluster-38255.18605	0.340658	151.572	-8.5791	2.3045e-07	6.2745e-05
Cluster-38255.44082	0	113.804	-9.1274	2.3054e-07	6.2745e-05
Cluster-38255.64420	46.5295	533.095	-3.5193	2.2955e-07	6.2745e-05
Cluster-38255.81783	1790.4	216.298	3.0491	2.306e-07	6.2745e-05
Cluster-38255.117277	0	80.8464	-8.634	2.3428e-07	6.3656e-05
Cluster-38255.47066	868.198	105.489	3.0411	2.3598e-07	6.4029e-05
Cluster-38255.92512	128.872	6.66845	4.2708	2.4202e-07	6.5576e-05
Cluster-74323.0	0	95.2195	-8.8701	2.4272e-07	6.5675e-05
Cluster-38255.83673	6690.03	396.188	4.0777	2.4401e-07	6.593e-05
Cluster-38255.70550	86.2733	2.7022	5.0142	2.4468e-07	6.6022e-05
Cluster-38255.40882	134.89	0.940441	7.219	2.4731e-07	6.6637e-05
Cluster-38255.15298	80.1201	0	8.9615	2.4928e-07	6.7075e-05
Cluster-38255.25013	0	115.396	-9.1474	2.4999e-07	6.7175e-05
Cluster-38255.72163	16.8305	348.551	-4.3674	2.528e-07	6.7834e-05
Cluster-77034.0	0	98.7303	-8.9224	2.5383e-07	6.8018e-05
Cluster-38255.14678	124.437	0	9.596	2.5727e-07	6.8845e-05
Cluster-38255.93377	2.2233	115.923	-5.7081	2.5792e-07	6.8924e-05
Cluster-38255.59997	2.85785	90.5981	-4.9673	2.5908e-07	6.9139e-05
Cluster-38255.64948	148.703	0	9.8532	2.6154e-07	6.97e-05
Cluster-38255.85832	124.851	0	9.6012	2.6542e-07	7.0638e-05
Cluster-38255.74464	4936.76	424.916	3.5383	2.6677e-07	7.0899e-05
Cluster-38255.41120	369.466	0	11.166	2.6771e-07	7.1053e-05
Cluster-38255.18210	0	146.444	-9.4911	2.6938e-07	7.1398e-05
Cluster-38255.115798	0	89.1477	-8.7749	2.7129e-07	7.1807e-05
Cluster-38255.103692	0	110.835	-9.0894	2.7225e-07	7.1866e-05
Cluster-38255.26720	0	112.022	-9.1046	2.72e-07	7.1866e-05
Cluster-38255.65483	54.4282	823.99	-3.92	2.7484e-07	7.2449e-05
Cluster-75393.0	0	110.536	-9.0854	2.7776e-07	7.3121e-05
Cluster-38255.109016	4.09823	132.502	-5.02	2.7933e-07	7.3436e-05
Cluster-38255.33196	136.309	0	9.7279	2.8287e-07	7.4265e-05
Cluster-38255.26735	0	111.354	-9.096	2.8377e-07	7.4402e-05
Cluster-38255.104667	54.5195	0	8.405	2.8601e-07	7.4663e-05
Cluster-38255.13749	232.479	0	10.498	2.8618e-07	7.4663e-05
Cluster-38255.80615	5313.65	699.275	2.9258	2.863e-07	7.4663e-05
Cluster-38255.84708	3511.52	344.065	3.3513	2.853e-07	7.4663e-05
Cluster-38255.18218	0	92.2234	-8.824	2.8919e-07	7.5315e-05
Cluster-38255.33225	23.457	1226.44	-5.7091	2.9403e-07	7.6472e-05
Cluster-38255.36522	136.842	0	9.7334	2.9622e-07	7.6887e-05
Cluster-38255.36699	59.474	0	8.5305	2.9691e-07	7.6887e-05
Cluster-38255.78438	875.076	70.9632	3.6239	2.9693e-07	7.6887e-05
Cluster-38255.81110	22.4235	278.54	-3.6317	2.972e-07	7.6887e-05
Cluster-38255.71812	32.9351	508.037	-3.9453	2.9781e-07	7.6942e-05
Cluster-38255.40394	459.625	0.626961	9.5659	2.991e-07	7.7173e-05
Cluster-38255.23251	0	93.2808	-8.8404	3.0004e-07	7.721e-05
Cluster-38255.59672	3.95021	102.842	-4.6889	2.9998e-07	7.721e-05
Cluster-38255.38916	11.4263	160.022	-3.808	3.0148e-07	7.7274e-05
Cluster-38255.59226	19.8566	325.147	-4.0364	3.0145e-07	7.7274e-05
Cluster-38255.89975	531.329	25.1846	4.4008	3.0143e-07	7.7274e-05
Cluster-38255.81408	4302.99	452.604	3.2489	3.0261e-07	7.7461e-05
Cluster-38255.22936	0	101.058	-8.9561	3.0488e-07	7.7939e-05
Cluster-38255.25966	9.23387	529.766	-5.843	3.0669e-07	7.8214e-05
Cluster-38255.80505	34130.7	2712.49	3.6534	3.0675e-07	7.8214e-05
Cluster-38255.69955	92.4037	1506.06	-4.0255	3.0959e-07	7.8833e-05
Cluster-38255.28483	157.612	11.6879	3.7543	3.1091e-07	7.9066e-05
Cluster-38255.35714	0	56.075	-8.1061	3.1151e-07	7.9116e-05
Cluster-38255.63443	91.1677	812.179	-3.1549	3.1302e-07	7.9395e-05
Cluster-38255.27169	0	72.0224	-8.4673	3.1461e-07	7.9693e-05
Cluster-38255.24993	0	117.486	-9.1733	3.1671e-07	8.0122e-05
Cluster-38255.23149	0	119.06	-9.1926	3.1807e-07	8.0363e-05
Cluster-38255.43787	0	114.536	-9.1368	3.2291e-07	8.1478e-05
Cluster-38255.117521	0	96.2409	-8.8855	3.2335e-07	8.1483e-05
Cluster-38255.108815	140.856	0	9.775	3.2481e-07	8.1746e-05
Cluster-38255.54571	106.996	0	9.3788	3.2621e-07	8.1992e-05
Cluster-38255.62153	379.768	26.8539	3.8208	3.2911e-07	8.2615e-05
Cluster-38255.52657	115.102	0.85944	7.052	3.3047e-07	8.2849e-05
Cluster-38255.53263	161.723	0	9.9744	3.3126e-07	8.2941e-05
Cluster-38255.78183	156.822	3758.5	-4.5831	3.3282e-07	8.3225e-05
Cluster-38255.112546	0	132.271	-9.3443	3.3587e-07	8.3879e-05
Cluster-38255.23909	0	77.3811	-8.5707	3.3687e-07	8.4019e-05
Cluster-38255.42501	0	120.534	-9.2103	3.375e-07	8.407e-05
Cluster-38255.77075	509.706	5717.72	-3.4875	3.3804e-07	8.4095e-05
Cluster-38255.35528	116.107	0	9.496	3.3964e-07	8.4387e-05
Cluster-38255.86364	94.2946	2.3236	5.3414	3.4089e-07	8.4588e-05
Cluster-38255.76567	256.602	0	10.64	3.4534e-07	8.5475e-05
Cluster-38255.77618	75.3651	940.231	-3.6406	3.4531e-07	8.5475e-05
Cluster-38255.22817	0	106.717	-9.0347	3.4815e-07	8.6061e-05
Cluster-38255.103801	4.34535	93.9997	-4.4259	3.4882e-07	8.6118e-05
Cluster-38255.58540	8.50625	136.306	-4.0039	3.5224e-07	8.6852e-05
Cluster-38255.73911	2227.81	165.59	3.7501	3.5368e-07	8.7096e-05
Cluster-38255.32708	2.23102	353.229	-7.3109	3.5891e-07	8.8272e-05
Cluster-38255.69654	176.078	2818.66	-4.0006	3.6333e-07	8.9247e-05
Cluster-38255.34008	156.038	0	9.9228	3.6621e-07	8.984e-05
Cluster-38255.113623	0	96.8238	-8.8942	3.674e-07	9.0018e-05
Cluster-38255.41464	412.266	26.5267	3.9559	3.6851e-07	9.0179e-05
Cluster-38255.40229	33.7772	4641.24	-7.1029	3.6935e-07	9.027e-05
Cluster-38255.105772	47.7925	0	8.2151	3.7313e-07	9.0887e-05
Cluster-38255.26138	1.14684	495.539	-8.7746	3.7328e-07	9.0887e-05
Cluster-38255.91590	48.3683	440.168	-3.1855	3.7309e-07	9.0887e-05
Cluster-38255.63402	62.0441	0	8.5915	3.7379e-07	9.0897e-05
Cluster-38255.116679	0	122.328	-9.2315	3.7464e-07	9.099e-05
Cluster-38255.52300	74.7135	0	8.86	3.7594e-07	9.1193e-05
Cluster-38255.58489	17.6261	307.819	-4.1293	3.7644e-07	9.1201e-05
Cluster-38255.72334	215.339	2517.82	-3.5473	3.7892e-07	9.1687e-05
Cluster-38255.32160	2.6575	170.302	-6.0166	3.8124e-07	9.2133e-05
Cluster-38255.24257	0.681316	118.615	-7.3685	3.8206e-07	9.2217e-05
Cluster-38255.79923	684.749	66.8828	3.3566	3.8311e-07	9.2355e-05
Cluster-38255.66725	32.7866	417.628	-3.6684	3.8607e-07	9.2725e-05
Cluster-38255.74104	240.633	17.1231	3.812	3.8575e-07	9.2725e-05
Cluster-38255.85027	3416.55	339.237	3.3321	3.8555e-07	9.2725e-05
Cluster-38255.71733	20.2737	240.264	-3.5671	3.8661e-07	9.2741e-05
Cluster-38255.117128	0	84.3727	-8.6958	3.9125e-07	9.3621e-05
Cluster-38255.39527	132.839	5.26781	4.6586	3.9078e-07	9.3621e-05
Cluster-38255.23813	0	103.772	-8.9942	3.9305e-07	9.3937e-05
Cluster-38255.105452	123.604	6.75897	4.1967	3.9731e-07	9.484e-05
Cluster-38255.54371	229.339	0	10.478	4.0316e-07	9.6118e-05
Cluster-38255.67247	32.4306	490.478	-3.9164	4.0385e-07	9.6165e-05
Cluster-38255.37918	97.2316	3.23069	4.917	4.0701e-07	9.6798e-05
Cluster-38255.43541	0	96.7228	-8.8927	4.0845e-07	9.7023e-05
Cluster-38255.112624	0	124.306	-9.2548	4.138e-07	9.8174e-05
Cluster-38255.106213	0	86.1222	-8.7253	4.1493e-07	9.8284e-05
Cluster-38255.26944	0.720367	672.206	-9.8523	4.1528e-07	9.8284e-05
Cluster-38255.17615	0	67.9985	-8.3844	4.1689e-07	9.8526e-05
Cluster-38255.79401	28.8215	518.829	-4.1676	4.1731e-07	9.8526e-05
Cluster-38255.23950	0	93.3948	-8.8423	4.1799e-07	9.8566e-05
Cluster-38255.23616	0	77.1979	-8.5673	4.1891e-07	9.8597e-05
Cluster-38255.90690	93.6286	2.89021	5.0138	4.1914e-07	9.8597e-05
Cluster-38255.56434	207.741	9.16894	4.4982	4.1978e-07	9.863e-05
Cluster-38255.57672	149.119	0	9.8573	4.208e-07	9.8751e-05
Cluster-38255.76748	6834.12	391.945	4.1239	4.2362e-07	9.9291e-05
Cluster-38255.47369	54.1958	0	8.3972	4.2892e-07	0.00010041
Cluster-38255.71924	47.2357	717.663	-3.9243	4.3435e-07	0.00010144
Cluster-38255.78138	1588.6	147.474	3.4289	4.3427e-07	0.00010144
Cluster-38255.14325	114.169	0	9.4719	4.3962e-07	0.00010255
Cluster-38255.107816	0	95.9729	-8.8815	4.4204e-07	0.00010299
Cluster-38255.77549	222.266	2556.92	-3.5236	4.4283e-07	0.00010305
Cluster-38255.35589	106.886	0	9.3766	4.4494e-07	0.00010342
Cluster-38255.103480	0	79.7952	-8.6151	4.461e-07	0.00010344
Cluster-38255.106769	0	67.2739	-8.3687	4.4576e-07	0.00010344
Cluster-38255.16220	0	81.3249	-8.6424	4.4667e-07	0.00010345
Cluster-38255.103918	0	89.633	-8.783	4.4824e-07	0.00010369
Cluster-38255.25793	0	96.36	-8.8873	4.4947e-07	0.00010373
Cluster-38255.28860	61.0868	0	8.5692	4.4906e-07	0.00010373
Cluster-38255.43675	0	87.0922	-8.7414	4.5161e-07	0.0001041
Cluster-38255.59309	1.13913	118.367	-6.7234	4.5641e-07	0.00010508
Cluster-38255.26884	0	73.6622	-8.4997	4.5743e-07	0.00010519
Cluster-38255.113430	0	100.307	-8.9453	4.6083e-07	0.00010585
Cluster-38255.24638	0	114.365	-9.1346	4.6969e-07	0.00010763
Cluster-38255.99030	83.3103	1.98789	5.3744	4.6958e-07	0.00010763
Cluster-38255.15433	233.098	0.31348	9.5401	4.7573e-07	0.00010873
Cluster-38255.70405	10.4902	166.383	-3.9924	4.7675e-07	0.00010873
Cluster-38255.77246	283.445	0	10.784	4.7545e-07	0.00010873
Cluster-38255.87351	10.4902	166.383	-3.9924	4.7675e-07	0.00010873
Cluster-38255.82172	515.329	4404.18	-3.0952	4.8138e-07	0.00010966
Cluster-38255.115721	0	127.249	-9.2884	4.8281e-07	0.00010986
Cluster-71819.1	0	83.9955	-8.6892	4.842e-07	0.00011005
Cluster-38255.15495	165.495	0	10.008	4.8715e-07	0.00011052
Cluster-38255.65921	103.471	959.652	-3.2128	4.8743e-07	0.00011052
Cluster-38255.42134	0	96.5532	-8.8901	4.9081e-07	0.00011116
Cluster-38255.118041	0	59.9384	-8.2022	4.9644e-07	0.0001123
Cluster-38255.114916	0.774852	211.074	-8.13	5.0405e-07	0.00011376
Cluster-38255.18573	0.387426	223.217	-9.1375	5.0371e-07	0.00011376
Cluster-38255.18044	0.379709	76.2302	-7.5875	5.0714e-07	0.00011432
Cluster-38255.18451	0	78.8037	-8.5973	5.0984e-07	0.0001148
Cluster-38255.14112	137.355	0	9.7386	5.1055e-07	0.00011483
Cluster-38255.18073	0	94.1571	-8.8539	5.1719e-07	0.00011605
Cluster-38255.77700	1118.71	104.825	3.4154	5.167e-07	0.00011605
Cluster-38255.16381	0	91.1808	-8.8076	5.1977e-07	0.0001165
Cluster-38255.52908	4835.17	510.813	3.2427	5.2068e-07	0.00011656
Cluster-38255.34524	507.699	0.588842	9.7598	5.2939e-07	0.00011838
Cluster-38255.16638	0	102.884	-8.9819	5.3972e-07	0.00012055
Cluster-38255.79961	103.254	0	9.3269	5.4228e-07	0.00012098
Cluster-38255.118256	0	84.3334	-8.695	5.4637e-07	0.00012141
Cluster-38255.17916	0	87.4335	-8.7472	5.4627e-07	0.00012141
Cluster-38255.23480	0	86.6625	-8.7345	5.467e-07	0.00012141
Cluster-38255.80788	9691.19	941.415	3.3637	5.4507e-07	0.00012141
Cluster-38255.55585	121.644	5.09093	4.5891	5.5047e-07	0.00012211
Cluster-38255.12772	128.261	0	9.6398	5.5808e-07	0.00012366
Cluster-38255.97492	130.653	4.34961	4.9071	5.6132e-07	0.00012423
Cluster-38255.69620	227.545	7.27417	4.9768	5.6295e-07	0.00012445
Cluster-38255.81867	56729.2	2138.9	4.7291	5.6666e-07	0.00012513
Cluster-38255.49823	9.46556	138.838	-3.8706	5.7192e-07	0.00012609
Cluster-38255.89717	30.7699	557.544	-4.1789	5.7231e-07	0.00012609
Cluster-38255.76825	275.936	3.23228	6.4181	5.7334e-07	0.00012618
Cluster-38255.18419	0	74.2695	-8.5115	5.7594e-07	0.0001266
Cluster-38255.83887	94.2217	1108.98	-3.556	5.7695e-07	0.00012668
Cluster-38255.26542	2.64978	213.694	-6.3458	5.7792e-07	0.00012675
Cluster-38255.57538	117.418	5.35993	4.4622	5.7855e-07	0.00012675
Cluster-38255.25814	0	105.901	-9.024	5.812e-07	0.00012719
Cluster-38255.41207	253.582	0.31348	9.6615	5.8597e-07	0.00012809
Cluster-38255.24728	1.9217	419.397	-7.7868	5.8743e-07	0.00012812
Cluster-38255.38926	52.1209	0	8.34	5.8738e-07	0.00012812
Cluster-38255.92229	428.372	41.2217	3.3771	5.917e-07	0.0001289
Cluster-38255.99494	3.72624	98.4243	-4.73	5.9282e-07	0.000129
Cluster-38255.84397	18.6253	373.545	-4.3275	5.9842e-07	0.00013008
Cluster-38255.84375	378.364	28.7893	3.7148	6.0095e-07	0.00013048
Cluster-38255.26382	0	129.204	-9.3105	6.0431e-07	0.00013106
Cluster-38255.112122	0	104.507	-9.0044	6.0538e-07	0.00013115
Cluster-38255.64089	45.3274	714.823	-3.9791	6.0808e-07	0.00013159
Cluster-38255.105062	64.4275	0.275361	7.6842	6.0933e-07	0.00013171
Cluster-38255.74429	24.7669	768.294	-4.9517	6.1045e-07	0.00013181
Cluster-38255.48490	0.720367	79.2409	-6.7588	6.1434e-07	0.0001325
Cluster-38255.77169	211.268	2829.98	-3.7431	6.1918e-07	0.00013324
Cluster-38255.78784	413.606	4853.94	-3.5526	6.1861e-07	0.00013324
Cluster-73573.0	0	61.0403	-8.2283	6.1981e-07	0.00013324
Cluster-38255.23762	181.589	16.9351	3.4231	6.2898e-07	0.00013506
Cluster-38255.104281	158.718	4.45285	5.1621	6.3072e-07	0.00013528
Cluster-38255.72628	109.06	0	9.4059	6.3342e-07	0.00013571
Cluster-38255.13782	107.385	0	9.3836	6.3436e-07	0.00013577
Cluster-38255.46840	140.997	0	9.7764	6.3653e-07	0.00013608
Cluster-38255.36002	6.27215	401.615	-5.9886	6.381e-07	0.00013626
Cluster-38255.117083	0	85.8101	-8.7199	6.4235e-07	0.00013702
Cluster-38255.114201	0	180.47	-9.7927	6.4407e-07	0.00013724
Cluster-38255.71589	37.3001	628.335	-4.0721	6.4663e-07	0.00013763
Cluster-38255.43866	0.340658	142.082	-8.4858	6.5129e-07	0.00013832
Cluster-38255.79814	164.084	1657.48	-3.3362	6.5081e-07	0.00013832
Cluster-38255.91203	10.1254	421.751	-5.3835	6.5351e-07	0.00013864
Cluster-38255.60670	2.64978	143.29	-5.7706	6.5451e-07	0.0001387
Cluster-38255.75400	223.207	22.0466	3.3414	6.6439e-07	0.00014065
Cluster-38255.35033	306.29	0	10.896	6.6619e-07	0.00014087
Cluster-38255.78334	65.1691	1269.79	-4.285	6.6785e-07	0.000141
Cluster-38255.79535	15162.9	1430.07	3.4064	6.6824e-07	0.000141
Cluster-38255.25815	0	110.605	-9.0863	6.7182e-07	0.0001416
Cluster-38255.23949	0	95.5319	-8.8754	6.7276e-07	0.00014165
Cluster-38255.108085	108.924	0	9.4046	6.806e-07	0.00014299
Cluster-38255.41375	376.133	0.28648	10.23	6.8052e-07	0.00014299
Cluster-38255.107927	0	81.3833	-8.6435	6.8137e-07	0.000143
Cluster-38255.120445	80.8697	0	8.9752	6.8447e-07	0.00014347
Cluster-76142.0	0	61.69	-8.2437	6.8509e-07	0.00014347
Cluster-38255.117049	0	84.739	-8.7019	6.946e-07	0.00014514
Cluster-38255.52439	146.065	0	9.8271	6.9432e-07	0.00014514
Cluster-38255.112114	0	81.9747	-8.6539	6.9913e-07	0.00014594
Cluster-38255.18195	0	91.4305	-8.8115	7.0092e-07	0.00014615
Cluster-38255.36148	89.0887	0	9.1148	7.0261e-07	0.00014619
Cluster-38255.73425	2103.84	136.741	3.9433	7.0263e-07	0.00014619
Cluster-38255.50929	111.395	0	9.4363	7.0367e-07	0.00014625
Cluster-38255.65046	0	53.1763	-8.0294	7.1109e-07	0.00014764
Cluster-38255.25457	0	141.626	-9.4434	7.1605e-07	0.00014819
Cluster-38255.43426	0	78.4424	-8.5906	7.1531e-07	0.00014819
Cluster-38255.50242	44.0527	0	8.0976	7.1536e-07	0.00014819
Cluster-38255.43671	0	103.289	-8.9876	7.1706e-07	0.00014824
Cluster-38255.12907	114.436	0	9.4754	7.3122e-07	0.00015097
Cluster-38255.26098	0	90.5993	-8.7984	7.318e-07	0.00015097
Cluster-38255.103772	0	73.1321	-8.4893	7.3362e-07	0.00015119
Cluster-38255.97049	2650.03	265.02	3.3219	7.3485e-07	0.00015128
Cluster-38255.26973	0	164.193	-9.6563	7.442e-07	0.00015304
Cluster-38255.105075	0	47.728	-7.8736	7.4594e-07	0.00015308
Cluster-38255.35983	0.387426	211.518	-9.0598	7.4572e-07	0.00015308
Cluster-38255.72247	11406.1	624.676	4.1905	7.5297e-07	0.00015436
Cluster-38255.18383	0	101.237	-8.9584	7.5557e-07	0.0001546
Cluster-38255.72888	118.622	6.39149	4.2137	7.5625e-07	0.0001546
Cluster-38255.87073	68.0464	0.28648	7.763	7.5652e-07	0.0001546
Cluster-38255.103501	0	84.6136	-8.6998	7.5766e-07	0.00015467
Cluster-38255.34825	173.578	0	10.076	7.596e-07	0.0001549
Cluster-38255.20533	0	252.536	-10.278	7.6365e-07	0.0001554
Cluster-38255.69502	261.908	21.461	3.6107	7.6337e-07	0.0001554
Cluster-38255.77808	86.9273	0	9.0784	7.6593e-07	0.0001557
Cluster-38255.117104	0	79.4506	-8.6089	7.6795e-07	0.00015595
Cluster-38255.36420	194.893	0	10.243	7.7595e-07	0.00015741
Cluster-38255.22757	0	44.7659	-7.7816	7.774e-07	0.00015754
Cluster-38255.44066	0	110.342	-9.0829	7.7826e-07	0.00015755
Cluster-38255.116784	0	75.6592	-8.5385	7.7924e-07	0.00015758
Cluster-38255.69360	1808.13	114.949	3.9761	7.8022e-07	0.00015762
Cluster-38255.44241	0	88.4509	-8.764	7.8479e-07	0.00015838
Cluster-38255.86963	205.542	14.8106	3.7948	7.8729e-07	0.00015872
Cluster-38255.13825	91.9417	0	9.1594	7.8894e-07	0.00015888
Cluster-38255.63442	81.9562	5.51617	3.8919	7.9514e-07	0.00015981
Cluster-41468.0	0	48.7716	-7.9047	7.9517e-07	0.00015981
Cluster-38255.114329	0	445.082	-11.095	7.9692e-07	0.00016
Cluster-38255.95933	88.4998	5.45105	4.0149	8.0068e-07	0.00016058
Cluster-38255.23229	0	73.3227	-8.493	8.0286e-07	0.00016086
Cluster-38255.104543	0	111.502	-9.098	8.0466e-07	0.00016105
Cluster-70419.0	0	93.6882	-8.8468	8.1232e-07	0.00016242
Cluster-38255.26655	0	49.5022	-7.9272	8.1492e-07	0.00016244
Cluster-38255.32564	10.7922	487.38	-5.4987	8.1416e-07	0.00016244
Cluster-38255.82427	97.2476	923.161	-3.2473	8.1388e-07	0.00016244
Cluster-38255.63023	4.03603	96.533	-4.5779	8.2185e-07	0.00016365
Cluster-38255.117283	0	45.1991	-7.7956	8.2306e-07	0.00016372
Cluster-38255.27069	0	98.0217	-8.912	8.2792e-07	0.00016452
Cluster-38255.61689	22.4801	277.068	-3.6238	8.3445e-07	0.00016565
Cluster-38255.117612	0	67.8766	-8.3818	8.3839e-07	0.00016598
Cluster-38255.25648	0	397.191	-10.931	8.3715e-07	0.00016598
Cluster-38255.26883	0	81.639	-8.648	8.3865e-07	0.00016598
Cluster-38255.43371	271.577	27.1667	3.322	8.4028e-07	0.00016613
Cluster-38255.84157	320.077	14.6575	4.4498	8.4326e-07	0.00016655
Cluster-38255.79060	25459	2797.97	3.1857	8.4723e-07	0.00016716
Cluster-38255.73697	1329.65	135.11	3.2987	8.5094e-07	0.00016773
Cluster-38255.38782	90.9158	0	9.1431	8.5736e-07	0.00016882
Cluster-38255.42721	237.103	10.246	4.5333	8.6109e-07	0.0001693
Cluster-38255.43646	0	74.7891	-8.5216	8.6155e-07	0.0001693
Cluster-38255.78840	10771.2	1225.82	3.1353	8.6722e-07	0.00017024
Cluster-38255.26628	0	332.442	-10.674	8.7072e-07	0.00017076
Cluster-38255.79381	564.748	53.1014	3.4101	8.8475e-07	0.00017333
Cluster-38255.112654	1.51884	338.865	-7.8159	8.8693e-07	0.00017359
Cluster-38255.43623	81.06	4.32261	4.224	8.9482e-07	0.00017495
Cluster-38255.93113	2.20787	65.3096	-4.8859	8.9576e-07	0.00017496
Cluster-38255.12534	252.033	0	10.615	9.0077e-07	0.00017577
Cluster-38255.63942	192.762	14.9408	3.6905	9.1229e-07	0.00017783
Cluster-38255.60449	1368.91	182.509	2.907	9.1969e-07	0.0001786
Cluster-38255.62283	73.2187	0	8.8308	9.1713e-07	0.0001786
Cluster-38255.83348	114.041	1986.59	-4.1217	9.1987e-07	0.0001786
Cluster-38255.96007	736.71	103.295	2.8343	9.1873e-07	0.0001786
Cluster-38255.103629	0	87.3494	-8.7455	9.2539e-07	0.00017938
Cluster-38255.57299	7.27359	114.985	-3.9775	9.2575e-07	0.00017938
Cluster-38255.12431	209.706	0	10.349	9.2792e-07	0.00017962
Cluster-38255.35847	0	67.6424	-8.3765	9.3007e-07	0.00017986
Cluster-38255.115736	1.78139	221.912	-6.9445	9.4462e-07	0.00018231
Cluster-38255.66548	11.3769	202.301	-4.1439	9.4404e-07	0.00018231
Cluster-38255.35133	237.043	0	10.526	9.4832e-07	0.00018284
Cluster-38255.23309	0	89.0156	-8.773	9.5548e-07	0.00018404
Cluster-38255.112165	0	97.032	-8.8974	9.5717e-07	0.00018418
Cluster-38255.26255	811.074	21.8148	5.2164	9.5858e-07	0.00018427
Cluster-38255.112609	0	87.7964	-8.753	9.6316e-07	0.00018497
Cluster-38255.53590	76.5035	0	8.8942	9.6611e-07	0.00018536
Cluster-38255.77506	70.8191	715.828	-3.3382	9.7071e-07	0.00018605
Cluster-38255.24675	0	94.6196	-8.8616	9.7599e-07	0.00018685
Cluster-38255.41707	3.78072	901.271	-7.9026	9.7774e-07	0.00018685
Cluster-38255.55256	2.88919	115.002	-5.3042	9.7701e-07	0.00018685
Cluster-76246.0	0	77.9398	-8.5812	9.9676e-07	0.0001903
Cluster-38255.34758	1.75006	206.334	-6.8557	1.0026e-06	0.00019104
Cluster-38255.97735	630.644	61.996	3.3462	1.0022e-06	0.00019104
Cluster-38255.41431	96.7024	0	9.2327	1.0133e-06	0.00019289
Cluster-38255.112123	0.759419	142.414	-7.5772	1.0157e-06	0.00019315
Cluster-38255.60309	143.906	4.27813	5.0657	1.0167e-06	0.00019315
Cluster-38255.100124	566.662	68.1496	3.0557	1.0205e-06	0.00019357
Cluster-38255.114379	0	96.2251	-8.8851	1.0209e-06	0.00019357
Cluster-38255.25044	0	85.3267	-8.7118	1.024e-06	0.00019382
Cluster-38255.36508	3.44006	532.334	-7.2834	1.0242e-06	0.00019382
Cluster-38255.47543	183.38	0	10.156	1.0266e-06	0.00019408
Cluster-38255.13983	78.1857	0	8.9257	1.029e-06	0.00019435
Cluster-38255.16610	0	71.4881	-8.4566	1.0364e-06	0.00019555
Cluster-38255.92677	1.14684	89.3613	-6.3143	1.0383e-06	0.00019573
Cluster-38255.44173	0.681316	147.783	-7.693	1.0411e-06	0.00019608
Cluster-38255.117067	0	84.3863	-8.6958	1.0438e-06	0.00019638
Cluster-38255.26018	0	87.6761	-8.751	1.0515e-06	0.00019765
Cluster-38255.112544	1.50294	175.781	-6.8822	1.0746e-06	0.00020179
Cluster-38255.105031	0	68.5495	-8.3958	1.0767e-06	0.00020181
Cluster-38255.34063	0	63.8665	-8.2939	1.076e-06	0.00020181
Cluster-38255.111105	88.0505	0.31348	8.1362	1.0914e-06	0.00020436
Cluster-38255.76878	6317.15	576.148	3.4547	1.0962e-06	0.00020505
Cluster-38255.54865	42.7685	0	8.0557	1.0999e-06	0.00020555
Cluster-38255.57949	10.5734	264.074	-4.6406	1.1014e-06	0.00020563
Cluster-38255.105001	0	232.715	-10.16	1.1152e-06	0.00020663
Cluster-38255.29184	83.2363	0	9.0157	1.113e-06	0.00020663
Cluster-38255.66298	24.6396	251.93	-3.3512	1.1129e-06	0.00020663
Cluster-38255.72754	77.8847	0	8.92	1.1128e-06	0.00020663
Cluster-38255.80625	18712.4	2394.49	2.9662	1.1148e-06	0.00020663
Cluster-38255.81881	5120.66	553.816	3.2088	1.1113e-06	0.00020663
Cluster-38255.84558	6442.91	467.548	3.7845	1.115e-06	0.00020663
Cluster-38255.93710	2279.75	259.991	3.1323	1.1097e-06	0.00020663
Cluster-38255.44273	0	108.454	-9.058	1.1167e-06	0.0002067
Cluster-38255.14299	91.7324	0	9.1563	1.1204e-06	0.00020719
Cluster-38255.23190	0	44.1637	-7.7619	1.1234e-06	0.00020749
Cluster-38255.99927	0	193.82	-9.8959	1.1241e-06	0.00020749
Cluster-38255.26508	0	95.0257	-8.8673	1.1253e-06	0.00020751
Cluster-38255.75230	77.105	1204.59	-3.9646	1.1303e-06	0.00020823
Cluster-38255.96794	459.417	42.4597	3.4355	1.1346e-06	0.00020883
Cluster-38255.103416	0.681316	149.409	-7.7095	1.1387e-06	0.00020939
Cluster-38255.82304	116.74	1076.72	-3.2052	1.14e-06	0.00020943
Cluster-38255.63158	0.340658	115.776	-8.1902	1.1419e-06	0.00020957
Cluster-38255.53844	17.0381	298.075	-4.1227	1.146e-06	0.00021013
Cluster-38255.117190	0	88.3301	-8.7617	1.1705e-06	0.00021441
Cluster-38255.17478	0	107.536	-9.0458	1.179e-06	0.00021536
Cluster-38255.17667	0	86.2993	-8.7281	1.177e-06	0.00021536
Cluster-38255.80214	55.5272	569.324	-3.3563	1.178e-06	0.00021536
Cluster-38255.102236	4.7564	103.909	-4.4467	1.1822e-06	0.00021565
Cluster-38255.75350	1794.45	201.269	3.1563	1.1827e-06	0.00021565
Cluster-38255.78566	41.4847	379.265	-3.1933	1.1879e-06	0.00021638
Cluster-38255.77234	69.0915	858.291	-3.6339	1.198e-06	0.00021803
Cluster-38255.18452	0	85.1165	-8.7083	1.2002e-06	0.00021822
Cluster-38255.41063	155.771	0.31348	8.9584	1.2041e-06	0.00021852
Cluster-38255.64103	118.962	0	9.5317	1.2033e-06	0.00021852
Cluster-38255.14434	210.686	0.626961	8.4463	1.2061e-06	0.00021868
Cluster-38255.113239	0	75.1836	-8.5292	1.2168e-06	0.00022041
Cluster-38255.105151	0	306.964	-10.559	1.2187e-06	0.00022055
Cluster-38255.87796	50.3624	523.491	-3.3763	1.2246e-06	0.00022142
Cluster-38255.40439	0	98.8526	-8.9242	1.2283e-06	0.00022187
Cluster-38255.117846	0	80.8913	-8.6348	1.2316e-06	0.000222
Cluster-38255.24537	0	81.1641	-8.6397	1.2324e-06	0.000222
Cluster-38255.85615	138.293	0	9.7489	1.2322e-06	0.000222
Cluster-38255.79049	290.736	2639.57	-3.1824	1.2375e-06	0.00022272
Cluster-38255.67198	79.1011	679.943	-3.1027	1.2408e-06	0.00022309
Cluster-38255.17753	0	100.297	-8.9451	1.2437e-06	0.0002233
Cluster-38255.72970	75.2837	0	8.8711	1.2443e-06	0.0002233
Cluster-38255.114536	0	88.4511	-8.7639	1.2554e-06	0.00022504
Cluster-38255.117866	0	66.1149	-8.3438	1.2562e-06	0.00022504
Cluster-38255.60113	116.905	5.96625	4.3006	1.2633e-06	0.00022609
Cluster-38255.14240	140.759	0	9.774	1.267e-06	0.00022655
Cluster-38255.43339	0	69.9417	-8.425	1.2815e-06	0.00022892
Cluster-38255.61104	38.7033	335.349	-3.1153	1.2833e-06	0.00022905
Cluster-38255.63272	63.141	661.548	-3.3878	1.2846e-06	0.00022907
Cluster-38255.114425	0	92.1899	-8.8235	1.2913e-06	0.0002297
Cluster-38255.116888	0	63.7351	-8.2908	1.2934e-06	0.0002297
Cluster-38255.43552	0	66.7089	-8.3566	1.2916e-06	0.0002297
Cluster-38255.62829	138.626	11.9315	3.5384	1.2938e-06	0.0002297
Cluster-38255.73055	94.1776	0	9.1942	1.294e-06	0.0002297
Cluster-38255.51679	112.39	4.41949	4.6733	1.2958e-06	0.0002298
Cluster-38255.36327	105.017	0.59996	7.4779	1.2996e-06	0.00023027
Cluster-38255.17641	0	84.6834	-8.701	1.3052e-06	0.00023069
Cluster-38255.23618	0	87.6632	-8.7509	1.3056e-06	0.00023069
Cluster-38255.67203	404.274	33.5181	3.5908	1.3042e-06	0.00023069
Cluster-38255.42115	1.78911	61.0317	-5.0699	1.3085e-06	0.00023099
Cluster-38255.43788	2.27779	138.943	-5.9467	1.314e-06	0.00023169
Cluster-38255.77191	125.078	1545.47	-3.6263	1.3148e-06	0.00023169
Cluster-38255.26069	0	74.3601	-8.5133	1.3251e-06	0.00023308
Cluster-38255.57594	12.1462	183.723	-3.919	1.3247e-06	0.00023308
Cluster-38255.53893	44.0692	391.097	-3.1493	1.3266e-06	0.00023314
Cluster-38255.36282	100.736	0	9.2918	1.3338e-06	0.0002342
Cluster-38255.12884	96.542	0	9.2304	1.3358e-06	0.00023433
Cluster-38255.13536	178.946	1.25392	7.1963	1.3383e-06	0.00023455
Cluster-38255.36124	207.483	0.275361	9.3722	1.3416e-06	0.00023492
Cluster-38255.45870	99.0793	0	9.2677	1.3521e-06	0.00023654
Cluster-38255.103389	0	68.7641	-8.4005	1.3587e-06	0.00023748
Cluster-38255.79670	529.917	8934.33	-4.0756	1.3624e-06	0.00023792
Cluster-38255.63159	1.11551	91.0954	-6.3595	1.3671e-06	0.00023837
Cluster-38255.74253	31.2189	659.512	-4.3979	1.3674e-06	0.00023837
Cluster-38255.43085	0	85.3019	-8.7115	1.3715e-06	0.00023886
Cluster-38255.14372	65.193	0	8.6633	1.378e-06	0.00023957
Cluster-38255.73961	2319.86	296.554	2.9676	1.3769e-06	0.00023957
Cluster-38255.84989	42.0651	498.581	-3.5649	1.3886e-06	0.0002412
Cluster-38255.114269	1331.52	125.798	3.4038	1.4024e-06	0.00024295
Cluster-38255.43450	0	76.8949	-8.5616	1.4024e-06	0.00024295
Cluster-38255.77788	44.9028	1059.17	-4.5578	1.4024e-06	0.00024295
Cluster-38255.77615	719.843	10241.1	-3.8304	1.4067e-06	0.00024347
Cluster-38255.40407	222.574	0.31348	9.4733	1.4083e-06	0.00024353
Cluster-38255.46963	81.4523	4.28925	4.2389	1.4169e-06	0.0002448
Cluster-38255.40961	0	99.4684	-8.9332	1.4264e-06	0.000246
Cluster-38255.46735	15.6704	165.241	-3.396	1.4275e-06	0.000246
Cluster-38255.53986	189.94	0	10.206	1.4276e-06	0.000246
Cluster-38255.79393	125.927	7.27793	4.1125	1.4292e-06	0.00024606
Cluster-38255.21519	0	58.1417	-8.1583	1.4329e-06	0.00024647
Cluster-38255.70956	142.53	2134.19	-3.9036	1.4356e-06	0.00024671
Cluster-38255.50894	1977.85	269.836	2.8737	1.4394e-06	0.00024694
Cluster-38255.73387	185.778	2308.64	-3.6351	1.439e-06	0.00024694
Cluster-38255.24284	0	43.1715	-7.7294	1.4467e-06	0.00024754
Cluster-38255.46050	1.78911	161.25	-6.4781	1.4464e-06	0.00024754
Cluster-74623.0	0	87.2912	-8.7446	1.4443e-06	0.00024754
Cluster-38255.31931	0	46.2566	-7.8292	1.4498e-06	0.00024774
Cluster-38255.64624	384.476	13.4735	4.8358	1.451e-06	0.00024774
Cluster-38255.69033	17.4333	340.96	-4.2846	1.4517e-06	0.00024774
Cluster-38255.32825	183.428	0	10.156	1.4561e-06	0.00024827
Cluster-38255.22880	0	66.2562	-8.3469	1.4607e-06	0.00024866
Cluster-38255.93632	21.7873	493.849	-4.4992	1.4609e-06	0.00024866
Cluster-38255.105097	62.9289	1.22692	5.721	1.4751e-06	0.00025063
Cluster-38255.99643	179.99	19.1205	3.2339	1.4751e-06	0.00025063
Cluster-38255.26576	0	57.2012	-8.1348	1.4817e-06	0.00025154
Cluster-38255.117967	0	115.198	-9.1451	1.4831e-06	0.00025155
Cluster-38255.25000	0.387426	76.8301	-7.5989	1.4863e-06	0.00025172
Cluster-38255.42321	0	61.9636	-8.2499	1.4867e-06	0.00025172
Cluster-38255.124082	134.574	2.08001	6.0263	1.4984e-06	0.00025349
Cluster-105914.0	0	43.0458	-7.7246	1.5028e-06	0.000254
Cluster-38255.26510	0	54.1045	-8.0555	1.5171e-06	0.0002562
Cluster-38255.26615	0	198.929	-9.9332	1.5286e-06	0.00025792
Cluster-38255.105221	0	214.507	-10.042	1.5336e-06	0.00025854
Cluster-38255.43717	52.4836	0.31348	7.3887	1.5428e-06	0.00025987
Cluster-38255.78146	6.66776	528.273	-6.2994	1.5466e-06	0.00026027
Cluster-38255.36184	50.6816	0	8.2996	1.5497e-06	0.00026058
Cluster-38255.104696	144.222	5.52253	4.7068	1.5538e-06	0.00026081
Cluster-38255.35622	0	78.8409	-8.5977	1.5532e-06	0.00026081
Cluster-38255.42531	0	76.5677	-8.5555	1.5551e-06	0.00026081
Cluster-38255.104678	312.145	23.4453	3.7328	1.5663e-06	0.00026223
Cluster-38255.93684	87.3936	793.787	-3.1821	1.5657e-06	0.00026223
Cluster-38255.79550	88.2905	658.632	-2.8993	1.5724e-06	0.00026302
Cluster-38255.116781	0	66.7248	-8.3569	1.5746e-06	0.00026317
Cluster-99707.0	0	65.0501	-8.3212	1.5862e-06	0.00026488
Cluster-38255.3326	81.6672	1.76652	5.5381	1.5905e-06	0.00026538
Cluster-38255.61845	108.234	0	9.3951	1.5931e-06	0.00026558
Cluster-38255.105555	0	75.6943	-8.5393	1.61e-06	0.00026793
Cluster-38255.96921	94.1431	0	9.194	1.6092e-06	0.00026793
Cluster-38255.81900	125.694	11.4935	3.4544	1.6151e-06	0.00026855
Cluster-38255.15999	0	57.8907	-8.1522	1.6211e-06	0.00026928
Cluster-38255.44189	0	74.3378	-8.5129	1.6223e-06	0.00026928
Cluster-38255.105060	35.155	0	7.7723	1.625e-06	0.00026951
Cluster-38255.42581	524.799	1.49116	8.4679	1.6281e-06	0.00026979
Cluster-38255.91685	88.145	0	9.0985	1.6401e-06	0.00027155
Cluster-38255.98706	90.9329	4.00913	4.4961	1.6543e-06	0.00027366
Cluster-38255.49555	38.7141	0	7.9113	1.6822e-06	0.00027781
Cluster-38255.62936	68.3631	0	8.732	1.6819e-06	0.00027781
Cluster-38255.39218	236.932	0.626961	8.6129	1.6866e-06	0.00027829
Cluster-38255.55089	21.955	236.647	-3.432	1.689e-06	0.00027847
Cluster-38255.80475	417.316	5542.81	-3.7312	1.7051e-06	0.00028063
Cluster-38255.90129	90.7302	924.993	-3.3487	1.7044e-06	0.00028063
Cluster-113308.0	33.9619	0	7.7226	1.7118e-06	0.00028132
Cluster-38255.104225	0	96.9961	-8.8969	1.7121e-06	0.00028132
Cluster-38255.107364	128.024	0	9.6374	1.7148e-06	0.00028151
Cluster-38255.103604	0	80.8224	-8.6335	1.7191e-06	0.00028199
Cluster-38255.104600	0	66.6704	-8.3559	1.7227e-06	0.00028235
Cluster-38255.103365	0	63.7017	-8.2901	1.7358e-06	0.00028425
Cluster-38255.77585	1315.24	181.851	2.8545	1.746e-06	0.00028567
Cluster-76540.0	0	53.881	-8.0484	1.7664e-06	0.00028877
Cluster-38255.56896	908.049	103.027	3.1395	1.7692e-06	0.000289
Cluster-38255.106944	0	51.4717	-7.9824	1.7746e-06	0.0002895
Cluster-38255.60639	101.269	7.32241	3.7916	1.7753e-06	0.0002895
Cluster-38255.35378	1.06874	132.634	-6.9316	1.7832e-06	0.00029054
Cluster-38255.37422	143.328	0.588842	7.9374	1.7969e-06	0.00029156
Cluster-38255.43437	0	69.129	-8.4082	1.7914e-06	0.00029156
Cluster-38255.48634	8.52678	222.509	-4.6969	1.7969e-06	0.00029156
Cluster-38255.54789	68.5721	0	8.7373	1.7942e-06	0.00029156
Cluster-38255.83455	54.406	696.793	-3.6787	1.793e-06	0.00029156
Cluster-38255.112923	1.13913	221.502	-7.6214	1.8009e-06	0.00029196
Cluster-38255.93422	785.962	6.01389	7.0345	1.8031e-06	0.00029208
Cluster-38255.65017	136.166	0.88644	7.2729	1.8244e-06	0.00029528
Cluster-38255.47194	43.3948	0	8.0756	1.8326e-06	0.00029636
Cluster-38255.83166	4351.08	553.362	2.975	1.84e-06	0.00029731
Cluster-38255.116921	0	68.6571	-8.3982	1.8507e-06	0.00029879
Cluster-38255.25750	0	246.986	-10.246	1.8644e-06	0.00030074
Cluster-38255.114776	0	314.017	-10.592	1.8665e-06	0.00030084
Cluster-38255.83306	120.637	12.2767	3.298	1.8698e-06	0.00030112
Cluster-38255.39383	50.1934	0.31348	7.3251	1.8793e-06	0.0003024
Cluster-38255.79225	0	84.7223	-8.7018	1.8879e-06	0.00030354
Cluster-38255.49389	10.1078	193.704	-4.2553	1.9016e-06	0.00030548
Cluster-38255.79106	16522.4	1666.75	3.3093	1.9054e-06	0.00030584
Cluster-38255.79226	7884.28	948.879	3.0548	1.9142e-06	0.00030701
Cluster-38255.83245	4784.39	557.846	3.1004	1.9253e-06	0.00030854
Cluster-38255.97118	3.25299	195.05	-5.899	1.9273e-06	0.0003086
Cluster-38255.104044	0	58.4192	-8.1653	1.9341e-06	0.00030943
Cluster-38255.106528	214.422	3.98848	5.7422	1.9366e-06	0.00030958
Cluster-38255.104597	0	109.437	-9.071	1.9392e-06	0.00030968
Cluster-38255.25862	2.24692	204.632	-6.5164	1.9404e-06	0.00030968
Cluster-38255.40947	40.7224	0	7.9838	1.9456e-06	0.00031025
Cluster-38255.75660	61.7704	0	8.5857	1.9496e-06	0.00031064
Cluster-38255.29820	60.2683	0	8.5497	1.9592e-06	0.00031165
Cluster-38255.72719	45.6412	679.768	-3.8944	1.959e-06	0.00031165
Cluster-38255.36226	52.9334	2.06412	4.69	1.9653e-06	0.00031214
Cluster-38255.92095	87.4987	0.31348	8.1261	1.9655e-06	0.00031214
Cluster-38255.112506	0	54.2596	-8.0585	1.97e-06	0.00031234
Cluster-38255.81359	602.358	9960.67	-4.0474	1.9693e-06	0.00031234
Cluster-38255.48680	1.11551	71.1508	-6.0046	1.9776e-06	0.00031271
Cluster-38255.49406	104.568	0	9.3457	1.9787e-06	0.00031271
Cluster-38255.52542	49.0993	0	8.2541	1.9761e-06	0.00031271
Cluster-38255.78728	39498.1	4599.33	3.1023	1.9772e-06	0.00031271
Cluster-38255.23283	0	50.4931	-7.9559	1.9853e-06	0.0003135
Cluster-38255.112623	0	70.4861	-8.4362	2.0185e-06	0.00031848
Cluster-38255.33844	0	67.5149	-8.374	2.0203e-06	0.0003185
Cluster-38255.103367	4.64696	94.7645	-4.336	2.0307e-06	0.00031989
Cluster-38255.48987	176.985	0	10.104	2.0376e-06	0.00032071
Cluster-38255.103537	0.340658	108.882	-8.1019	2.042e-06	0.00032115
Cluster-72304.1	0	69.9406	-8.4249	2.0805e-06	0.00032693
Cluster-38255.90025	77.3894	1.1618	6.0562	2.098e-06	0.00032943
Cluster-38255.44441	0	66.3306	-8.3488	2.1344e-06	0.00033487
Cluster-38255.106374	0	81.8713	-8.6521	2.1391e-06	0.00033533
Cluster-38255.35851	53.522	0	8.3796	2.1412e-06	0.00033539
Cluster-38255.86384	5.77019	177.541	-4.9369	2.1485e-06	0.00033627
Cluster-38255.42964	0	87.0265	-8.7403	2.1576e-06	0.00033742
Cluster-38255.73421	5.02667	89.5117	-4.1428	2.1632e-06	0.00033802
Cluster-105239.0	0.379709	75.2982	-7.5706	2.1689e-06	0.00033864
Cluster-38255.48119	532.471	41.8328	3.6698	2.1714e-06	0.00033876
Cluster-38255.58698	32.0945	452.143	-3.8132	2.1737e-06	0.00033885
Cluster-38255.61873	2.975	70.673	-4.5766	2.1755e-06	0.00033885
Cluster-38255.75622	420.843	43.8324	3.2625	2.1879e-06	0.00034052
Cluster-38255.20480	4.1609	109.112	-4.7247	2.1957e-06	0.00034134
Cluster-38255.25923	0	106.154	-9.0275	2.1967e-06	0.00034134
Cluster-38255.53181	89.8159	0.626961	7.2274	2.2113e-06	0.00034333
Cluster-38255.78321	3788.31	324.857	3.5438	2.2228e-06	0.00034484
Cluster-38255.26316	4.76411	206.558	-5.437	2.2247e-06	0.00034486
Cluster-38255.108826	84.136	0	9.0319	2.2523e-06	0.00034858
Cluster-38255.26577	0	93.5748	-8.8451	2.2521e-06	0.00034858
Cluster-38255.101030	302.078	35.5906	3.0856	2.263e-06	0.00034885
Cluster-38255.117472	0	55.3658	-8.0877	2.2615e-06	0.00034885
Cluster-38255.44290	0	79.6285	-8.6122	2.263e-06	0.00034885
Cluster-38255.60896	55.0946	474.608	-3.1065	2.2623e-06	0.00034885
Cluster-38255.71592	831.382	61.9411	3.7455	2.2604e-06	0.00034885
Cluster-38255.104197	117.729	0	9.5167	2.2674e-06	0.00034925
Cluster-38255.103876	0	65.1621	-8.3228	2.2724e-06	0.00034947
Cluster-38255.113831	0	67.1141	-8.3655	2.2715e-06	0.00034947
Cluster-38255.68818	353.198	19.6315	4.1682	2.2841e-06	0.000351
Cluster-38255.64260	8.59979	179.715	-4.3894	2.2881e-06	0.00035133
Cluster-38255.26967	0.340658	98.5034	-7.9571	2.2913e-06	0.00035154
Cluster-38255.107900	0	158.902	-9.6094	2.3061e-06	0.00035325
Cluster-38255.53714	667.045	53.3746	3.6434	2.3043e-06	0.00035325
Cluster-38255.102930	83.1531	0	9.015	2.3084e-06	0.00035332
Cluster-38255.95426	40.3881	348.71	-3.1086	2.3175e-06	0.00035445
Cluster-38255.105761	61.9486	3.22593	4.267	2.3255e-06	0.00035539
Cluster-38255.114763	85.8316	5.45105	3.9707	2.3375e-06	0.00035638
Cluster-38255.12066	66.2918	0	8.6879	2.3357e-06	0.00035638
Cluster-38255.52332	235.188	0.275361	9.553	2.3368e-06	0.00035638
Cluster-38255.36573	165.727	2.7832	5.9177	2.3504e-06	0.00035807
Cluster-38255.24148	0	69.8862	-8.4239	2.3562e-06	0.00035868
Cluster-38255.18849	0	181.896	-9.8043	2.3614e-06	0.00035914
Cluster-38255.53429	33.4835	0	7.7018	2.363e-06	0.00035914
Cluster-38255.24157	0	223.893	-10.104	2.3683e-06	0.00035966
Cluster-38255.105112	73.2851	0.59996	6.9606	2.38e-06	0.00036116
Cluster-38255.11459	68.6981	0	8.7392	2.385e-06	0.00036163
Cluster-38255.63818	1115.56	45.1455	4.6274	2.3885e-06	0.00036189
Cluster-38255.36464	71.3413	0	8.7932	2.3957e-06	0.0003627
Cluster-38255.43638	50.0665	0.913441	5.8173	2.3979e-06	0.00036275
Cluster-38255.114151	0	59.5306	-8.1924	2.4156e-06	0.00036446
Cluster-38255.35980	158.587	0	9.9462	2.4132e-06	0.00036446
Cluster-38255.75482	15.1453	147.128	-3.281	2.4125e-06	0.00036446
Cluster-38255.84562	1588.47	9.19534	7.4341	2.4167e-06	0.00036446
Cluster-38255.25019	0	133.061	-9.353	2.4216e-06	0.00036478
Cluster-76797.0	0	73.9503	-8.5054	2.4226e-06	0.00036478
Cluster-38255.112861	0	72.8955	-8.4847	2.4263e-06	0.00036505
Cluster-38255.97223	129.684	1343.46	-3.3726	2.4346e-06	0.00036602
Cluster-78390.0	39.1072	0	7.9269	2.4496e-06	0.00036799
Cluster-38255.105558	70.8902	0.550723	6.9561	2.462e-06	0.00036957
Cluster-38255.24849	0	40.8102	-7.6478	2.4737e-06	0.00037105
Cluster-38255.55229	253.13	1.5674	7.3652	2.4838e-06	0.00037227
Cluster-38255.33913	71.6674	0	8.8004	2.4939e-06	0.0003735
Cluster-38255.78515	1984.57	262.59	2.9179	2.5037e-06	0.00037467
Cluster-38255.77252	460.981	51.8316	3.152	2.5148e-06	0.00037575
Cluster-75516.0	0	68.7466	-8.4001	2.5143e-06	0.00037575
Cluster-38255.96179	474.252	49.1542	3.2697	2.5206e-06	0.00037634
Cluster-38255.103928	0	62.7339	-8.2682	2.5229e-06	0.00037638
Cluster-38255.23506	0	74.806	-8.522	2.5297e-06	0.00037712
Cluster-38255.18397	0	63.0821	-8.276	2.5321e-06	0.00037719
Cluster-38255.16845	0	57.3803	-8.1395	2.5412e-06	0.00037796
Cluster-38255.50727	36.9076	0	7.8435	2.5404e-06	0.00037796
Cluster-38255.36126	126.092	0.626961	7.7104	2.5524e-06	0.00037934
Cluster-38255.82567	73.0012	762.728	-3.3841	2.5666e-06	0.00038116
Cluster-38255.115900	0	63.2976	-8.2807	2.5728e-06	0.00038162
Cluster-38255.42564	0	71.562	-8.4579	2.5737e-06	0.00038162
Cluster-38255.80232	493.898	4336.79	-3.1342	2.5766e-06	0.00038176
Cluster-38255.34857	148.169	0	9.8481	2.5816e-06	0.00038196
Cluster-38255.97137	47.4247	0	8.2041	2.5818e-06	0.00038196
Cluster-38255.38781	135.321	0.31348	8.7557	2.5954e-06	0.00038368
Cluster-38255.12319	91.052	0	9.1458	2.6018e-06	0.00038433
Cluster-38255.105679	33.0262	0	7.6821	2.6191e-06	0.00038484
Cluster-38255.13007	50.4569	0	8.2934	2.6189e-06	0.00038484
Cluster-38255.52089	46.3324	0	8.1705	2.6169e-06	0.00038484
Cluster-38255.61505	187.702	0.626961	8.2784	2.6121e-06	0.00038484
Cluster-38255.71416	40.429	0	7.9733	2.615e-06	0.00038484
Cluster-38255.74103	879.036	54.1774	4.0197	2.6184e-06	0.00038484
Cluster-38255.88574	2071.58	233.714	3.1479	2.6164e-06	0.00038484
Cluster-38255.25953	0	119.484	-9.1977	2.6245e-06	0.00038535
Cluster-38255.39157	1.89855	2005.84	-10.052	2.6361e-06	0.00038676
Cluster-38255.55646	85.6016	0	9.0563	2.6446e-06	0.00038771
Cluster-38255.103426	0	60.4573	-8.2148	2.6699e-06	0.00039112
Cluster-38255.71695	1998.41	209.247	3.2553	2.6803e-06	0.00039235
Cluster-38255.26178	0.379709	459.987	-10.181	2.6862e-06	0.00039291
Cluster-38255.18586	0	112.3	-9.1083	2.6941e-06	0.00039378
Cluster-38255.35612	0	38.7974	-7.575	2.7045e-06	0.000395
Cluster-38255.37412	0	59.7923	-8.1988	2.7125e-06	0.00039588
Cluster-38255.43629	0	73.7867	-8.5022	2.7253e-06	0.00039715
Cluster-38255.91726	90.553	5.58129	4.0246	2.7237e-06	0.00039715
Cluster-38255.43161	0	81.6855	-8.6488	2.7435e-06	0.0003995
Cluster-38255.66119	56.6191	576.537	-3.3466	2.7496e-06	0.00040009
Cluster-38255.82426	1010.83	128.043	2.9807	2.7593e-06	0.00040119
Cluster-38255.98707	63.9703	3.21481	4.3166	2.766e-06	0.00040187
Cluster-38255.24671	0	63.7254	-8.2904	2.7766e-06	0.00040311
Cluster-38255.73474	584.16	3833.07	-2.714	2.7848e-06	0.000404
Cluster-81473.0	34.4146	0	7.7411	2.7888e-06	0.00040427
Cluster-38255.19239	0	75.3103	-8.5314	2.7957e-06	0.00040497
Cluster-38255.64506	15.5738	357.757	-4.5162	2.8013e-06	0.00040549
Cluster-38255.78374	4289.31	632.765	2.761	2.8048e-06	0.00040569
Cluster-38255.26798	0	89.7112	-8.7842	2.8176e-06	0.0004072
Cluster-38255.45	68.897	0	8.743	2.8194e-06	0.0004072
Cluster-38255.90033	54.2225	681.108	-3.6489	2.8338e-06	0.00040897
Cluster-38255.38005	2.32455	532.194	-7.8539	2.8363e-06	0.00040902
Cluster-38255.70153	288.575	35.9301	3.005	2.8479e-06	0.0004104
Cluster-38255.85517	1286.55	143.794	3.1609	2.8515e-06	0.00041062
Cluster-38255.65841	1567.87	111.576	3.8128	2.8592e-06	0.00041142
Cluster-38255.105264	79.1608	1.5404	5.7184	2.8686e-06	0.00041217
Cluster-38255.93112	43.5795	415.364	-3.2537	2.8681e-06	0.00041217
Cluster-38255.108181	68.0439	0	8.7257	2.9011e-06	0.00041626
Cluster-38255.48454	32.4332	0	7.6568	2.9014e-06	0.00041626
Cluster-38255.17781	0	63.1447	-8.2774	2.9258e-06	0.00041945
Cluster-38255.25298	0.681316	126.443	-7.4698	2.948e-06	0.00042232
Cluster-38255.95630	750.281	85.0877	3.1409	2.9767e-06	0.00042612
Cluster-38255.86680	542.299	50.3712	3.4273	3.0066e-06	0.00043008
Cluster-38255.24140	0	62.2042	-8.2558	3.0202e-06	0.00043171
Cluster-38255.75504	1330.41	171.236	2.9577	3.0379e-06	0.00043392
Cluster-38255.89820	176.337	3263.43	-4.2094	3.0484e-06	0.00043511
Cluster-38255.112524	0	78.5533	-8.5924	3.0547e-06	0.00043536
Cluster-38255.35898	16.2191	178.962	-3.4591	3.0536e-06	0.00043536
Cluster-38255.22341	0	37.266	-7.5167	3.0756e-06	0.00043802
Cluster-38255.26322	2.26235	117.812	-5.7154	3.0893e-06	0.00043965
Cluster-38255.52647	84.4632	3.67341	4.5097	3.1138e-06	0.00044249
Cluster-38255.91584	58.8164	0.57296	6.6653	3.1128e-06	0.00044249
Cluster-38255.16110	0	38.9908	-7.5826	3.1171e-06	0.00044255
Cluster-38255.81942	1428.92	209.76	2.768	3.1187e-06	0.00044255
Cluster-38255.69210	166.839	2628.53	-3.977	3.1427e-06	0.00044562
Cluster-38255.66183	1042.68	98.0554	3.41	3.1501e-06	0.00044602
Cluster-38255.86239	8.36548	116.353	-3.7937	3.1482e-06	0.00044602
Cluster-38255.52345	65.7883	0	8.6767	3.157e-06	0.00044668
Cluster-38255.78672	503.993	4085.23	-3.0188	3.167e-06	0.00044775
Cluster-38255.95556	59.3604	2.6752	4.4844	3.173e-06	0.00044828
Cluster-38255.116920	0	65.5626	-8.3317	3.1872e-06	0.00044997
Cluster-38255.49475	37.1059	761.012	-4.3581	3.1949e-06	0.00045073
Cluster-38255.70218	787.904	96.9099	3.0229	3.1999e-06	0.0004511
Cluster-74538.0	0	50.6418	-7.9588	3.2032e-06	0.00045124
Cluster-38255.119602	50.2874	0	8.2884	3.2081e-06	0.0004516
Cluster-38255.33637	94.4328	0	9.1986	3.217e-06	0.0004522
Cluster-38255.66845	79.1973	0	8.9443	3.2162e-06	0.0004522
Cluster-36551.1	0	92.1794	-8.8238	3.2392e-06	0.00045497
Cluster-38255.84237	4396.65	355.555	3.6281	3.2414e-06	0.00045497
Cluster-38255.18366	0.387426	67.5786	-7.4145	3.2559e-06	0.0004562
Cluster-38255.81145	36.8708	0	7.8405	3.2545e-06	0.0004562
Cluster-38255.82471	1144.4	5.53682	7.6916	3.2572e-06	0.0004562
Cluster-38255.35553	67.7597	0	8.7198	3.3171e-06	0.00046426
Cluster-38255.108907	38.5222	0	7.9036	3.3338e-06	0.00046626
Cluster-38255.115372	0	43.3511	-7.7359	3.3375e-06	0.00046644
Cluster-38255.105540	75.3872	2.84733	4.7156	3.348e-06	0.00046757
Cluster-38255.92366	1399.18	137.708	3.3454	3.368e-06	0.00047003
Cluster-38255.80582	641.554	82.5502	2.9585	3.3728e-06	0.00047037
Cluster-38255.24019	71.8682	2.57673	4.7929	3.3877e-06	0.0004721
Cluster-38255.80103	3724.96	512.282	2.8622	3.4015e-06	0.00047368
Cluster-38255.65407	144.332	0.626961	7.9022	3.4176e-06	0.00047558
Cluster-38255.17023	0	86.8347	-8.7371	3.427e-06	0.00047656
Cluster-38255.106554	0	47.0543	-7.8531	3.4447e-06	0.00047867
Cluster-38255.49359	14.4095	149.171	-3.3728	3.4629e-06	0.00048085
Cluster-38255.112381	0	68.0696	-8.3856	3.47e-06	0.0004811
Cluster-38255.36025	85.7427	0	9.0593	3.4687e-06	0.0004811
Cluster-38255.79730	194.468	1647.51	-3.0823	3.4721e-06	0.0004811
Cluster-38255.27192	0.387426	78.2141	-7.6244	3.4786e-06	0.00048166
Cluster-38255.43910	0	69.9749	-8.4255	3.4865e-06	0.00048207
Cluster-38255.48704	35.0475	346.951	-3.3076	3.4851e-06	0.00048207
Cluster-38255.35048	37.7474	0	7.8743	3.5083e-06	0.00048474
Cluster-38255.96747	80.2651	0	8.9634	3.5154e-06	0.00048537
Cluster-38255.36447	82.5031	0	9.0036	3.5441e-06	0.00048865
Cluster-38255.43414	0	51.4971	-7.9832	3.544e-06	0.00048865
Cluster-38255.118495	0	40.5229	-7.6386	3.5522e-06	0.00048941
Cluster-38255.16209	0	61.3815	-8.2368	3.5674e-06	0.00049116
Cluster-38255.24182	0	100.303	-8.9453	3.5752e-06	0.00049119
Cluster-38255.42144	60.4334	1.68552	5.1404	3.5732e-06	0.00049119
Cluster-38255.72796	2116.48	267.35	2.9847	3.5726e-06	0.00049119
Cluster-38255.66607	2.77203	206.258	-6.1942	3.5815e-06	0.00049171
Cluster-38255.34786	43.179	0	8.0701	3.5844e-06	0.00049177
Cluster-38255.115322	0	59.9277	-8.2019	3.6069e-06	0.00049437
Cluster-38255.41165	0	132.309	-9.3451	3.6085e-06	0.00049437
Cluster-79203.0	0	54.8606	-8.0744	3.6144e-06	0.00049483
Cluster-38255.58078	30.4828	0	7.567	3.6384e-06	0.00049777
Cluster-38255.24628	0	68.4549	-8.3941	3.6469e-06	0.00049858
Cluster-38255.104630	0	52.7017	-8.0165	3.6617e-06	0.0004999
Cluster-38255.30961	157.877	0.902322	7.4718	3.6607e-06	0.0004999
Cluster-38255.15496	81.3964	0	8.984	3.681e-06	0.00050197
Cluster-38255.80052	588.077	5054.76	-3.1035	3.682e-06	0.00050197
Cluster-38255.86167	117.969	6.58109	4.1583	3.6853e-06	0.00050207
Cluster-38255.90739	65.0596	0	8.6613	3.6903e-06	0.0005024
Cluster-38255.116773	0	128.102	-9.2982	3.6936e-06	0.00050249
Cluster-38255.42595	0	65.903	-8.3392	3.7079e-06	0.00050408
Cluster-38255.118277	0	43.0776	-7.7257	3.7331e-06	0.0005068
Cluster-75239.0	0	53.0671	-8.0264	3.732e-06	0.0005068
Cluster-78571.0	0	56.992	-8.1295	3.7457e-06	0.00050815
Cluster-38255.26377	0	57.6604	-8.1465	3.7573e-06	0.00050937
Cluster-38255.25599	0	107.998	-9.0524	3.7628e-06	0.00050941
Cluster-38255.66797	18.4583	201.285	-3.4436	3.7613e-06	0.00050941
Cluster-38255.42763	0	62.0621	-8.2523	3.7697e-06	0.00050965
Cluster-38255.49867	159.701	0	9.9561	3.7698e-06	0.00050965
Cluster-38255.104573	0	54.2173	-8.0576	3.7742e-06	0.0005099
Cluster-38255.115103	0	64.9626	-8.3185	3.8098e-06	0.00051435
Cluster-38255.16540	0	57.3817	-8.1393	3.8296e-06	0.00051666
Cluster-38255.67902	10.4875	122.66	-3.5426	3.8383e-06	0.00051747
Cluster-38255.53528	1.50294	72.5747	-5.6086	3.8462e-06	0.00051818
Cluster-38255.53176	141.978	0	9.7864	3.8533e-06	0.00051877
Cluster-38255.12151	70.9212	0	8.7857	3.8602e-06	0.00051935
Cluster-15081.1	3.65632	130.812	-5.1576	3.8715e-06	0.00051986
Cluster-38255.15963	0	45.5388	-7.8057	3.872e-06	0.00051986
Cluster-38255.70154	189.081	19.2545	3.2934	3.8683e-06	0.00051986
Cluster-38255.13369	73.7057	0	8.8405	3.9087e-06	0.00052406
Cluster-38255.89569	84.5522	6.65097	3.6654	3.908e-06	0.00052406
Cluster-79111.0	0	66.2894	-8.3475	3.9891e-06	0.00053447
Cluster-38255.93992	5.93411	81.3106	-3.7797	3.9934e-06	0.00053468
Cluster-38255.52702	52.996	0	8.3645	3.9963e-06	0.0005347
Cluster-30918.0	0	67.7281	-8.3794	4.0208e-06	0.00053761
Cluster-38255.30076	47.9375	0.31348	7.2591	4.0278e-06	0.00053817
Cluster-38255.101656	0	71.8699	-8.4639	4.0309e-06	0.00053821
Cluster-38255.25844	0	61.9118	-8.2489	4.0366e-06	0.00053861
Cluster-38255.26152	104.847	0	9.349	4.0471e-06	0.00053965
Cluster-38255.61913	28.6992	328.055	-3.5131	4.0796e-06	0.00054359
Cluster-74693.0	0	56.2177	-8.1096	4.0913e-06	0.00054479
Cluster-38255.49027	0	61.2415	-8.2333	4.0986e-06	0.00054538
Cluster-38255.44674	78.554	0	8.9327	4.1066e-06	0.00054608
Cluster-38255.66919	38.9971	480.544	-3.6207	4.1232e-06	0.00054792
Cluster-38255.86803	76.4799	0.28648	7.9319	4.1367e-06	0.00054933
Cluster-38255.115745	0	62.3726	-8.2597	4.1565e-06	0.00055127
Cluster-38255.12724	245.917	0	10.579	4.157e-06	0.00055127
Cluster-38255.37200	0.720367	90.388	-6.9519	4.1696e-06	0.00055256
Cluster-38255.117248	0	56.5123	-8.1174	4.2306e-06	0.00055964
Cluster-38255.16486	0	82.0444	-8.6551	4.2316e-06	0.00055964
Cluster-38255.85224	72.1401	5.82489	3.6306	4.227e-06	0.00055964
Cluster-38255.91025	121.535	10.219	3.5727	4.2371e-06	0.00055998
Cluster-38255.84307	2423.49	264.186	3.1973	4.2578e-06	0.00056234
Cluster-38255.58605	80.291	6.97557	3.5239	4.2787e-06	0.00056472
Cluster-38255.38719	1383.88	13.6911	6.6608	4.2884e-06	0.00056562
Cluster-38255.92471	11.2942	155.97	-3.7847	4.3004e-06	0.00056682
Cluster-38255.84233	216.619	2623.93	-3.5987	4.3071e-06	0.00056731
Cluster-38255.23102	0	46.7567	-7.8439	4.3138e-06	0.00056742
Cluster-38255.79250	16546.5	1620.94	3.3516	4.3132e-06	0.00056742
Cluster-38255.42453	305.481	3.32916	6.5295	4.3335e-06	0.00056924
Cluster-75256.0	0	61.0591	-8.2287	4.3325e-06	0.00056924
Cluster-38255.104155	0	60.8078	-8.223	4.3487e-06	0.00057086
Cluster-38255.14135	40.7584	0	7.9866	4.352e-06	0.0005709
Cluster-38255.55603	14.6721	144.22	-3.296	4.4058e-06	0.00057718
Cluster-38255.87994	41.2457	420.272	-3.3472	4.4033e-06	0.00057718
Cluster-38255.82073	295.049	2039.74	-2.7893	4.4252e-06	0.00057933
Cluster-38255.113205	0	74.4506	-8.5151	4.43e-06	0.00057957
Cluster-38255.79164	17298.3	1703.36	3.3442	4.4368e-06	0.00058007
Cluster-38255.80044	35.8738	475.672	-3.7312	4.4515e-06	0.0005816
Cluster-38255.15445	53.7399	0	8.3841	4.4703e-06	0.00058367
Cluster-38255.114812	0	57.4258	-8.1413	4.4813e-06	0.00058472
Cluster-38255.36006	100.552	0	9.2887	4.4916e-06	0.00058566
Cluster-38255.36727	5.21374	102.017	-4.2952	4.504e-06	0.00058688
Cluster-38255.32773	53.1803	0	8.3707	4.5139e-06	0.00058739
Cluster-38255.60761	14.3386	153.806	-3.4225	4.5131e-06	0.00058739
Cluster-38255.113912	0	67.644	-8.3767	4.5232e-06	0.00058801
Cluster-38255.14431	45.1023	0	8.1315	4.5274e-06	0.00058801
Cluster-38255.44221	0	80.3956	-8.6259	4.5338e-06	0.00058801
Cluster-38255.70665	553.535	55.6543	3.3134	4.5333e-06	0.00058801
Cluster-38255.80194	61646.3	9069.69	2.7649	4.5301e-06	0.00058801
Cluster-38255.18313	0	60.8104	-8.2229	4.5477e-06	0.00058903
Cluster-38255.59560	353.275	29.8495	3.5636	4.545e-06	0.00058903
Cluster-71249.0	0	52.1728	-8.0022	4.5586e-06	0.00059005
Cluster-38255.46221	34.5978	0	7.7496	4.5654e-06	0.00059054
Cluster-38255.80624	736.994	7215.16	-3.2912	4.5708e-06	0.00059084
Cluster-38255.13002	66.3221	0	8.6888	4.5898e-06	0.00059291
Cluster-38255.116747	0	77.0321	-8.5643	4.612e-06	0.00059511
Cluster-38255.26307	0	81.802	-8.6509	4.613e-06	0.00059511
Cluster-38255.33928	0	63.967	-8.2961	4.6246e-06	0.00059621
Cluster-38255.65744	2.54081	78.0551	-4.9326	4.6313e-06	0.00059667
Cluster-38255.118564	0	68.3065	-8.3908	4.6471e-06	0.00059767
Cluster-38255.13570	61.7985	0	8.5872	4.6464e-06	0.00059767
Cluster-38255.36436	32.0669	0	7.6393	4.6482e-06	0.00059767
Cluster-38255.87571	73.0746	0	8.8288	4.6564e-06	0.00059833
Cluster-70117.0	0	44.3744	-7.7684	4.6613e-06	0.00059856
Cluster-38255.61036	2126.37	313.937	2.7598	4.6685e-06	0.00059909
Cluster-38255.30222	96.5596	0	9.2303	4.6778e-06	0.00059989
Cluster-38255.103410	0	118.073	-9.1806	4.6833e-06	0.0006002
Cluster-38255.77866	790.868	118.041	2.7438	4.6913e-06	0.00060082
Cluster-38255.20944	0.379709	50.1286	-6.9834	4.6961e-06	0.00060104
Cluster-38255.113431	0.681316	133.214	-7.5474	4.7016e-06	0.00060136
Cluster-38255.11799	97.7648	0	9.2487	4.7294e-06	0.00060306
Cluster-38255.18635	0	73.9439	-8.5053	4.7226e-06	0.00060306
Cluster-38255.23395	0	63.9646	-8.2969	4.7221e-06	0.00060306
Cluster-38255.40599	212.09	1.77288	6.9082	4.7304e-06	0.00060306
Cluster-38255.63335	70.3005	0	8.7732	4.7292e-06	0.00060306
Cluster-38255.34369	64.8019	0.31348	7.6932	4.7465e-06	0.00060432
Cluster-38255.37692	38.9501	0	7.9196	4.7458e-06	0.00060432
Cluster-38255.103379	0	63.0265	-8.2747	4.7677e-06	0.00060662
Cluster-38255.73568	8133.72	1211.4	2.7472	4.7761e-06	0.00060729
Cluster-38255.31013	348.419	1.76652	7.6281	4.7863e-06	0.00060819
Cluster-38255.112911	0	37.9321	-7.5419	4.8035e-06	0.00060997
Cluster-38255.113100	0	63.0647	-8.2756	4.8237e-06	0.00061214
Cluster-38255.36309	75.1174	0	8.8676	4.842e-06	0.00061327
Cluster-38255.44332	0	50.8046	-7.9639	4.8411e-06	0.00061327
Cluster-76936.0	0	68.7724	-8.4006	4.8387e-06	0.00061327
Cluster-38255.112702	0	71.7055	-8.4609	4.8895e-06	0.00061654
Cluster-38255.113346	0	55.288	-8.0857	4.89e-06	0.00061654
Cluster-38255.113446	0	89.4366	-8.7799	4.8812e-06	0.00061654
Cluster-38255.117202	0	59.0446	-8.1807	4.8803e-06	0.00061654
Cluster-38255.118243	0	48.5417	-7.8979	4.8873e-06	0.00061654
Cluster-38255.41408	894.469	7.38811	6.9174	4.8809e-06	0.00061654
Cluster-38255.82726	680.978	4734.08	-2.7973	4.8781e-06	0.00061654
Cluster-38255.117255	0	56.3428	-8.113	4.9057e-06	0.00061743
Cluster-38255.36096	51.8737	0	8.3343	4.9029e-06	0.00061743
Cluster-38255.65922	1.02197	71.6441	-6.0667	4.9066e-06	0.00061743
Cluster-38255.100806	8.04072	94.4653	-3.5513	4.9537e-06	0.00062234
Cluster-38255.113458	0	36.0768	-7.4705	4.9635e-06	0.00062234
Cluster-38255.34153	39.6071	0	7.9441	4.9649e-06	0.00062234
Cluster-38255.59767	54.5122	0	8.4053	4.9609e-06	0.00062234
Cluster-38255.89506	929.666	125.312	2.8909	4.9593e-06	0.00062234
Cluster-74753.0	0	52.2024	-8.0029	4.9528e-06	0.00062234
Cluster-38255.16991	0	47.3126	-7.8607	4.9789e-06	0.00062371
Cluster-38255.101264	24.2316	279.742	-3.5285	4.9891e-06	0.00062377
Cluster-38255.32586	120.888	0	9.5545	4.9877e-06	0.00062377
Cluster-38255.60184	111.467	3.84177	4.864	4.9844e-06	0.00062377
Cluster-38255.54022	69.6365	630.361	-3.1773	5.007e-06	0.00062561
Cluster-38255.71349	1080.43	7.97954	7.0826	5.0123e-06	0.00062588
Cluster-38255.79997	1018.23	156.972	2.6975	5.0517e-06	0.00063038
Cluster-38255.13897	70.5432	0	8.7772	5.0554e-06	0.00063045
Cluster-38255.79822	66.7667	0.28648	7.7354	5.0687e-06	0.00063169
Cluster-38255.100235	75.1192	0	8.8681	5.077e-06	0.00063232
Cluster-38255.26440	1.13913	88.4958	-6.3026	5.0818e-06	0.0006325
Cluster-38255.75623	191.895	5.78677	5.0499	5.0849e-06	0.0006325
Cluster-38255.51866	57.3486	0.31348	7.5165	5.0992e-06	0.00063387
Cluster-38255.89963	23.6895	582.168	-4.6157	5.1123e-06	0.00063486
Cluster-38255.94200	154.516	7.63806	4.3314	5.1137e-06	0.00063486
Cluster-38255.13202	88.3546	0.626961	7.2005	5.1407e-06	0.00063665
Cluster-38255.26733	0	58.9979	-8.1795	5.1359e-06	0.00063665
Cluster-38255.28801	195.773	0	10.25	5.1389e-06	0.00063665
Cluster-38255.72563	3425.1	364.257	3.2329	5.1412e-06	0.00063665
Cluster-38255.16505	0	86.8506	-8.7374	5.1739e-06	0.00064013
Cluster-38255.41525	70.6495	1.46416	5.5974	5.1759e-06	0.00064013
Cluster-38255.77134	481.126	66.0363	2.8651	5.1852e-06	0.00064088
Cluster-38255.106345	409.077	24.6571	4.0553	5.2199e-06	0.00064475
Cluster-38255.38451	0	36.1026	-7.4709	5.236e-06	0.00064633
Cluster-38255.53708	42.2077	0.275361	7.0739	5.2572e-06	0.00064854
Cluster-38255.60561	63.4889	2.67997	4.5787	5.2625e-06	0.00064878
Cluster-38255.82185	4248.48	447.072	3.2482	5.2722e-06	0.00064956
Cluster-38255.49344	494.986	58.0138	3.0928	5.3053e-06	0.00065323
Cluster-38255.117355	0	56.9749	-8.1289	5.34e-06	0.00065709
Cluster-38255.11837	47.844	0	8.2168	5.3758e-06	0.00066108
Cluster-38255.22019	0	47.4758	-7.8659	5.38e-06	0.00066117
Cluster-38255.64542	109.316	1204.38	-3.4608	5.3995e-06	0.00066315
Cluster-38255.29513	118.305	0.31348	8.5618	5.4139e-06	0.0006645
Cluster-38255.77986	17845.3	2239.91	2.994	5.4217e-06	0.00066505
Cluster-77636.0	0	54.345	-8.061	5.4275e-06	0.00066533
Cluster-38255.71016	31.5648	422.557	-3.7413	5.4311e-06	0.00066535
Cluster-38255.27120	3.20622	236.81	-6.1964	5.4431e-06	0.00066641
Cluster-38255.62463	145.731	12.2678	3.5658	5.4617e-06	0.00066788
Cluster-38255.82889	1335.65	187.452	2.8329	5.462e-06	0.00066788
Cluster-38255.57133	61.0787	0	8.5695	5.4821e-06	0.00066991
Cluster-78412.0	0	39.7462	-7.6094	5.4894e-06	0.00067038
Cluster-38255.42156	31.997	0	7.6363	5.5037e-06	0.00067172
Cluster-38255.81474	51.7225	418.711	-3.0167	5.5105e-06	0.00067212
Cluster-38255.88875	124.719	916.226	-2.8766	5.5296e-06	0.00067403
Cluster-38255.56499	69.0223	4.69009	3.8821	5.5366e-06	0.00067446
Cluster-38255.97856	464.011	28.0929	4.0462	5.5505e-06	0.00067573
Cluster-38255.15341	197.322	2.82985	6.1152	5.5719e-06	0.00067791
Cluster-38255.32111	47.5055	0	8.2064	5.5774e-06	0.00067816
Cluster-38255.38374	557.14	43.9906	3.6628	5.6233e-06	0.00068331
Cluster-72586.0	0	49.0702	-7.9135	5.6757e-06	0.00068924
Cluster-38255.91017	70.0159	0	8.7668	5.6834e-06	0.00068975
Cluster-38255.42243	545.249	3.92277	7.1254	5.6892e-06	0.00069002
Cluster-38255.22529	0	65.7137	-8.3359	5.7226e-06	0.00069321
Cluster-38255.34836	5.33089	311.568	-5.8766	5.7223e-06	0.00069321
Cluster-38255.81049	3860.76	282.985	3.7701	5.7262e-06	0.00069321
Cluster-38255.51386	3.73442	245.241	-6.041	5.7481e-06	0.00069544
Cluster-38255.103464	0	47.3122	-7.861	5.7554e-06	0.00069588
Cluster-38255.60592	48.6106	0.588842	6.3806	5.7648e-06	0.00069615
Cluster-38255.66537	20.6498	296.583	-3.8422	5.7624e-06	0.00069615
Cluster-38255.109110	69.2205	0	8.7496	5.7876e-06	0.00069847
Cluster-78030.0	0	65.0081	-8.3194	5.8027e-06	0.00069986
Cluster-38255.17767	0	56.4105	-8.1146	5.8109e-06	0.00070041
Cluster-38255.117226	0.379709	51.9192	-7.033	5.8155e-06	0.00070053
Cluster-38255.104671	354.839	2.11812	7.3997	5.845e-06	0.00070365
Cluster-38255.71033	9844.87	633.772	3.9573	5.8504e-06	0.00070386
Cluster-106410.0	0	41.5443	-7.6743	5.8544e-06	0.00070391
Cluster-38255.80882	3624.88	417.358	3.1185	5.862e-06	0.00070439
Cluster-38255.37912	299.898	1.80464	7.388	5.9045e-06	0.00070872
Cluster-38255.85842	507.848	73.5407	2.7883	5.9053e-06	0.00070872
Cluster-76124.0	0	56.3291	-8.1127	5.9106e-06	0.00070892
Cluster-38255.72705	4.99795	274.463	-5.7894	5.921e-06	0.00070972
Cluster-38255.25150	0	34.8084	-7.4181	5.9567e-06	0.00071357
Cluster-38255.112059	0	90.7859	-8.8013	5.9817e-06	0.00071612
Cluster-38255.18223	0	59.4605	-8.1905	6.0169e-06	0.00071989
Cluster-38255.114707	0	54.6932	-8.0699	6.0382e-06	0.00072199
Cluster-38255.14271	50.3765	0	8.2918	6.0791e-06	0.00072644
Cluster-38255.75045	843.473	98.9369	3.0914	6.0919e-06	0.00072752
Cluster-38255.117811	0	61.454	-8.2384	6.1058e-06	0.0007283
Cluster-38255.34943	91.07	0	9.1458	6.1059e-06	0.0007283
Cluster-38255.34814	40.6814	0	7.9831	6.1109e-06	0.00072845
Cluster-38255.113683	0	36.8224	-7.5004	6.1279e-06	0.00072967
Cluster-38255.25468	0	66.5348	-8.353	6.1327e-06	0.00072967
Cluster-38255.43937	0	51.2561	-7.9763	6.1356e-06	0.00072967
Cluster-38255.82156	10.3472	230.276	-4.4696	6.1361e-06	0.00072967
Cluster-78367.0	0	43.8395	-7.7509	6.1439e-06	0.00073014
Cluster-38255.63526	114.596	4.37025	4.7135	6.1686e-06	0.00073263
Cluster-38255.113906	0.340658	84.6997	-7.7394	6.1814e-06	0.00073371
Cluster-38255.79619	113.455	1565.34	-3.7857	6.1897e-06	0.00073424
Cluster-38255.87638	192.477	1370.55	-2.8316	6.2087e-06	0.00073605
Cluster-38255.108615	84.5177	0	9.0385	6.2241e-06	0.00073742
Cluster-38255.3568	45.4837	0	8.1435	6.2535e-06	0.00074046
Cluster-38255.44278	0	48.2797	-7.8902	6.2633e-06	0.00074117
Cluster-38255.78038	43.2973	387.93	-3.1615	6.2741e-06	0.000742
Cluster-38255.95665	0	43.5398	-7.7409	6.2784e-06	0.00074205
Cluster-38255.54629	86.8118	808.209	-3.2178	6.2913e-06	0.00074312
Cluster-38255.113139	1.84359	180.707	-6.6159	6.3117e-06	0.00074373
Cluster-38255.53137	0.681316	113.526	-7.3152	6.304e-06	0.00074373
Cluster-38255.82868	227.776	1589.74	-2.803	6.3062e-06	0.00074373
Cluster-38255.83899	2067.63	293.13	2.8183	6.3099e-06	0.00074373
Cluster-38255.56243	82.2184	5.57653	3.8845	6.3281e-06	0.00074473
Cluster-38255.96309	221.09	21.971	3.3298	6.3257e-06	0.00074473
Cluster-85940.0	42.7722	0	8.055	6.3317e-06	0.00074473
Cluster-38255.25215	0	65.8047	-8.3378	6.3581e-06	0.00074739
Cluster-38255.72578	339.609	0.588842	9.1793	6.3702e-06	0.00074836
Cluster-38255.26953	2.64206	135.008	-5.6864	6.3996e-06	0.00075136
Cluster-38255.18633	0	46.1371	-7.8246	6.4066e-06	0.00075172
Cluster-38255.54161	107.679	0	9.3877	6.4261e-06	0.0007531
Cluster-38255.73898	266.223	1974.18	-2.8904	6.4247e-06	0.0007531
Cluster-38255.10657	66.9392	0	8.702	6.4534e-06	0.00075584
Cluster-38255.50115	364.295	18.3829	4.3056	6.4898e-06	0.00075966
Cluster-79020.0	0	53.7069	-8.044	6.5368e-06	0.0007647
Cluster-38255.96355	6.76901	112.381	-4.0415	6.5523e-06	0.00076605
Cluster-38255.48394	51.6178	0	8.3275	6.5678e-06	0.00076739
Cluster-75731.0	0	48.0805	-7.8842	6.5825e-06	0.00076866
Cluster-38255.104599	0	47.6934	-7.8724	6.626e-06	0.00077327
Cluster-38255.42500	0	75.9872	-8.5445	6.7164e-06	0.00078335
Cluster-38255.81144	48.2159	453.541	-3.2343	6.7313e-06	0.00078462
Cluster-38255.104037	0	59.3358	-8.1878	6.7505e-06	0.00078635
Cluster-38255.43631	0.720367	91.2018	-6.9646	6.7578e-06	0.00078635
Cluster-38255.78848	4790.04	640.142	2.9035	6.7583e-06	0.00078635
Cluster-38255.105021	180.969	21.9996	3.0392	6.7791e-06	0.00078811
Cluster-38255.71929	17.1107	168.739	-3.2993	6.7815e-06	0.00078811
Cluster-38255.37150	0	74.2437	-8.5112	6.7923e-06	0.00078852
Cluster-38255.81347	6158.53	834.374	2.8838	6.7931e-06	0.00078852
Cluster-38255.46010	28.9789	0	7.494	6.8096e-06	0.00078962
Cluster-38255.69633	117.396	781.193	-2.7344	6.8108e-06	0.00078962
Cluster-38255.43328	49.6519	0	8.2715	6.8246e-06	0.00079076
Cluster-38255.113222	0	49.0998	-7.9143	6.8324e-06	0.00079091
Cluster-38255.55253	100.715	7.55489	3.7361	6.834e-06	0.00079091
Cluster-38255.55952	12.2458	159.126	-3.6946	6.8768e-06	0.00079538
Cluster-79093.0	0	60.4661	-8.2147	6.8835e-06	0.00079568
Cluster-76442.0	0	49.2497	-7.9187	6.9181e-06	0.00079921
Cluster-38255.97119	0.681316	108.839	-7.2537	6.9562e-06	0.00080313
Cluster-38255.38482	84.6152	1.14592	6.196	6.98e-06	0.00080541
Cluster-38255.68571	55.1893	3.16557	4.1177	7.0114e-06	0.00080855
Cluster-38255.75925	1766.13	291.752	2.5977	7.0176e-06	0.00080878
Cluster-38255.75574	171.025	19.1761	3.1566	7.0368e-06	0.00081051
Cluster-38255.82291	2122.52	332.84	2.6728	7.0458e-06	0.00081107
Cluster-38255.12901	47.7608	0	8.2142	7.1091e-06	0.00081691
Cluster-38255.37648	32.817	0	7.6742	7.1008e-06	0.00081691
Cluster-38255.49708	24.8001	247.167	-3.3201	7.1049e-06	0.00081691
Cluster-38255.92919	579.35	70.2824	3.0439	7.1411e-06	0.0008201
Cluster-38255.49754	10.6206	140.233	-3.7215	7.1471e-06	0.00082011
Cluster-91030.0	0	33.5112	-7.3641	7.1496e-06	0.00082011
Cluster-38255.90862	14.0139	120.972	-3.1101	7.1723e-06	0.00082223
Cluster-38255.117732	0.379709	67.3918	-7.4106	7.1844e-06	0.00082313
Cluster-38255.32279	65.7707	0	8.6772	7.1896e-06	0.00082324
Cluster-38255.117756	0	46.5513	-7.8376	7.2073e-06	0.00082382
Cluster-38255.26299	0.387426	83.1555	-7.7136	7.1995e-06	0.00082382
Cluster-38255.61698	50.3277	0	8.2901	7.2048e-06	0.00082382
Cluster-38255.107562	64.6718	0	8.6522	7.235e-06	0.00082613
Cluster-38255.39839	0	68.0065	-8.3851	7.2361e-06	0.00082613
Cluster-38255.79853	30.1966	222.397	-2.8806	7.2464e-06	0.00082682
Cluster-38255.116759	0	50.4137	-7.9526	7.2759e-06	0.00082971
Cluster-38255.57213	29.9212	0	7.5393	7.2963e-06	0.00083154
Cluster-38255.26191	0	49.4377	-7.9243	7.3273e-06	0.00083459
Cluster-38255.43611	0	49.7893	-7.9345	7.3377e-06	0.00083528
Cluster-38255.103434	0	50.8415	-7.9647	7.4013e-06	0.00084177
Cluster-38255.81224	267.021	1818.72	-2.7677	7.4033e-06	0.00084177
Cluster-38255.117938	0	49.7486	-7.9335	7.4354e-06	0.00084455
Cluster-38255.26393	0	43.3132	-7.7336	7.4365e-06	0.00084455
Cluster-38255.29398	46.8864	0	8.1874	7.4502e-06	0.00084562
Cluster-38255.100616	9.61143	160.717	-4.0551	7.4612e-06	0.00084638
Cluster-38255.34266	0	44.7222	-7.7796	7.4868e-06	0.00084878
Cluster-38255.26055	0	426.661	-11.034	7.4958e-06	0.0008493
Cluster-22592.0	0	143.722	-9.4646	7.5058e-06	0.00084994
Cluster-38255.20615	1.49522	92.3314	-5.9587	7.5647e-06	0.00085527
Cluster-38255.28469	70.1147	0	8.7683	7.563e-06	0.00085527
Cluster-38255.46343	322.265	46.4	2.7962	7.566e-06	0.00085527
Cluster-38255.118794	52.5906	1.17768	5.4893	7.5903e-06	0.00085652
Cluster-38255.26343	0	53.3001	-8.0329	7.5882e-06	0.00085652
Cluster-76755.0	0	47.7559	-7.8744	7.5892e-06	0.00085652
Cluster-38255.69934	21.0712	174.637	-3.0519	7.611e-06	0.00085836
Cluster-38255.16338	0	59.4738	-8.1909	7.6313e-06	0.00085963
Cluster-38255.32732	3.15946	109.696	-5.0964	7.6355e-06	0.00085963
Cluster-38255.55898	99.0759	0.31348	8.3054	7.6341e-06	0.00085963
Cluster-38255.117073	0	54.1236	-8.0551	7.6742e-06	0.0008605
Cluster-38255.18219	0	60.1034	-8.2061	7.6479e-06	0.0008605
Cluster-38255.25103	0.387426	102.41	-8.0139	7.6624e-06	0.0008605
Cluster-38255.25496	9.7312	239.804	-4.6264	7.6703e-06	0.0008605
Cluster-38255.80454	4007.86	545.679	2.8766	7.67e-06	0.0008605
Cluster-38255.92648	1.36263	126.215	-6.4869	7.664e-06	0.0008605
Cluster-77454.0	0	54.5133	-8.0655	7.6566e-06	0.0008605
Cluster-38255.42554	0	57.7921	-8.1496	7.7086e-06	0.00086386
Cluster-38255.50822	9.93927	141.95	-3.836	7.7162e-06	0.00086421
Cluster-38255.109568	0	83.4151	-8.6789	7.7234e-06	0.00086452
Cluster-38255.13948	30.8815	0	7.5851	7.7458e-06	0.00086653
Cluster-38255.25058	0	47.0909	-7.8542	7.7559e-06	0.00086715
Cluster-38255.74181	63.7064	0	8.63	7.7656e-06	0.00086775
Cluster-38255.67039	68.1654	3.45205	4.2974	7.7912e-06	0.00087011
Cluster-38255.104167	46.6253	0.275361	7.2191	7.7969e-06	0.00087024
Cluster-38255.22835	0	53.4145	-8.0359	7.8495e-06	0.00087523
Cluster-38255.69962	116.768	962.163	-3.0429	7.8506e-06	0.00087523
Cluster-38255.102527	6.96427	115.302	-4.048	7.8571e-06	0.00087546
Cluster-38255.26677	0	52.2886	-8.0051	7.8649e-06	0.00087582
Cluster-38255.17847	0	50.3289	-7.9501	7.9004e-06	0.00087927
Cluster-12332.0	27.2057	0	7.4028	7.9062e-06	0.00087942
Cluster-38255.80425	5.51582	157.284	-4.8335	7.9499e-06	0.00088377
Cluster-38255.104463	126.906	0.31348	8.6624	7.9604e-06	0.00088393
Cluster-38255.64794	56.8786	2.33472	4.6079	7.9594e-06	0.00088393
Cluster-38255.83357	140.904	14.8646	3.2452	7.9659e-06	0.00088404
Cluster-38255.26386	0	46.1149	-7.8239	7.9766e-06	0.00088471
Cluster-38255.103820	58.7697	3.47905	4.0762	7.9885e-06	0.00088553
Cluster-38255.22829	5.32318	281.929	-5.7342	8.0035e-06	0.00088668
Cluster-38255.103372	172.062	15.1495	3.5055	8.0207e-06	0.00088809
Cluster-38255.18579	0	50.4051	-7.9522	8.1255e-06	0.00089919
Cluster-38255.26682	4.47794	131.095	-4.8768	8.1722e-06	0.00090384
Cluster-38255.33778	57.3487	0	8.4781	8.1977e-06	0.00090614
Cluster-38255.42442	95.9788	0	9.222	8.2178e-06	0.00090757
Cluster-38255.60560	442.38	48.3323	3.1943	8.22e-06	0.00090757
Cluster-38255.118543	0	44.0434	-7.7577	8.2756e-06	0.00091234
Cluster-38255.70065	155.829	6.36073	4.6239	8.2772e-06	0.00091234
Cluster-38255.89509	2605.13	23.6954	6.782	8.2756e-06	0.00091234
Cluster-38255.99915	50.7995	654.964	-3.689	8.291e-06	0.00091334
Cluster-38255.59179	10.1314	110.736	-3.4444	8.3018e-06	0.00091401
Cluster-38255.103489	0	54.8945	-8.0754	8.3346e-06	0.0009171
Cluster-38255.103419	0	57.5141	-8.1427	8.3538e-06	0.00091869
Cluster-38255.12575	93.9739	0	9.1916	8.3718e-06	0.00092016
Cluster-75918.0	0	48.726	-7.9033	8.4397e-06	0.00092709
Cluster-38255.25329	11.4268	139.723	-3.6126	8.5314e-06	0.00093664
Cluster-38255.30741	34.4326	0	7.7416	8.5456e-06	0.00093692
Cluster-38255.54597	44.8299	0	8.123	8.5484e-06	0.00093692
Cluster-38255.58554	40.4581	0.28648	7.0127	8.5478e-06	0.00093692
Cluster-38255.86855	36.7554	284.7	-2.952	8.5616e-06	0.00093784
Cluster-38255.24568	0	49.1512	-7.9159	8.5857e-06	0.00093995
Cluster-38255.75501	24.3272	267.562	-3.4552	8.5992e-06	0.0009409
Cluster-38255.111954	0	54.5107	-8.0655	8.629e-06	0.00094344
Cluster-38255.38586	36.006	0	7.8061	8.637e-06	0.00094344
Cluster-38255.48382	127.637	4.69009	4.7682	8.6368e-06	0.00094344
Cluster-60854.0	0.767135	47.995	-6.0096	8.6987e-06	0.00094965
Cluster-38255.26905	0	448.007	-11.105	8.7202e-06	0.00095146
Cluster-38255.87002	41.5624	395.551	-3.2514	8.7333e-06	0.00095235
Cluster-38255.19125	0	50.5407	-7.9571	8.7382e-06	0.00095236
Cluster-38255.49644	61.3109	0	8.5755	8.7538e-06	0.00095352
Cluster-38255.18443	0	54.1973	-8.0572	8.7691e-06	0.00095465
Cluster-38255.37218	250.896	0	10.608	8.7753e-06	0.00095479
Cluster-38255.71718	71.4533	0.31348	7.8338	8.7922e-06	0.0009561
Cluster-38255.42430	1.4094	59.0827	-5.3555	8.8436e-06	0.00096115
Cluster-38255.117599	0	42.7677	-7.715	8.8587e-06	0.00096226
Cluster-38255.103328	0	62.5292	-8.2638	8.8845e-06	0.00096398
Cluster-38255.71001	103.678	3.45681	4.9031	8.8812e-06	0.00096398
Cluster-38255.64430	2696.52	193.525	3.8003	8.9145e-06	0.00096635
Cluster-38255.69078	89.4227	5.42029	4.0566	8.9163e-06	0.00096635
Cluster-38255.24384	0.340658	80.5069	-7.667	8.9686e-06	0.00097148
Cluster-38255.43639	167.034	0.626961	8.1071	8.9987e-06	0.00097419
Cluster-38255.108093	49.7297	0	8.2725	9.0276e-06	0.00097669
Cluster-38255.23304	0	125.479	-9.2683	9.0317e-06	0.00097669
Cluster-38255.68880	45.2487	0	8.1364	9.056e-06	0.00097876
Cluster-38255.117506	0	61.4698	-8.2388	9.0744e-06	0.00097957
Cluster-38255.24714	0	58.1733	-8.159	9.0738e-06	0.00097957
Cluster-38255.55080	11.936	163.342	-3.7703	9.0785e-06	0.00097957
Cluster-38255.101027	4.07508	265.484	-6.027	9.1173e-06	0.00098258
Cluster-38255.27110	0	62.0522	-8.2528	9.12e-06	0.00098258
Cluster-38255.42206	93.2341	0.31348	8.2184	9.1215e-06	0.00098258
Cluster-38255.77477	76074.3	6158.53	3.6267	9.1466e-06	0.00098473
Cluster-38255.21618	0	103.138	-8.9859	9.164e-06	0.00098568
Cluster-38255.27166	0	413.173	-10.988	9.1655e-06	0.00098568
Cluster-38255.23680	0.759419	71.1467	-6.5773	9.1731e-06	0.00098594
Cluster-38255.113436	0	84.2824	-8.6941	9.1892e-06	0.00098714
Cluster-38255.32021	55.6871	0	8.4371	9.246e-06	0.00099236
Cluster-38255.34963	675.047	106.107	2.6694	9.2566e-06	0.00099236
Cluster-38255.43107	0	48.5217	-7.8974	9.2582e-06	0.00099236
Cluster-38255.44183	96.1813	0	9.2249	9.2563e-06	0.00099236
Cluster-38255.50312	97.7974	0	9.2487	9.2756e-06	0.00099367
Cluster-38255.18625	0	33.2013	-7.35	9.3078e-06	0.00099657
Cluster-38255.15145	51.9374	0	8.3356	9.335e-06	0.00099893
Cluster-38255.91369	17.2329	268.897	-3.9599	9.3456e-06	0.00099952
Cluster-38255.54908	362.452	7.65177	5.5677	9.3615e-06	0.0010007
Cluster-38255.94823	4444.68	49.8983	6.4775	9.3875e-06	0.0010029
Cluster-76249.0	70.9956	0	8.7862	9.4366e-06	0.0010076
Cluster-38255.47831	0	45.0032	-7.7893	9.478e-06	0.0010114
Cluster-38255.22055	0	180.445	-9.7927	9.5743e-06	0.0010208
Cluster-38255.26474	0.379709	118.123	-8.2198	9.5761e-06	0.0010208
Cluster-38255.11866	52.7544	0	8.358	9.5831e-06	0.001021
Cluster-38255.42830	0	44.8499	-7.7838	9.5981e-06	0.001022
Cluster-87303.0	0.340658	57.3823	-7.1785	9.6186e-06	0.0010237
Cluster-38255.113053	0	51.7978	-7.9916	9.658e-06	0.0010273
Cluster-38255.117298	0	57.3505	-8.1386	9.6799e-06	0.001029
Cluster-38255.71513	107.899	0	9.3903	9.6996e-06	0.0010306
Cluster-38255.72606	2280.57	338.523	2.752	9.7322e-06	0.0010335
Cluster-38255.21426	0	67.5659	-8.3758	9.7617e-06	0.001035
Cluster-38255.35753	78.3756	0	8.9299	9.7628e-06	0.001035
Cluster-38255.52271	63.116	0	8.6167	9.7628e-06	0.001035
Cluster-38255.112018	0	50.86	-7.9652	9.7914e-06	0.0010375
Cluster-38255.23717	2.26235	123.506	-5.7822	9.815e-06	0.0010394
Cluster-38255.114355	0	50.7812	-7.9631	9.8863e-06	0.0010461
Cluster-38255.18521	0	55.6654	-8.0954	9.8887e-06	0.0010461
Cluster-38255.106731	0	89.9585	-8.7886	1.0006e-05	0.0010569
Cluster-38255.80179	2124.05	365.78	2.5378	9.9993e-06	0.0010569
Cluster-38255.81059	8197.6	885.212	3.2111	1.0007e-05	0.0010569
Cluster-38255.73720	58.6844	0	8.5116	1.005e-05	0.0010608
Cluster-38255.68128	96.9241	0.550723	7.4147	1.0057e-05	0.001061
Cluster-38255.111995	0	435.009	-11.062	1.0086e-05	0.0010618
Cluster-38255.51382	48.8402	0	8.2468	1.0071e-05	0.0010618
Cluster-38255.88268	107.932	956.503	-3.1473	1.0081e-05	0.0010618
Cluster-38255.90243	12.6225	429.715	-5.094	1.0079e-05	0.0010618
Cluster-38255.103128	79.8913	0	8.9575	1.0193e-05	0.0010724
Cluster-38255.34127	0	57.7506	-8.1483	1.0199e-05	0.0010725
Cluster-38255.84754	1676.35	189.459	3.1451	1.0215e-05	0.001073
Cluster-53587.0	0	87.8681	-8.7543	1.0212e-05	0.001073
Cluster-38255.43113	0	58.3206	-8.1628	1.0224e-05	0.0010734
Cluster-38255.63637	496.7	71.6811	2.7927	1.0242e-05	0.0010747
Cluster-38255.118186	0	53.3438	-8.0337	1.0272e-05	0.0010768
Cluster-38255.120792	43.3639	0	8.0762	1.0273e-05	0.0010768
Cluster-38255.99598	1.87493	48.2704	-4.7004	1.0288e-05	0.0010778
Cluster-38255.94357	53.2517	2.83621	4.2162	1.0299e-05	0.0010784
Cluster-38255.24456	8.01201	400.161	-5.6478	1.0348e-05	0.0010829
Cluster-38255.25632	2.20015	668.861	-8.2468	1.0367e-05	0.0010838
Cluster-38255.71523	1196.3	173.744	2.7833	1.0379e-05	0.0010838
Cluster-38255.78404	118.226	1046.45	-3.1454	1.0376e-05	0.0010838
Cluster-38255.78772	1662.03	190.23	3.1273	1.0373e-05	0.0010838
Cluster-38255.112631	0.759419	102.801	-7.1056	1.0418e-05	0.0010873
Cluster-38255.78135	2.65797	189.303	-6.165	1.0446e-05	0.0010897
Cluster-38255.114230	0	54.5759	-8.0672	1.0489e-05	0.0010936
Cluster-38255.77089	5837.11	910.991	2.6797	1.0507e-05	0.0010948
Cluster-38255.45844	26.8737	0	7.3851	1.0517e-05	0.0010953
Cluster-38255.38983	0	40.6297	-7.6418	1.0604e-05	0.0011037
Cluster-38255.44531	11.9622	265.115	-4.4727	1.0609e-05	0.0011037
Cluster-38255.94567	0	31.7949	-7.2879	1.0646e-05	0.001107
Cluster-38255.32280	0.387426	55.5924	-7.1315	1.0668e-05	0.0011086
Cluster-38255.38449	10.367	1650.89	-7.3182	1.0705e-05	0.0011119
Cluster-38255.29715	0	31.0377	-7.2533	1.0785e-05	0.001119
Cluster-38255.36895	3.3933	274.119	-6.3426	1.0782e-05	0.001119
Cluster-38255.69717	40.7807	295.233	-2.8568	1.0791e-05	0.001119
Cluster-38255.15458	28.0531	0	7.4462	1.0843e-05	0.0011238
Cluster-38255.104326	135.305	0	9.7167	1.0914e-05	0.0011306
Cluster-38255.66830	55.9699	537.437	-3.2647	1.0934e-05	0.001132
Cluster-38255.44417	26.7669	0	7.3788	1.0947e-05	0.0011328
Cluster-38255.26572	0	105.403	-9.0168	1.0953e-05	0.0011329
Cluster-38255.45136	49.7497	0.837203	5.8576	1.1005e-05	0.0011376
Cluster-38255.82123	1.49522	47.9658	-5.0159	1.1045e-05	0.0011411
Cluster-38255.103752	0	40.0851	-7.6217	1.1088e-05	0.0011443
Cluster-38255.86099	118.17	7.71689	3.9418	1.1084e-05	0.0011443
Cluster-38255.52683	54.824	2.07524	4.7337	1.1117e-05	0.0011468
Cluster-38255.23688	0	53.7871	-8.0458	1.1152e-05	0.0011497
Cluster-38255.58483	386.222	47.8377	3.0128	1.1182e-05	0.0011522
Cluster-38255.106305	0	52.1435	-8.001	1.1207e-05	0.0011542
Cluster-38255.64211	432.991	69.7583	2.6342	1.1214e-05	0.0011543
Cluster-38255.103571	0	75.9413	-8.5438	1.1229e-05	0.0011546
Cluster-38255.112849	0	47.4176	-7.8643	1.1229e-05	0.0011546
Cluster-38255.76409	744.841	8941.91	-3.5854	1.1235e-05	0.0011546
Cluster-38255.39133	0	406.967	-10.966	1.129e-05	0.0011597
Cluster-38255.33204	0	80.7082	-8.6314	1.1297e-05	0.0011598
Cluster-38255.57912	62.094	0	8.5931	1.1399e-05	0.0011697
Cluster-38255.107072	35.2381	0	7.7754	1.1425e-05	0.0011717
Cluster-38255.26780	0	55.0753	-8.0812	1.1433e-05	0.0011719
Cluster-38255.104720	109.035	3.95612	4.7991	1.1443e-05	0.0011723
Cluster-38255.105236	71.1994	0	8.7905	1.1462e-05	0.0011736
Cluster-38255.116724	0	39.8098	-7.6117	1.1508e-05	0.0011777
Cluster-38255.80865	30135	2953.87	3.3507	1.1543e-05	0.0011806
Cluster-21711.0	0	34.9047	-7.4217	1.1576e-05	0.0011821
Cluster-38255.11697	127.365	0	9.6301	1.1571e-05	0.0011821
Cluster-38255.83190	775.79	108.109	2.8427	1.1569e-05	0.0011821
Cluster-38255.5928	61.1682	0	8.5713	1.1585e-05	0.0011825
Cluster-38255.26808	0	60.58	-8.2176	1.1642e-05	0.0011877
Cluster-38255.49148	762.276	116.909	2.7049	1.171e-05	0.001194
Cluster-38255.116916	0	43.0726	-7.7251	1.1722e-05	0.0011946
Cluster-38255.22004	0	60.6459	-8.22	1.175e-05	0.0011968
Cluster-38255.114213	0	48.1123	-7.8852	1.1767e-05	0.0011979
Cluster-38255.117102	0	57.7291	-8.1481	1.1793e-05	0.0011988
Cluster-38255.15581	46.544	0	8.177	1.1795e-05	0.0011988
Cluster-38255.42157	78.8154	2.00377	5.2897	1.1786e-05	0.0011988
Cluster-38255.80040	322.75	3306.87	-3.3568	1.1807e-05	0.0011995
Cluster-38255.117221	0	49.639	-7.9303	1.1818e-05	0.0012
Cluster-38255.104388	0	51.3148	-7.978	1.1847e-05	0.0012021
Cluster-38255.62787	28.4752	264.339	-3.2134	1.1852e-05	0.0012021
Cluster-38255.113808	0	113.228	-9.1205	1.1897e-05	0.0012061
Cluster-38255.14252	62.7434	0.31348	7.6472	1.1927e-05	0.001208
Cluster-38255.82516	48.6335	333.359	-2.777	1.1928e-05	0.001208
Cluster-38255.52541	28.7881	0	7.4842	1.1975e-05	0.0012121
Cluster-38255.113622	0	52.2586	-8.0046	1.2002e-05	0.0012142
Cluster-38255.56124	32.0652	0	7.6398	1.2019e-05	0.0012153
Cluster-38255.66850	431.261	38.5902	3.4843	1.2065e-05	0.0012193
Cluster-38255.73017	69.5199	0.940441	6.2617	1.2125e-05	0.0012248
Cluster-38255.25116	0	127.589	-9.2927	1.2143e-05	0.001226
Cluster-38255.21291	0	45.3962	-7.8022	1.2154e-05	0.0012264
Cluster-38255.43386	0	50.6879	-7.9603	1.2231e-05	0.0012335
Cluster-38255.27681	335.624	0	11.028	1.2242e-05	0.0012339
Cluster-38255.95880	55.3009	0	8.4258	1.2248e-05	0.0012339
Cluster-10802.0	64.6271	0	8.6508	1.2281e-05	0.0012367
Cluster-38255.40486	80.668	2.08636	5.2839	1.2295e-05	0.0012372
Cluster-71645.0	0	36.46	-7.4849	1.2299e-05	0.0012372
Cluster-38255.27760	0	70.9839	-8.446	1.2334e-05	0.0012398
Cluster-38255.80115	1677.59	282.48	2.5701	1.2338e-05	0.0012398
Cluster-38255.35307	54.118	0	8.3954	1.2358e-05	0.0012412
Cluster-38255.64893	1660.22	25.8824	6.0045	1.2373e-05	0.0012421
Cluster-38255.56877	56.2725	0	8.4514	1.2425e-05	0.0012466
Cluster-93083.0	114.555	10.3831	3.4613	1.244e-05	0.0012475
Cluster-38255.116694	0	49.1645	-7.9164	1.2477e-05	0.0012506
Cluster-38255.21467	0	46.3716	-7.8317	1.2572e-05	0.0012594
Cluster-38255.92049	104.756	0.940441	6.8452	1.2599e-05	0.0012615
Cluster-38255.81252	628.749	31.1969	4.3341	1.2621e-05	0.0012624
Cluster-80858.0	0	37.7857	-7.5377	1.2619e-05	0.0012624
Cluster-38255.60192	1.70329	129.544	-6.2088	1.2655e-05	0.0012651
Cluster-38255.53213	22.681	193.698	-3.0929	1.2708e-05	0.0012697
Cluster-38255.83999	236.182	1347.16	-2.512	1.2717e-05	0.0012701
Cluster-38255.80351	224.168	1796.84	-3.0024	1.274e-05	0.0012717
Cluster-38255.24350	0	46.1741	-7.8255	1.2787e-05	0.0012744
Cluster-38255.52629	34.0841	0.28648	6.7664	1.2787e-05	0.0012744
Cluster-38255.88414	25.3308	0	7.2999	1.2786e-05	0.0012744
Cluster-38255.109102	12.2093	272.5	-4.4811	1.2909e-05	0.0012859
Cluster-70956.0	0	37.0758	-7.5091	1.293e-05	0.0012874
Cluster-38255.39708	0	102.922	-8.9828	1.2945e-05	0.0012882
Cluster-38255.113950	0	44.1746	-7.763	1.2957e-05	0.0012887
Cluster-38255.58368	26.2052	0	7.3493	1.2986e-05	0.001291
Cluster-38255.101922	5.52353	70.2366	-3.6687	1.3004e-05	0.001292
Cluster-38255.43128	109.47	0.31348	8.4495	1.3023e-05	0.0012933
Cluster-38255.35206	82.2858	0	8.9997	1.3053e-05	0.0012956
Cluster-38255.89757	1741.77	240.85	2.8541	1.312e-05	0.0013015
Cluster-38255.30800	1474.49	14.1274	6.7062	1.3143e-05	0.0013024
Cluster-38255.55830	17.0125	246.869	-3.8594	1.3136e-05	0.0013024
Cluster-38255.80581	62.3754	4.37185	3.8355	1.3149e-05	0.0013024
Cluster-115874.1	0	56.6217	-8.12	1.3197e-05	0.0013066
Cluster-38255.117569	0	64.5761	-8.3095	1.3217e-05	0.0013078
Cluster-38255.17703	0	46.2122	-7.8267	1.3239e-05	0.0013078
Cluster-38255.22853	0	60.2259	-8.2092	1.3243e-05	0.0013078
Cluster-38255.24603	0.759419	110.646	-7.2106	1.3224e-05	0.0013078
Cluster-38255.36831	62.6093	0	8.6055	1.3232e-05	0.0013078
Cluster-38255.55209	44.3867	1.1348	5.2696	1.3294e-05	0.0013121
Cluster-38255.86975	60.6553	0	8.5594	1.3367e-05	0.0013187
Cluster-38255.71354	3.347	98.8516	-4.8882	1.3384e-05	0.0013197
Cluster-38255.23162	2.93595	104.434	-5.1516	1.3406e-05	0.0013212
Cluster-38255.45069	47.2457	0	8.2001	1.3502e-05	0.00133
Cluster-38255.73154	9.25487	156.371	-4.0703	1.3562e-05	0.0013352
Cluster-38255.80565	21.2583	203.042	-3.2577	1.3597e-05	0.001338
Cluster-38255.80599	1675.7	198.464	3.0779	1.3606e-05	0.0013382
Cluster-38255.73139	392.897	33.0546	3.5725	1.3655e-05	0.0013424
Cluster-38255.117560	45.1874	1.1348	5.2951	1.3689e-05	0.0013449
Cluster-38255.24612	0	29.4008	-7.1746	1.3694e-05	0.0013449
Cluster-79271.0	0	40.4282	-7.6338	1.3755e-05	0.0013501
Cluster-38255.5925	52.5036	0	8.3516	1.3781e-05	0.001352
Cluster-78834.0	0	41.5048	-7.672	1.3796e-05	0.0013528
Cluster-38255.43408	0	58.1163	-8.1578	1.3817e-05	0.0013542
Cluster-38255.35164	92.7716	0	9.1723	1.3895e-05	0.0013607
Cluster-38255.52654	166.481	9.25311	4.1681	1.3898e-05	0.0013607
Cluster-38255.69203	157.729	18.3696	3.0997	1.3912e-05	0.0013614
Cluster-74859.0	0	45.7977	-7.8138	1.3962e-05	0.0013656
Cluster-38255.42228	0	44.0041	-7.7562	1.4022e-05	0.0013708
Cluster-38255.25846	0	44.0075	-7.7567	1.4035e-05	0.0013714
Cluster-38255.78245	9575.46	1284.42	2.8982	1.4053e-05	0.0013724
Cluster-38255.23828	0.379709	70.2655	-7.4706	1.409e-05	0.0013746
Cluster-38255.46029	109.997	0.588842	7.5551	1.4082e-05	0.0013746
Cluster-38255.89715	42.0223	0.561841	6.1886	1.4096e-05	0.0013746
Cluster-85624.0	3.73442	139.576	-5.2292	1.4106e-05	0.0013749
Cluster-38255.112397	0	40.101	-7.6223	1.4115e-05	0.001375
Cluster-38255.26613	0.387426	88.155	-7.7978	1.4125e-05	0.0013753
Cluster-38255.23301	0	53.2642	-8.032	1.417e-05	0.0013786
[truncated: 7,199 more rows]

## Sheet: N1291-0hvsN1291-24h.DEGs
gene_id	N129124_readcount	N12910_readcount	log2FoldChange	p-value	padj
Cluster-38255.56791	16992.2	46.2446	8.5224	7.2789e-22	1.4394e-16
Cluster-38255.64348	1485.65	5.03431	8.2011	5.0501e-18	3.879e-13
Cluster-38255.98345	4001.15	30.2751	7.0461	5.8848e-18	3.879e-13
Cluster-38255.50046	15848.4	49.126	8.3346	1.2721e-17	5.0309e-13
Cluster-38255.89172	137118	511.619	8.0662	1.0743e-17	5.0309e-13
Cluster-38255.96039	1509.44	11.7596	7.0069	1.7841e-17	5.88e-13
Cluster-38255.41876	4314.25	28.0419	7.2654	3.7931e-17	1.0715e-12
Cluster-38255.91936	6908.53	89.5329	6.2697	6.4516e-17	1.5947e-12
Cluster-38255.103318	0	9308.38	-15.446	1.2876e-16	2.8291e-12
Cluster-38255.92653	780.484	9.97982	6.2914	3.5463e-16	7.0127e-12
Cluster-38255.70866	3502.96	27.1467	7.0133	1.6967e-15	3.0501e-11
Cluster-38255.93322	2089.17	39.5586	5.7233	1.8692e-15	3.0802e-11
Cluster-38255.104820	3701.78	13.9198	8.0578	2.3705e-15	3.6059e-11
Cluster-38255.55280	2801.74	2.4974	10.125	2.9634e-15	4.0383e-11
Cluster-38255.77005	3221.43	61.6339	5.7073	3.0632e-15	4.0383e-11
Cluster-38255.41518	2209.17	8.14284	8.089	3.4508e-15	4.2649e-11
Cluster-38255.92531	1296.9	6.1178	7.7357	4.794e-15	5.5765e-11
Cluster-38255.42021	829.305	7.17503	6.8456	6.6214e-15	7.2742e-11
Cluster-38255.52453	2770.62	35.7508	6.2774	7.3046e-15	7.6024e-11
Cluster-38255.44419	0	5943.86	-14.798	9.9723e-15	8.9636e-11
Cluster-38255.79215	3034.2	56.6881	5.7431	9.5678e-15	8.9636e-11
Cluster-38255.91935	2973.49	30.0648	6.6296	9.3728e-15	8.9636e-11
Cluster-38255.75014	2312.68	40.5699	5.8343	1.2592e-14	1.0826e-10
Cluster-38255.59560	3301.13	28.9648	6.8314	7.3144e-14	6.0266e-10
Cluster-38255.48137	1013.92	4.47977	7.8187	1.102e-13	8.7168e-10
Cluster-38255.96853	715.588	13.9691	5.6804	1.1507e-13	8.7515e-10
Cluster-38255.73986	550.898	7.40024	6.2199	1.2777e-13	9.3581e-10
Cluster-38255.50113	1333.69	30.1147	5.4683	1.3324e-13	9.4096e-10
Cluster-38255.48138	1158.62	2.09932	9.1351	1.5449e-13	1.0535e-09
Cluster-38255.52330	10027.1	201.738	5.6352	2.1438e-13	1.4131e-09
Cluster-38255.93370	590.113	5.99295	6.6242	2.6872e-13	1.7141e-09
Cluster-38255.96805	1089.27	7.32833	7.2146	3.8786e-13	2.3968e-09
Cluster-38255.56426	491.909	4.24794	6.8559	4.5754e-13	2.7417e-09
Cluster-38255.89975	2028.49	24.6793	6.3633	6.1954e-13	3.6033e-09
Cluster-38255.43598	0	2626.45	-13.62	7.0874e-13	4.0043e-09
Cluster-38255.93007	2512.7	54.1218	5.5372	8.3708e-13	4.598e-09
Cluster-38255.45892	9527.02	180.357	5.723	1.0101e-12	5.1217e-09
Cluster-38255.85472	1757.3	26.5691	6.0474	9.8232e-13	5.1217e-09
Cluster-38255.85864	28.5484	1544.63	-5.7586	1.0073e-12	5.1217e-09
Cluster-38255.47445	655.869	5.89497	6.7954	1.0952e-12	5.4142e-09
Cluster-38255.104281	311.704	4.35383	6.1732	1.3703e-12	6.6093e-09
Cluster-38255.55085	502.366	14.7768	5.0883	1.5297e-12	7.2024e-09
Cluster-38255.98999	12681.9	176.767	6.1651	1.6132e-12	7.4187e-09
Cluster-38255.72844	983.528	41.8103	4.5559	1.8967e-12	8.5244e-09
Cluster-38255.102180	5146.4	42.5957	6.9174	2.37e-12	1.0356e-08
Cluster-38255.49534	4221.96	75.3888	5.8071	2.4091e-12	1.0356e-08
Cluster-38255.70642	3956.37	118.925	5.0558	2.6911e-12	1.1323e-08
Cluster-38255.72238	476.219	6.84333	6.1232	2.7673e-12	1.14e-08
Cluster-38255.85938	2394.26	65.6127	5.1896	3.0444e-12	1.2286e-08
Cluster-38255.66343	516.946	1.38595	8.5298	3.5572e-12	1.4069e-08
Cluster-38255.84299	1027.39	25.8625	5.3125	5.9396e-12	2.303e-08
Cluster-38255.75417	4861.48	59.5254	6.352	7.1938e-12	2.7357e-08
Cluster-38255.79541	59518.5	1990.77	4.9019	7.388e-12	2.7381e-08
Cluster-38255.86198	21.7948	784.327	-5.1684	7.477e-12	2.7381e-08
Cluster-38255.39340	226.586	1.16439	7.6286	9.2825e-12	3.3374e-08
Cluster-38255.70879	2626.91	39.9183	6.0398	9.4985e-12	3.3541e-08
Cluster-38255.41524	902.798	0	12.494	1.0793e-11	3.7444e-08
Cluster-38255.26255	1729.15	21.1804	6.351	1.4801e-11	5.0462e-08
Cluster-38255.95380	8929.65	209.949	5.4104	1.5652e-11	5.2459e-08
Cluster-38255.90025	211.674	1.12725	7.5493	1.6736e-11	5.5158e-08
Cluster-38255.83418	5953.06	57.6043	6.6917	1.8591e-11	6.0267e-08
Cluster-38255.106934	375.049	2.20947	7.3943	2.289e-11	7.3008e-08
Cluster-38255.44129	0	1345.8	-12.656	2.4421e-11	7.5579e-08
Cluster-38255.78866	2021.03	80.9198	4.6425	2.4461e-11	7.5579e-08
Cluster-38255.76993	16525.6	422.574	5.2892	2.62e-11	7.9708e-08
Cluster-38255.67735	2388.82	109.35	4.4489	3.4145e-11	1.0078e-07
Cluster-38255.78640	26700.4	1199.19	4.4767	3.391e-11	1.0078e-07
Cluster-38255.107383	557.074	0.311643	10.836	3.5852e-11	1.0275e-07
Cluster-38255.69393	17.6402	914.576	-5.6986	3.5339e-11	1.0275e-07
Cluster-38255.41228	374.461	11.1071	5.0769	4.5153e-11	1.2401e-07
Cluster-38255.70476	343.136	3.23448	6.7459	4.5047e-11	1.2401e-07
Cluster-38255.73465	2020.77	18.34	6.7863	4.4974e-11	1.2401e-07
Cluster-38255.98422	4973.79	57.1305	6.4431	5.0427e-11	1.366e-07
Cluster-38255.65520	4114.33	103.489	5.3138	6.4613e-11	1.7266e-07
Cluster-38255.50049	973.464	22.3388	5.4441	6.8234e-11	1.7991e-07
Cluster-38255.64347	1412.55	67.8417	4.3797	6.9176e-11	1.7999e-07
Cluster-38255.105780	704.144	1.35672	8.9965	9.3679e-11	2.4058e-07
Cluster-38255.26688	0	1115.16	-12.384	1.1826e-10	2.9981e-07
Cluster-38255.103165	4666.36	45.1587	6.6917	1.2059e-10	3.0186e-07
Cluster-38255.104727	503.908	0	11.653	1.2272e-10	3.0334e-07
Cluster-38255.44199	0	1041.32	-12.285	1.3782e-10	3.3647e-07
Cluster-38255.91575	1543.15	28.2859	5.7688	1.5867e-10	3.8264e-07
Cluster-38255.81673	18796.8	454.329	5.3706	1.729e-10	4.1194e-07
Cluster-38255.34835	0	1227.33	-12.523	1.7781e-10	4.1859e-07
Cluster-38255.82838	175.476	2.87779	5.9397	1.9716e-10	4.5867e-07
Cluster-38255.82226	18.6197	960.018	-5.689	2.0098e-10	4.6213e-07
Cluster-38255.85436	0	1863.14	-13.125	2.1111e-10	4.7984e-07
Cluster-38255.106682	280.904	0	10.81	2.4998e-10	5.6174e-07
Cluster-38255.82867	5624.74	192.279	4.8705	2.8615e-10	6.358e-07
Cluster-38255.81146	134704	3996.26	5.075	3.4388e-10	7.5558e-07
Cluster-38255.78725	1070.64	1.83272	9.2195	3.6836e-10	8.0046e-07
Cluster-38255.35497	289.681	7.6297	5.2464	4.0555e-10	8.717e-07
Cluster-38255.103950	0	830.239	-11.959	4.2442e-10	9.0245e-07
Cluster-38255.70478	15178.5	479.605	4.984	4.4623e-10	9.3872e-07
Cluster-38255.84288	93879.5	1156.55	6.3429	4.7999e-10	9.9913e-07
Cluster-38255.60973	3164.81	106.216	4.8968	5.4316e-10	1.1188e-06
Cluster-38255.104696	296.9	5.36176	5.7902	5.7293e-10	1.168e-06
Cluster-38255.34547	0	1037.85	-12.281	6.7324e-10	1.3585e-06
Cluster-38255.105132	1268.75	16.7402	6.2442	7.0931e-10	1.4098e-06
Cluster-38255.51761	2709.87	70.9764	5.2554	7.1294e-10	1.4098e-06
Cluster-38255.83577	1688.34	55.6852	4.9229	7.7713e-10	1.5215e-06
Cluster-38255.104807	322.056	9.36681	5.1043	8.0679e-10	1.5641e-06
Cluster-38255.93509	1050.08	67.8699	3.9516	8.2069e-10	1.5756e-06
Cluster-38255.13479	796.529	0.311643	11.352	8.3014e-10	1.5784e-06
Cluster-38255.71192	2.26629	175.538	-6.2752	8.5889e-10	1.6175e-06
Cluster-38255.105251	263.013	5.11649	5.6855	9.1541e-10	1.7077e-06
Cluster-38255.105440	1437.02	15.2404	6.5587	9.285e-10	1.716e-06
Cluster-38255.97025	1335.53	90.0201	3.8906	1.0293e-09	1.8846e-06
Cluster-38255.44186	0	711.042	-11.735	1.0591e-09	1.9213e-06
Cluster-38255.96988	397.093	0	11.309	1.1253e-09	2.023e-06
Cluster-38255.93112	21.9693	404.983	-4.2047	1.1899e-09	2.1198e-06
Cluster-38255.96256	2931.95	117.918	4.6357	1.2151e-09	2.1455e-06
Cluster-38255.42041	485.462	25.5137	4.2503	1.2909e-09	2.2591e-06
Cluster-38255.106469	127.823	1.38595	6.5111	1.344e-09	2.3313e-06
Cluster-38255.62591	997.991	11.124	6.4849	1.551e-09	2.667e-06
Cluster-38255.94627	5.69904	208.252	-5.194	1.6379e-09	2.7922e-06
Cluster-38255.86305	2151.74	133.455	4.0111	1.7396e-09	2.9403e-06
Cluster-38255.97722	816.418	14.7956	5.782	1.8225e-09	3.0542e-06
Cluster-38255.95465	3082.19	52.4624	5.8756	1.8662e-09	3.1011e-06
Cluster-38255.104882	649.255	3.26244	7.6243	1.9465e-09	3.181e-06
Cluster-38255.112251	0	500.059	-11.227	1.9355e-09	3.181e-06
Cluster-38255.75976	56.8853	2105.02	-5.2098	2.0093e-09	3.2568e-06
Cluster-38255.64303	1073.72	19.3283	5.7934	2.1e-09	3.3762e-06
Cluster-38255.97855	1465.54	102.872	3.8326	2.19e-09	3.4925e-06
Cluster-38255.56434	358.317	8.875	5.3307	2.2297e-09	3.5274e-06
Cluster-38255.72397	1428.55	74.0449	4.27	2.4463e-09	3.8393e-06
Cluster-38255.41826	1253.2	7.99556	7.2985	2.5439e-09	3.961e-06
Cluster-38255.36706	1560.97	4.28144	8.4996	3.0764e-09	4.6718e-06
Cluster-38255.83528	58645.9	3142.45	4.2221	3.0949e-09	4.6718e-06
Cluster-38255.89240	1356.59	14.7787	6.519	3.0827e-09	4.6718e-06
Cluster-38255.89963	20.2019	565.013	-4.8072	3.0926e-09	4.6718e-06
Cluster-38255.103864	0	539.611	-11.337	3.2288e-09	4.8254e-06
Cluster-38255.43622	4.21258	409.304	-6.6074	3.3111e-09	4.8254e-06
Cluster-38255.44408	0	531.103	-11.314	3.2559e-09	4.8254e-06
Cluster-38255.66548	9.05312	196.712	-4.441	3.3187e-09	4.8254e-06
Cluster-38255.86294	6021.92	200.454	4.909	3.2837e-09	4.8254e-06
Cluster-38255.54625	344.751	6.53168	5.7231	3.3692e-09	4.8632e-06
Cluster-38255.42409	0	585.684	-11.455	3.679e-09	5.2719e-06
Cluster-38255.79393	363.096	7.08859	5.6793	3.7193e-09	5.2913e-06
Cluster-38255.14007	689.813	0	12.106	3.7685e-09	5.323e-06
Cluster-38255.106572	920.89	15.6106	5.8828	3.8572e-09	5.3875e-06
Cluster-38255.83270	343.797	10.6311	5.0129	3.8687e-09	5.3875e-06
Cluster-38255.79136	9411.72	461.192	4.3509	3.9902e-09	5.5178e-06
Cluster-38255.44130	0	450.372	-11.076	4.3717e-09	6.0035e-06
Cluster-38255.104512	386.021	3.56618	6.7477	4.4449e-09	6.0204e-06
Cluster-38255.25618	0	523.968	-11.295	4.4145e-09	6.0204e-06
Cluster-38255.87671	15438.4	433.895	5.1529	4.5925e-09	6.1779e-06
Cluster-38255.58117	291.023	6.42944	5.5094	4.6294e-09	6.1854e-06
Cluster-38255.42271	1.87512	353.552	-7.5543	4.6939e-09	6.2295e-06
Cluster-38255.44202	0	650.798	-11.607	4.7401e-09	6.2455e-06
Cluster-38255.72554	774.437	46.7695	4.0492	4.7691e-09	6.2455e-06
Cluster-38255.75782	6745.92	209.435	5.0094	4.9329e-09	6.4176e-06
Cluster-38255.63748	745.653	2.84618	8.0353	5.001e-09	6.4636e-06
Cluster-38255.83434	54.8197	798.901	-3.8653	5.1079e-09	6.5589e-06
Cluster-38255.63276	5.39359	426.272	-6.3108	5.2294e-09	6.6715e-06
Cluster-38255.43972	0	517.954	-11.278	5.3493e-09	6.7809e-06
Cluster-38255.105102	5473.19	85.1225	6.0062	5.4961e-09	6.9226e-06
Cluster-38255.118833	226.966	0	10.502	5.8396e-09	7.3087e-06
Cluster-38255.45135	291.729	3.89363	6.2211	5.9305e-09	7.3758e-06
Cluster-38255.103826	0	739.218	-11.791	6.1236e-09	7.5212e-06
Cluster-38255.80560	23727.3	1801.42	3.7193	6.0993e-09	7.5212e-06
Cluster-38255.103747	0	483.706	-11.179	6.5481e-09	7.993e-06
Cluster-38255.103357	0	480.42	-11.169	6.6294e-09	7.9936e-06
Cluster-38255.63156	167.84	4.01848	5.3908	6.6165e-09	7.9936e-06
Cluster-38255.82339	16671.3	800.669	4.38	7.0009e-09	8.3904e-06
Cluster-38255.43950	0	440.973	-11.046	7.1915e-09	8.5155e-06
Cluster-38255.90234	1242.82	80.2855	3.9523	7.1711e-09	8.5155e-06
Cluster-38255.44190	0	464.899	-11.122	7.3182e-09	8.6139e-06
Cluster-38255.44404	0	383.493	-10.844	7.4642e-09	8.7339e-06
Cluster-38255.98228	244.378	7.94134	4.9443	7.536e-09	8.7661e-06
Cluster-38255.26457	4.17348	364.107	-6.4487	7.7745e-09	8.9906e-06
Cluster-38255.88983	7.20005	194.978	-4.7603	8.0785e-09	9.2877e-06
Cluster-38255.67928	3864.47	148.023	4.7064	9.324e-09	1.0658e-05
Cluster-38255.26476	0	480.664	-11.17	9.5297e-09	1.0768e-05
Cluster-38255.82719	8146.25	183.466	5.4726	9.5058e-09	1.0768e-05
Cluster-38255.111030	219.356	0	10.453	9.6547e-09	1.0848e-05
Cluster-38255.33141	215.984	0	10.431	1.0225e-08	1.1383e-05
Cluster-38255.47699	222.954	6.1178	5.1968	1.0247e-08	1.1383e-05
Cluster-38255.85059	34759.9	2030.42	4.0976	1.0428e-08	1.1521e-05
Cluster-38255.15820	847.059	4.57965	7.5207	1.0611e-08	1.1658e-05
Cluster-38255.24529	0	577.537	-11.435	1.0873e-08	1.1772e-05
Cluster-38255.38782	620.906	0	11.954	1.0788e-08	1.1772e-05
Cluster-38255.98416	169.01	6.46531	4.7059	1.0894e-08	1.1772e-05
Cluster-38255.68178	4903.46	87.841	5.8022	1.1056e-08	1.1882e-05
Cluster-38255.40014	5467.92	2.09142	11.363	1.1572e-08	1.2369e-05
Cluster-38255.62593	11124.6	270.344	5.3627	1.1787e-08	1.2531e-05
Cluster-38255.40882	649.937	0.934929	9.4944	1.2414e-08	1.3127e-05
Cluster-38255.31786	2361.35	0	13.881	1.268e-08	1.3337e-05
Cluster-38255.61036	5687.22	305.775	4.2172	1.3389e-08	1.4009e-05
Cluster-38255.79670	365.143	8679.51	-4.5712	1.3744e-08	1.4304e-05
Cluster-38255.81606	6240.63	574.551	3.4412	1.4349e-08	1.4856e-05
Cluster-38255.41677	1648.86	30.3304	5.7646	1.4523e-08	1.4957e-05
Cluster-38255.70297	31.6145	874.153	-4.79	1.5355e-08	1.5733e-05
Cluster-38255.53168	1361.99	58.4457	4.5421	1.5628e-08	1.5929e-05
Cluster-38255.96782	303.609	9.90554	4.938	1.5918e-08	1.6142e-05
Cluster-38255.74307	6037.45	473.636	3.672	1.6466e-08	1.6612e-05
Cluster-38255.112804	0	370.124	-10.793	1.7198e-08	1.7263e-05
Cluster-38255.51474	906.041	75.5307	3.5842	1.7292e-08	1.727e-05
Cluster-38255.91934	351.761	6.43181	5.781	1.775e-08	1.7638e-05
Cluster-38255.89651	131.091	0.81561	7.2931	1.8302e-08	1.8096e-05
Cluster-38255.39357	1880.32	0	13.553	1.8711e-08	1.8408e-05
Cluster-38255.26135	0	447.879	-11.068	1.9825e-08	1.9408e-05
Cluster-38255.107352	0	370.8	-10.796	2.057e-08	2.0038e-05
Cluster-38255.43626	0	452.902	-11.084	2.2116e-08	2.1438e-05
Cluster-38255.80493	11527.8	755.201	3.9321	2.2544e-08	2.1746e-05
Cluster-38255.97492	183.991	4.22661	5.4424	2.3209e-08	2.2279e-05
Cluster-38255.78031	180.959	5492.65	-4.9237	2.3564e-08	2.251e-05
Cluster-38255.81943	6.43226	210.7	-5.034	2.3978e-08	2.2796e-05
Cluster-38255.22631	280.845	5.16944	5.7679	2.4752e-08	2.3419e-05
Cluster-38255.73559	12.0356	229.795	-4.2538	2.5213e-08	2.3742e-05
Cluster-38255.112099	0	350.684	-10.715	2.5643e-08	2.3954e-05
Cluster-38255.42053	480.049	18.3995	4.7075	2.568e-08	2.3954e-05
Cluster-38255.91813	590.418	14.5668	5.3447	2.6435e-08	2.4542e-05
Cluster-38255.51185	42.7929	1051.47	-4.6197	2.6592e-08	2.4573e-05
Cluster-38255.64506	15.2586	347.172	-4.5101	2.693e-08	2.4769e-05
Cluster-38255.77345	66563.7	2621.68	4.6662	2.7299e-08	2.4993e-05
Cluster-38255.25589	0	191.633	-9.8437	2.7461e-08	2.5025e-05
Cluster-38255.118956	155.08	0	9.9527	2.9144e-08	2.6436e-05
Cluster-38255.57671	163.434	6.12996	4.7314	2.9538e-08	2.6671e-05
Cluster-38255.103164	516.316	4.91864	6.7187	3.0189e-08	2.7095e-05
Cluster-38255.35789	810.881	1.24657	9.3858	3.0281e-08	2.7095e-05
Cluster-38255.37358	787.685	7.26323	6.7648	3.1288e-08	2.787e-05
Cluster-38255.44203	0	345.698	-10.695	3.2215e-08	2.8567e-05
Cluster-38255.60337	6235.9	323.836	4.2673	3.2486e-08	2.8679e-05
Cluster-38255.70221	227.771	0.541106	8.6775	3.3546e-08	2.9483e-05
Cluster-38255.43638	177.991	0.89779	7.6734	3.3967e-08	2.972e-05
Cluster-38255.111977	0	265.786	-10.315	3.438e-08	2.9949e-05
Cluster-38255.61087	285.003	4.72394	5.9273	3.4833e-08	3.0211e-05
Cluster-38255.13184	189.085	0	10.239	3.9261e-08	3.3718e-05
Cluster-38255.36343	490.067	3.84859	6.9848	3.9559e-08	3.3718e-05
Cluster-38255.67398	1372.1	42.3054	5.0185	3.9061e-08	3.3718e-05
[truncated: 4,005 more rows]
