# Supplementary material for: Morphological and molecular response mechanisms of the root system of different Hemarthria compressa species to submergence stress
Source: Front Plant Sci. 2024 Apr 4;15:1342814. doi: 10.3389/fpls.2024.1342814 (PMC11024365; doi:10.3389/fpls.2024.1342814)
Supplement: Supplementary file 5 [file Table_6.xlsx]

## Sheet: GY-0hvsGY-8h
Class	Pathways	Enrichment	padj	count
BP	oxidation-reduction process	0.125883	1.7312e-07	499
BP	obsolete peroxidase reaction	0.0103431	1.2109e-06	41
BP	gluconeogenesis	0.0128658	2.1137e-06	51
BP	hexose biosynthetic process	0.0128658	2.1137e-06	51
BP	monosaccharide biosynthetic process	0.0128658	2.1137e-06	51
BP	glucose metabolic process	0.0136226	2.1137e-06	54
BP	phosphorylation	0.0998991	1.1178e-05	396
BP	carbon utilization	0.00983855	3.3474e-05	39
BP	response to oxidative stress	0.0108476	5.9195e-05	43
BP	glycolytic process	0.00882947	0.00012732	35
MF	tetrapyrrole binding	0.0317861	2.1945e-09	126
MF	heme binding	0.0302725	7.3438e-09	120
MF	transferase activity	0.215187	2.209e-07	853
MF	peroxidase activity	0.0103431	1.2109e-06	41
MF	transferase activity, transferring hexosyl groups	0.0249748	5.6335e-06	99
MF	oxidoreductase activity	0.11781	8.6373e-06	467
MF	oxidoreductase activity, acting on peroxide as acceptor	0.0110999	8.6373e-06	44
MF	transferase activity, transferring glycosyl groups	0.0338042	3.9086e-05	134
MF	catalytic activity	0.518668	8.745e-05	2056
MF	sucrose synthase activity	0.00277497	9.0729e-05	11
CC	DNA packaging complex	0.0126135	6.5069e-10	50
CC	nucleosome	0.012109	6.5069e-10	48
CC	protein-DNA complex	0.0136226	1.6508e-09	54
CC	nuclear ubiquitin ligase complex	0.0156408	5.6474e-05	62
CC	anaphase-promoting complex	0.0156408	5.6474e-05	62
CC	cullin-RING ubiquitin ligase complex	0.0156408	6.6322e-05	62
CC	ubiquitin ligase complex	0.015893	8.745e-05	63
CC	chromatin	0.0136226	0.0019842	54
CC	6-phosphofructokinase complex	0.0025227	0.010215	10
CC	FANCM-MHF complex	0.0025227	0.022705	10

## Sheet: GY-0hvsGY-24h
Class	Pathways	Enrichment	padj	count
BP	obsolete peroxidase reaction	0.0136207	6.1919e-17	67
BP	response to oxidative stress	0.0140272	3.5108e-13	69
BP	oxidation-reduction process	0.129904	2.0694e-12	639
BP	glycolytic process	0.00955479	1.6445e-07	47
BP	nucleoside diphosphate phosphorylation	0.00955479	1.6445e-07	47
BP	ATP generation from ADP	0.00955479	1.6445e-07	47
BP	purine nucleoside diphosphate metabolic process	0.00955479	1.6445e-07	47
BP	purine ribonucleoside diphosphate metabolic process	0.00955479	1.6445e-07	47
BP	ribonucleoside diphosphate metabolic process	0.00955479	1.6445e-07	47
BP	ADP metabolic process	0.00955479	1.6445e-07	47
MF	peroxidase activity	0.0136207	6.1919e-17	67
MF	oxidoreductase activity, acting on peroxide as acceptor	0.0150437	1.9313e-16	74
MF	antioxidant activity	0.0195162	1.5012e-14	96
MF	oxidoreductase activity	0.126245	1.5418e-12	621
MF	heme binding	0.0302907	1.1101e-11	149
MF	tetrapyrrole binding	0.0311039	1.8851e-11	153
MF	transferase activity	0.207969	5.9798e-07	1023
MF	transferase activity, transferring hexosyl groups	0.0227689	1.8769e-05	112
MF	catalytic activity	0.513926	5.1547e-05	2528
MF	UDP-glucose:glycoprotein glucosyltransferase activity	0.00243952	0.00021153	12
CC	nucleosome	0.00996137	9.1342e-08	49
CC	protein-DNA complex	0.0113844	1.6445e-07	56
CC	DNA packaging complex	0.0101647	1.6445e-07	50
CC	nuclear ubiquitin ligase complex	0.0130108	0.0053259	64
CC	anaphase-promoting complex	0.0130108	0.0053259	64
CC	cullin-RING ubiquitin ligase complex	0.0130108	0.0064356	64
CC	chromatin	0.0121976	0.012018	60
CC	ubiquitin ligase complex	0.0130108	0.014653	64
CC	FANCM-MHF complex	0.00203293	0.095923	10
CC	6-phosphofructokinase complex	0.00182964	0.11855	9

## Sheet: N1291-0hVSN1291-8h
Class	Pathways	Enrichment	padj	count
BP	oxidation-reduction process	0.121939	5.8471e-08	757
BP	carbohydrate metabolic process	0.0711985	4.441e-07	442
BP	transmembrane transport	0.0874678	1.1494e-06	543
BP	single-organism process	0.465528	2.9855e-05	2890
BP	carbohydrate catabolic process	0.0124034	5.502e-05	77
BP	obsolete peroxidase reaction	0.00821521	6.3847e-05	51
BP	response to oxidative stress	0.00966495	6.3847e-05	60
BP	single-organism localization	0.149162	0.0011648	926
BP	pyruvate metabolic process	0.0135309	0.0011648	84
BP	carbohydrate biosynthetic process	0.0191688	0.0019514	119
MF	oxidoreductase activity	0.118235	5.8471e-08	734
MF	catalytic activity	0.504349	3.0178e-06	3131
MF	transmembrane transporter activity	0.0984214	2.1755e-05	611
MF	calcium ion binding	0.0230348	3.0377e-05	143
MF	transporter activity	0.100677	5.502e-05	625
MF	peroxidase activity	0.00821521	6.3847e-05	51
MF	heme binding	0.023357	0.00030803	145
MF	oxidoreductase activity, acting on peroxide as acceptor	0.0091817	0.00040532	57
MF	tetrapyrrole binding	0.0240013	0.0005695	149
MF	antioxidant activity	0.0133698	0.00067833	83
CC	membrane	0.24114	0.014443	1497
CC	nucleosome	0.00676546	0.042738	42
CC	dynein complex	0.00225515	0.079215	14
CC	DNA packaging complex	0.00676546	0.091266	42
CC	intrinsic component of membrane	0.129671	0.097641	805
CC	integral component of membrane	0.128383	0.11908	797
CC	FANCM-MHF complex	0.00209407	0.11934	13
CC	proton-transporting two-sector ATPase complex, proton-transporting domain	0.0128866	0.13031	80
CC	photosystem II	0.0064433	0.16364	40
CC	protein-DNA complex	0.00740979	0.1668	46

## Sheet: N1291-0hvsN1291-24h
Class	Pathways	Enrichment	padj	count
BP	pyruvate metabolic process	0.0190922	6.6083e-05	53
BP	oxidation-reduction process	0.12572	0.00022667	349
BP	carbon utilization	0.0104467	0.001273	29
BP	pyridine nucleotide metabolic process	0.0129683	0.001273	36
BP	glycolytic process	0.00972622	0.001273	27
BP	nucleoside diphosphate phosphorylation	0.00972622	0.001273	27
BP	ATP generation from ADP	0.00972622	0.001273	27
BP	purine nucleoside diphosphate metabolic process	0.00972622	0.001273	27
BP	purine ribonucleoside diphosphate metabolic process	0.00972622	0.001273	27
BP	ribonucleoside diphosphate metabolic process	0.00972622	0.001273	27
MF	oxidoreductase activity	0.123199	0.00011718	342
MF	cation binding	0.150216	0.0097401	417
MF	chitinase activity	0.00216138	0.010415	6
MF	metal ion binding	0.148415	0.011546	412
MF	nutrient reservoir activity	0.004683	0.020762	13
MF	calcium ion binding	0.0237752	0.020938	66
MF	oxidoreductase activity, acting on the CH-OH group of donors, NAD or NADP as acceptor	0.0208934	0.026168	58
MF	cofactor binding	0.0504323	0.028094	140
MF	coenzyme binding	0.0414265	0.038838	115
MF	peroxidase activity	0.0082853	0.042694	23
CC	dynein complex	0.00360231	0.039533	10
CC	6-phosphofructokinase complex	0.00252161	0.086019	7
CC	microtubule	0.00612392	0.2759	17
CC	photosystem II	0.00756484	0.40343	21
CC	photosystem	0.00936599	0.40715	26
CC	host cell endomembrane system	0.00108069	0.40715	3
CC	host cell endoplasmic reticulum	0.00108069	0.40715	3
CC	host cell endoplasmic reticulum membrane	0.00108069	0.40715	3
CC	integral to membrane of host cell	0.00108069	0.40715	3
CC	integral to host endoplasmic reticulum membrane	0.00108069	0.40715	3
