# Supplementary material for: Morphological and molecular response mechanisms of the root system of different Hemarthria compressa species to submergence stress
Source: Front Plant Sci. 2024 Apr 4;15:1342814. doi: 10.3389/fpls.2024.1342814 (PMC11024365; doi:10.3389/fpls.2024.1342814)
Supplement: Supplementary file 6 [file Table_7.xls]

## Sheet: N1291-0hvsN1291-24h_KEGG
Term	Database	ID	Input number	Background number	P-Value	padj
Glycolysis / Gluconeogenesis	KEGG PATHWAY	ko00010	81	1400	2.16673e-13	2.3834e-11
Phenylpropanoid biosynthesis	KEGG PATHWAY	ko00940	40	478	1.58747e-11	8.73109e-10
Fructose and mannose metabolism	KEGG PATHWAY	ko00051	27	453	1.34543e-05	0.000493325
Pentose phosphate pathway	KEGG PATHWAY	ko00030	30	572	4.50141e-05	0.00105539
Starch and sucrose metabolism	KEGG PATHWAY	ko00500	39	847	5.59471e-05	0.00105539
Carbon fixation in photosynthetic organisms	KEGG PATHWAY	ko00710	42	941	5.75665e-05	0.00105539
Amino sugar and nucleotide sugar metabolism	KEGG PATHWAY	ko00520	38	832	8.11682e-05	0.0012755
Flavonoid biosynthesis	KEGG PATHWAY	ko00941	9	87	0.000296732	0.00408007
Cyanoamino acid metabolism	KEGG PATHWAY	ko00460	14	214	0.000651455	0.00758302
alpha-Linolenic acid metabolism	KEGG PATHWAY	ko00592	17	294	0.000689365	0.00758302
Fatty acid degradation	KEGG PATHWAY	ko00071	29	677	0.00137083	0.0137083
Stilbenoid, diarylheptanoid and gingerol biosynthesis	KEGG PATHWAY	ko00945	8	91	0.00168088	0.0154081
Tyrosine metabolism	KEGG PATHWAY	ko00350	17	336	0.00265741	0.0224857
Galactose metabolism	KEGG PATHWAY	ko00052	19	402	0.00317684	0.0249609
Phenylalanine metabolism	KEGG PATHWAY	ko00360	15	299	0.00493227	0.03617
Peroxisome	KEGG PATHWAY	ko04146	33	907	0.00755118	0.0516577
Fatty acid biosynthesis	KEGG PATHWAY	ko00061	17	378	0.00798346	0.0516577
Monobactam biosynthesis	KEGG PATHWAY	ko00261	5	79	0.0394978	0.241375
Ubiquinone and other terpenoid-quinone biosynthesis	KEGG PATHWAY	ko00130	9	205	0.0510615	0.295619
Porphyrin and chlorophyll metabolism	KEGG PATHWAY	ko00860	9	212	0.0600819	0.330451
Lysine biosynthesis	KEGG PATHWAY	ko00300	5	93	0.0678733	0.340045
Taurine and hypotaurine metabolism	KEGG PATHWAY	ko00430	6	124	0.0708155	0.340045
Sulfur metabolism	KEGG PATHWAY	ko00920	10	253	0.0711003	0.340045
Selenocompound metabolism	KEGG PATHWAY	ko00450	9	224	0.0777878	0.356527
Plant hormone signal transduction	KEGG PATHWAY	ko04075	15	447	0.0950875	0.418385
Nitrogen metabolism	KEGG PATHWAY	ko00910	11	311	0.107152	0.453333
Arginine biosynthesis	KEGG PATHWAY	ko00220	13	393	0.122924	0.5008
Alanine, aspartate and glutamate metabolism	KEGG PATHWAY	ko00250	21	700	0.129583	0.509076
Betalain biosynthesis	KEGG PATHWAY	ko00965	2	27	0.135421	0.513665
Glutathione metabolism	KEGG PATHWAY	ko00480	23	797	0.154068	0.564915
Arachidonic acid metabolism	KEGG PATHWAY	ko00590	7	196	0.168122	0.596563
Glycine, serine and threonine metabolism	KEGG PATHWAY	ko00260	18	620	0.182668	0.627921
Circadian rhythm - plant	KEGG PATHWAY	ko04712	5	134	0.198136	0.660455
Carotenoid biosynthesis	KEGG PATHWAY	ko00906	4	112	0.258267	0.815655
Phenylalanine, tyrosine and tryptophan biosynthesis	KEGG PATHWAY	ko00400	7	225	0.259527	0.815655
Inositol phosphate metabolism	KEGG PATHWAY	ko00562	14	506	0.270733	0.827239
Oxidative phosphorylation	KEGG PATHWAY	ko00190	37	1478	0.302372	0.898945
Fatty acid elongation	KEGG PATHWAY	ko00062	5	162	0.314504	0.910405
Non-homologous end-joining	KEGG PATHWAY	ko03450	2	54	0.354576	0.954334
Basal transcription factors	KEGG PATHWAY	ko03022	7	253	0.357947	0.954334
Sphingolipid metabolism	KEGG PATHWAY	ko00600	9	338	0.367063	0.954334
Pyruvate metabolism	KEGG PATHWAY	ko00620	27	1101	0.375015	0.954334
Tropane, piperidine and pyridine alkaloid biosynthesis	KEGG PATHWAY	ko00960	4	136	0.378232	0.954334
Arginine and proline metabolism	KEGG PATHWAY	ko00330	16	637	0.381734	0.954334
ABC transporters	KEGG PATHWAY	ko02010	10	395	0.413075	1
Isoquinoline alkaloid biosynthesis	KEGG PATHWAY	ko00950	4	149	0.443041	1
Thiamine metabolism	KEGG PATHWAY	ko00730	2	70	0.477577	1
Terpenoid backbone biosynthesis	KEGG PATHWAY	ko00900	7	290	0.490872	1
Riboflavin metabolism	KEGG PATHWAY	ko00740	2	73	0.499038	1
One carbon pool by folate	KEGG PATHWAY	ko00670	4	165	0.519675	1
Base excision repair	KEGG PATHWAY	ko03410	5	210	0.521903	1
Vitamin B6 metabolism	KEGG PATHWAY	ko00750	2	78	0.533522	1
Steroid biosynthesis	KEGG PATHWAY	ko00100	8	349	0.540028	1
Sulfur relay system	KEGG PATHWAY	ko04122	2	79	0.540221	1
Folate biosynthesis	KEGG PATHWAY	ko00790	2	81	0.553417	1
Protein export	KEGG PATHWAY	ko03060	8	368	0.598524	1
RNA degradation	KEGG PATHWAY	ko03018	19	870	0.601257	1
Photosynthesis	KEGG PATHWAY	ko00195	3	137	0.604488	1
Glycosphingolipid biosynthesis - ganglio series	KEGG PATHWAY	ko00604	1	44	0.636536	1
Ubiquitin mediated proteolysis	KEGG PATHWAY	ko04120	24	1124	0.648911	1
Zeatin biosynthesis	KEGG PATHWAY	ko00908	1	47	0.66026	1
Biosynthesis of unsaturated fatty acids	KEGG PATHWAY	ko01040	9	437	0.660836	1
Butanoate metabolism	KEGG PATHWAY	ko00650	5	247	0.661438	1
Glyoxylate and dicarboxylate metabolism	KEGG PATHWAY	ko00630	20	950	0.66489	1
mRNA surveillance pathway	KEGG PATHWAY	ko03015	22	1048	0.674863	1
Cysteine and methionine metabolism	KEGG PATHWAY	ko00270	19	911	0.677482	1
Glycosylphosphatidylinositol(GPI)-anchor biosynthesis	KEGG PATHWAY	ko00563	2	107	0.700288	1
Pentose and glucuronate interconversions	KEGG PATHWAY	ko00040	8	409	0.710492	1
Other types of O-glycan biosynthesis	KEGG PATHWAY	ko00514	1	56	0.722544	1
Propanoate metabolism	KEGG PATHWAY	ko00640	10	513	0.727422	1
Biotin metabolism	KEGG PATHWAY	ko00780	2	114	0.732265	1
Cutin, suberine and wax biosynthesis	KEGG PATHWAY	ko00073	1	59	0.740657	1
Glycosaminoglycan degradation	KEGG PATHWAY	ko00531	1	60	0.746429	1
Cell cycle - Caulobacter	KEGG PATHWAY	ko04112	1	62	0.757589	1
Proteasome	KEGG PATHWAY	ko03050	13	683	0.774154	1
Citrate cycle (TCA cycle)	KEGG PATHWAY	ko00020	18	933	0.786965	1
Sesquiterpenoid and triterpenoid biosynthesis	KEGG PATHWAY	ko00909	1	69	0.792924	1
Other glycan degradation	KEGG PATHWAY	ko00511	2	133	0.804714	1
Synthesis and degradation of ketone bodies	KEGG PATHWAY	ko00072	1	76	0.823112	1
Glycosphingolipid biosynthesis - globo series	KEGG PATHWAY	ko00603	1	86	0.858771	1
Tryptophan metabolism	KEGG PATHWAY	ko00380	7	433	0.859344	1
Valine, leucine and isoleucine degradation	KEGG PATHWAY	ko00280	13	748	0.865243	1
Ether lipid metabolism	KEGG PATHWAY	ko00565	2	160	0.877652	1
beta-Alanine metabolism	KEGG PATHWAY	ko00410	7	447	0.87933	1
Homologous recombination	KEGG PATHWAY	ko03440	4	283	0.883009	1
Mismatch repair	KEGG PATHWAY	ko03430	4	289	0.892355	1
Ascorbate and aldarate metabolism	KEGG PATHWAY	ko00053	5	349	0.896001	1
Regulation of autophagy	KEGG PATHWAY	ko04140	5	350	0.897336	1
Nicotinate and nicotinamide metabolism	KEGG PATHWAY	ko00760	2	176	0.908055	1
Lysine degradation	KEGG PATHWAY	ko00310	5	392	0.941444	1
Phagosome	KEGG PATHWAY	ko04145	23	1365	0.943497	1
Pantothenate and CoA biosynthesis	KEGG PATHWAY	ko00770	2	211	0.951638	1
Glycerolipid metabolism	KEGG PATHWAY	ko00561	7	529	0.954423	1
Glycerophospholipid metabolism	KEGG PATHWAY	ko00564	7	543	0.96185	1
N-Glycan biosynthesis	KEGG PATHWAY	ko00510	3	313	0.972421	1
Limonene and pinene degradation	KEGG PATHWAY	ko00903	1	160	0.973338	1
Pyrimidine metabolism	KEGG PATHWAY	ko00240	11	865	0.986981	1
Plant-pathogen interaction	KEGG PATHWAY	ko04626	14	1095	0.99318	1
Purine metabolism	KEGG PATHWAY	ko00230	16	1213	0.993361	1
Histidine metabolism	KEGG PATHWAY	ko00340	1	226	0.993983	1
RNA polymerase	KEGG PATHWAY	ko03020	2	325	0.994671	1
RNA transport	KEGG PATHWAY	ko03013	31	2080	0.995418	1
Protein processing in endoplasmic reticulum	KEGG PATHWAY	ko04141	50	3119	0.996649	1
DNA replication	KEGG PATHWAY	ko03030	2	400	0.998824	1
Aminoacyl-tRNA biosynthesis	KEGG PATHWAY	ko00970	5	649	0.99894	1
Endocytosis	KEGG PATHWAY	ko04144	25	1923	0.999218	1
Nucleotide excision repair	KEGG PATHWAY	ko03420	2	457	0.999635	1
Ribosome biogenesis in eukaryotes	KEGG PATHWAY	ko03008	6	872	0.999916	1
Spliceosome	KEGG PATHWAY	ko03040	26	2294	0.99998	1
Ribosome	KEGG PATHWAY	ko03010	36	5443	1	1

## Sheet: N1291-0hvsN1291-8h_KEGG
#Term	Database	ID	Input number	Background number	P-Value	Corrected P-Value
Phenylpropanoid biosynthesis	KEGG PATHWAY	ko00940	75	478	8.71032e-17	1.03653e-14
Glycolysis / Gluconeogenesis	KEGG PATHWAY	ko00010	119	1400	1.63007e-08	9.69889e-07
Stilbenoid, diarylheptanoid and gingerol biosynthesis	KEGG PATHWAY	ko00945	18	91	2.49118e-06	9.88167e-05
Flavonoid biosynthesis	KEGG PATHWAY	ko00941	17	87	5.41155e-06	0.000160994
Fructose and mannose metabolism	KEGG PATHWAY	ko00051	41	453	0.000237565	0.00503806
Amino sugar and nucleotide sugar metabolism	KEGG PATHWAY	ko00520	65	832	0.00025402	0.00503806
Starch and sucrose metabolism	KEGG PATHWAY	ko00500	63	847	0.000992157	0.0158536
alpha-Linolenic acid metabolism	KEGG PATHWAY	ko00592	28	294	0.00106579	0.0158536
Fatty acid degradation	KEGG PATHWAY	ko00071	49	677	0.0054196	0.0706114
Cyanoamino acid metabolism	KEGG PATHWAY	ko00460	20	214	0.00616004	0.0706114
Galactose metabolism	KEGG PATHWAY	ko00052	32	402	0.0065271	0.0706114
Fatty acid biosynthesis	KEGG PATHWAY	ko00061	29	378	0.0142364	0.141178
Tyrosine metabolism	KEGG PATHWAY	ko00350	26	336	0.0177646	0.162615
ABC transporters	KEGG PATHWAY	ko02010	29	395	0.0232175	0.190078
Plant hormone signal transduction	KEGG PATHWAY	ko04075	32	447	0.0239594	0.190078
Carbon fixation in photosynthetic organisms	KEGG PATHWAY	ko00710	59	941	0.0326565	0.242883
Porphyrin and chlorophyll metabolism	KEGG PATHWAY	ko00860	17	212	0.0369324	0.253952
Pentose phosphate pathway	KEGG PATHWAY	ko00030	38	572	0.0384129	0.253952
Lysine biosynthesis	KEGG PATHWAY	ko00300	9	93	0.0458275	0.27283
Monobactam biosynthesis	KEGG PATHWAY	ko00261	8	79	0.0472038	0.27283
Sulfur metabolism	KEGG PATHWAY	ko00920	19	253	0.0481465	0.27283
Ubiquinone and other terpenoid-quinone biosynthesis	KEGG PATHWAY	ko00130	16	205	0.0505972	0.273685
Glutathione metabolism	KEGG PATHWAY	ko00480	49	797	0.0612431	0.316866
Nitrogen metabolism	KEGG PATHWAY	ko00910	21	311	0.08997	0.432968
Taurine and hypotaurine metabolism	KEGG PATHWAY	ko00430	10	124	0.0909597	0.432968
Other glycan degradation	KEGG PATHWAY	ko00511	10	133	0.124718	0.570826
Glycosphingolipid biosynthesis - globo series	KEGG PATHWAY	ko00603	7	86	0.137155	0.589614
Selenocompound metabolism	KEGG PATHWAY	ko00450	15	224	0.140794	0.589614
Oxidative phosphorylation	KEGG PATHWAY	ko00190	81	1478	0.143687	0.589614
Phenylalanine metabolism	KEGG PATHWAY	ko00360	19	299	0.150526	0.597087
Betalain biosynthesis	KEGG PATHWAY	ko00965	3	27	0.158419	0.608123
Fatty acid elongation	KEGG PATHWAY	ko00062	11	162	0.175766	0.645041
Glycosphingolipid biosynthesis - ganglio series	KEGG PATHWAY	ko00604	4	44	0.178877	0.645041
Carotenoid biosynthesis	KEGG PATHWAY	ko00906	8	112	0.189174	0.662109
Biotin metabolism	KEGG PATHWAY	ko00780	8	114	0.200938	0.683189
Phenylalanine, tyrosine and tryptophan biosynthesis	KEGG PATHWAY	ko00400	14	225	0.214488	0.709001
Arachidonic acid metabolism	KEGG PATHWAY	ko00590	12	196	0.252487	0.812054
Thiamine metabolism	KEGG PATHWAY	ko00730	5	70	0.263308	0.815846
Caffeine metabolism	KEGG PATHWAY	ko00232	4	53	0.267378	0.815846
Inositol phosphate metabolism	KEGG PATHWAY	ko00562	27	506	0.333076	0.979742
Glycosaminoglycan degradation	KEGG PATHWAY	ko00531	4	60	0.340612	0.979742
Flavone and flavonol biosynthesis	KEGG PATHWAY	ko00944	1	8	0.345791	0.979742
Plant-pathogen interaction	KEGG PATHWAY	ko04626	56	1095	0.35483	0.981971
Biosynthesis of unsaturated fatty acids	KEGG PATHWAY	ko01040	23	437	0.372855	0.993884
Ubiquitin mediated proteolysis	KEGG PATHWAY	ko04120	57	1124	0.37641	0.993884
Brassinosteroid biosynthesis	KEGG PATHWAY	ko00905	2	27	0.38847	0.993884
Peroxisome	KEGG PATHWAY	ko04146	46	907	0.392543	0.993884
Zeatin biosynthesis	KEGG PATHWAY	ko00908	3	47	0.406527	1
Glycine, serine and threonine metabolism	KEGG PATHWAY	ko00260	31	620	0.450037	1
RNA degradation	KEGG PATHWAY	ko03018	43	870	0.461847	1
Sphingolipid metabolism	KEGG PATHWAY	ko00600	17	338	0.469405	1
Non-homologous end-joining	KEGG PATHWAY	ko03450	3	54	0.491541	1
Synthesis and degradation of ketone bodies	KEGG PATHWAY	ko00072	4	76	0.505976	1
Indole alkaloid biosynthesis	KEGG PATHWAY	ko00901	1	14	0.507002	1
Proteasome	KEGG PATHWAY	ko03050	33	683	0.523201	1
Vitamin B6 metabolism	KEGG PATHWAY	ko00750	4	78	0.52549	1
Pyruvate metabolism	KEGG PATHWAY	ko00620	53	1101	0.528096	1
Arginine biosynthesis	KEGG PATHWAY	ko00220	19	393	0.530426	1
Valine, leucine and isoleucine degradation	KEGG PATHWAY	ko00280	36	748	0.531214	1
Terpenoid backbone biosynthesis	KEGG PATHWAY	ko00900	14	290	0.538245	1
Cutin, suberine and wax biosynthesis	KEGG PATHWAY	ko00073	3	59	0.548415	1
Cysteine and methionine metabolism	KEGG PATHWAY	ko00270	43	911	0.579678	1
Isoquinoline alkaloid biosynthesis	KEGG PATHWAY	ko00950	7	149	0.581581	1
Pentose and glucuronate interconversions	KEGG PATHWAY	ko00040	19	409	0.597755	1
Tryptophan metabolism	KEGG PATHWAY	ko00380	20	433	0.608435	1
Circadian rhythm - plant	KEGG PATHWAY	ko04712	6	134	0.62849	1
SNARE interactions in vesicular transport	KEGG PATHWAY	ko04130	9	202	0.639562	1
Tropane, piperidine and pyridine alkaloid biosynthesis	KEGG PATHWAY	ko00960	6	136	0.642121	1
Sesquiterpenoid and triterpenoid biosynthesis	KEGG PATHWAY	ko00909	3	69	0.650047	1
Propanoate metabolism	KEGG PATHWAY	ko00640	23	513	0.665276	1
Citrate cycle (TCA cycle)	KEGG PATHWAY	ko00020	42	933	0.69391	1
Alanine, aspartate and glutamate metabolism	KEGG PATHWAY	ko00250	31	700	0.70653	1
Regulation of autophagy	KEGG PATHWAY	ko04140	15	350	0.709768	1
mRNA surveillance pathway	KEGG PATHWAY	ko03015	47	1048	0.711096	1
Arginine and proline metabolism	KEGG PATHWAY	ko00330	28	637	0.71313	1
Sulfur relay system	KEGG PATHWAY	ko04122	3	79	0.734241	1
Other types of O-glycan biosynthesis	KEGG PATHWAY	ko00514	2	56	0.753402	1
Protein export	KEGG PATHWAY	ko03060	15	368	0.774085	1
Linoleic acid metabolism	KEGG PATHWAY	ko00591	2	60	0.785433	1
Photosynthesis	KEGG PATHWAY	ko00195	5	137	0.787565	1
One carbon pool by folate	KEGG PATHWAY	ko00670	6	165	0.803864	1
Diterpenoid biosynthesis	KEGG PATHWAY	ko00904	1	37	0.83338	1
Nicotinate and nicotinamide metabolism	KEGG PATHWAY	ko00760	6	176	0.847879	1
Ascorbate and aldarate metabolism	KEGG PATHWAY	ko00053	13	349	0.854362	1
Basal transcription factors	KEGG PATHWAY	ko03022	9	253	0.855846	1
Riboflavin metabolism	KEGG PATHWAY	ko00740	2	73	0.865544	1
Photosynthesis - antenna proteins	KEGG PATHWAY	ko00196	1	43	0.874456	1
Phagosome	KEGG PATHWAY	ko04145	57	1365	0.876346	1
Limonene and pinene degradation	KEGG PATHWAY	ko00903	5	160	0.881112	1
Ether lipid metabolism	KEGG PATHWAY	ko00565	5	160	0.881112	1
Glycerolipid metabolism	KEGG PATHWAY	ko00561	20	529	0.884495	1
Glyoxylate and dicarboxylate metabolism	KEGG PATHWAY	ko00630	38	950	0.891931	1
Lysine degradation	KEGG PATHWAY	ko00310	14	392	0.895842	1
Folate biosynthesis	KEGG PATHWAY	ko00790	2	81	0.900118	1
Butanoate metabolism	KEGG PATHWAY	ko00650	8	247	0.904466	1
Glycerophospholipid metabolism	KEGG PATHWAY	ko00564	20	543	0.9071	1
Histidine metabolism	KEGG PATHWAY	ko00340	7	226	0.915071	1
N-Glycan biosynthesis	KEGG PATHWAY	ko00510	10	313	0.931109	1
Base excision repair	KEGG PATHWAY	ko03410	6	210	0.935643	1
Endocytosis	KEGG PATHWAY	ko04144	78	1923	0.946721	1
Cell cycle - Caulobacter	KEGG PATHWAY	ko04112	1	62	0.94878	1
Glycosylphosphatidylinositol(GPI)-anchor biosynthesis	KEGG PATHWAY	ko00563	2	107	0.963387	1
beta-Alanine metabolism	KEGG PATHWAY	ko00410	14	447	0.964521	1
Mismatch repair	KEGG PATHWAY	ko03430	8	289	0.965717	1
RNA transport	KEGG PATHWAY	ko03013	82	2080	0.973079	1
Steroid biosynthesis	KEGG PATHWAY	ko00100	9	349	0.985189	1
Protein processing in endoplasmic reticulum	KEGG PATHWAY	ko04141	125	3119	0.985643	1
Pantothenate and CoA biosynthesis	KEGG PATHWAY	ko00770	4	211	0.990234	1
Aminoacyl-tRNA biosynthesis	KEGG PATHWAY	ko00970	19	649	0.992221	1
Homologous recombination	KEGG PATHWAY	ko03440	6	283	0.992407	1
Pyrimidine metabolism	KEGG PATHWAY	ko00240	27	865	0.993332	1
Purine metabolism	KEGG PATHWAY	ko00230	39	1213	0.996986	1
Spliceosome	KEGG PATHWAY	ko03040	83	2294	0.997359	1
RNA polymerase	KEGG PATHWAY	ko03020	6	325	0.99805	1
Valine, leucine and isoleucine biosynthesis	KEGG PATHWAY	ko00290	1	160	0.9995	1
DNA replication	KEGG PATHWAY	ko03030	7	400	0.999512	1
Nucleotide excision repair	KEGG PATHWAY	ko03420	8	457	0.999775	1
Ribosome	KEGG PATHWAY	ko03010	188	5443	1	1
Ribosome biogenesis in eukaryotes	KEGG PATHWAY	ko03008	12	872	1	1

## Sheet: GY-0hvsGY-24h_KEGG
#Term	Database	ID	Input number	Background number	P-Value	Corrected P-Value
Phenylpropanoid biosynthesis	KEGG PATHWAY	ko00940	105	478	1.10408e-39	1.31386e-37
Glycolysis / Gluconeogenesis	KEGG PATHWAY	ko00010	121	1400	1.13443e-13	6.74988e-12
Flavonoid biosynthesis	KEGG PATHWAY	ko00941	25	87	1.05302e-12	4.177e-11
Plant hormone signal transduction	KEGG PATHWAY	ko04075	56	447	2.34731e-12	6.98326e-11
Stilbenoid, diarylheptanoid and gingerol biosynthesis	KEGG PATHWAY	ko00945	24	91	1.37019e-11	3.26105e-10
Fructose and mannose metabolism	KEGG PATHWAY	ko00051	46	453	7.52445e-08	1.49235e-06
Starch and sucrose metabolism	KEGG PATHWAY	ko00500	64	847	4.74118e-06	8.06e-05
Pentose phosphate pathway	KEGG PATHWAY	ko00030	43	572	0.000176339	0.00262304
Galactose metabolism	KEGG PATHWAY	ko00052	33	402	0.000226158	0.00299031
Carbon fixation in photosynthetic organisms	KEGG PATHWAY	ko00710	61	941	0.000420475	0.00500365
Phenylalanine metabolism	KEGG PATHWAY	ko00360	25	299	0.000961655	0.0104034
Ubiquinone and other terpenoid-quinone biosynthesis	KEGG PATHWAY	ko00130	19	205	0.001264	0.0125347
Circadian rhythm - plant	KEGG PATHWAY	ko04712	14	134	0.00192829	0.0176512
Lysine biosynthesis	KEGG PATHWAY	ko00300	11	93	0.00237986	0.0202288
Plant-pathogen interaction	KEGG PATHWAY	ko04626	64	1095	0.00331357	0.0262877
Glycine, serine and threonine metabolism	KEGG PATHWAY	ko00260	40	620	0.00403552	0.0300142
Phenylalanine, tyrosine and tryptophan biosynthesis	KEGG PATHWAY	ko00400	18	225	0.0069621	0.0470718
Monobactam biosynthesis	KEGG PATHWAY	ko00261	9	79	0.0071201	0.0470718
Porphyrin and chlorophyll metabolism	KEGG PATHWAY	ko00860	17	212	0.00837828	0.0524745
Tyrosine metabolism	KEGG PATHWAY	ko00350	23	336	0.0137021	0.0815275
Amino sugar and nucleotide sugar metabolism	KEGG PATHWAY	ko00520	47	832	0.0177987	0.100859
Pyruvate metabolism	KEGG PATHWAY	ko00620	59	1101	0.0221305	0.117864
Tryptophan metabolism	KEGG PATHWAY	ko00380	27	433	0.0227805	0.117864
Homologous recombination	KEGG PATHWAY	ko03440	19	283	0.0274933	0.136321
Glycerolipid metabolism	KEGG PATHWAY	ko00561	31	529	0.0316247	0.150534
Cyanoamino acid metabolism	KEGG PATHWAY	ko00460	15	214	0.0343615	0.15727
alpha-Linolenic acid metabolism	KEGG PATHWAY	ko00592	19	294	0.0374646	0.165122
Linoleic acid metabolism	KEGG PATHWAY	ko00591	6	60	0.0425742	0.18094
Zeatin biosynthesis	KEGG PATHWAY	ko00908	5	47	0.0504355	0.206959
Flavone and flavonol biosynthesis	KEGG PATHWAY	ko00944	2	8	0.0549762	0.211733
Mismatch repair	KEGG PATHWAY	ko03430	18	289	0.0551573	0.211733
Glutathione metabolism	KEGG PATHWAY	ko00480	42	797	0.0572393	0.212858
Diterpenoid biosynthesis	KEGG PATHWAY	ko00904	4	37	0.0734693	0.260897
Taurine and hypotaurine metabolism	KEGG PATHWAY	ko00430	9	124	0.0745421	0.260897
Monoterpenoid biosynthesis	KEGG PATHWAY	ko00902	3	24	0.0853711	0.290262
Isoquinoline alkaloid biosynthesis	KEGG PATHWAY	ko00950	10	149	0.091239	0.301595
Base excision repair	KEGG PATHWAY	ko03410	13	210	0.095329	0.306599
Cysteine and methionine metabolism	KEGG PATHWAY	ko00270	44	911	0.137762	0.431413
Thiamine metabolism	KEGG PATHWAY	ko00730	5	70	0.165789	0.50587
Tropane, piperidine and pyridine alkaloid biosynthesis	KEGG PATHWAY	ko00960	8	136	0.197042	0.586199
DNA replication	KEGG PATHWAY	ko03030	20	400	0.203359	0.590236
Vitamin B6 metabolism	KEGG PATHWAY	ko00750	5	78	0.219648	0.618861
Lipoic acid metabolism	KEGG PATHWAY	ko00785	2	21	0.223622	0.618861
Nitrogen metabolism	KEGG PATHWAY	ko00910	15	311	0.285485	0.758849
Arginine and proline metabolism	KEGG PATHWAY	ko00330	29	637	0.28696	0.758849
Nucleotide excision repair	KEGG PATHWAY	ko03420	21	457	0.309875	0.801634
Carbapenem biosynthesis	KEGG PATHWAY	ko00332	1	9	0.326612	0.825184
Sulfur metabolism	KEGG PATHWAY	ko00920	12	253	0.332847	0.825184
Ascorbate and aldarate metabolism	KEGG PATHWAY	ko00053	16	349	0.343642	0.831454
Riboflavin metabolism	KEGG PATHWAY	ko00740	4	73	0.349351	0.831454
One carbon pool by folate	KEGG PATHWAY	ko00670	8	165	0.356766	0.832453
Sulfur relay system	KEGG PATHWAY	ko04122	4	79	0.402412	0.920905
Lysine degradation	KEGG PATHWAY	ko00310	17	392	0.419442	0.93051
Selenocompound metabolism	KEGG PATHWAY	ko00450	10	224	0.422248	0.93051
Glycosaminoglycan degradation	KEGG PATHWAY	ko00531	3	60	0.443655	0.959908
Fatty acid degradation	KEGG PATHWAY	ko00071	28	677	0.475086	0.995423
Carotenoid biosynthesis	KEGG PATHWAY	ko00906	5	112	0.476799	0.995423
Peroxisome	KEGG PATHWAY	ko04146	37	907	0.496496	1
Purine metabolism	KEGG PATHWAY	ko00230	49	1213	0.516391	1
beta-Alanine metabolism	KEGG PATHWAY	ko00410	18	447	0.536192	1
Fatty acid biosynthesis	KEGG PATHWAY	ko00061	15	378	0.561202	1
Nicotinate and nicotinamide metabolism	KEGG PATHWAY	ko00760	7	176	0.567728	1
Pentose and glucuronate interconversions	KEGG PATHWAY	ko00040	16	409	0.583056	1
Caffeine metabolism	KEGG PATHWAY	ko00232	2	53	0.634401	1
Folate biosynthesis	KEGG PATHWAY	ko00790	3	81	0.637032	1
Inositol phosphate metabolism	KEGG PATHWAY	ko00562	19	506	0.652497	1
Other types of O-glycan biosynthesis	KEGG PATHWAY	ko00514	2	56	0.66311	1
Brassinosteroid biosynthesis	KEGG PATHWAY	ko00905	1	27	0.669577	1
Glycosphingolipid biosynthesis - globo series	KEGG PATHWAY	ko00603	3	86	0.6755	1
Alanine, aspartate and glutamate metabolism	KEGG PATHWAY	ko00250	26	700	0.687937	1
Cutin, suberine and wax biosynthesis	KEGG PATHWAY	ko00073	2	59	0.689973	1
Arginine biosynthesis	KEGG PATHWAY	ko00220	14	393	0.712578	1
Protein export	KEGG PATHWAY	ko03060	13	368	0.718482	1
Terpenoid backbone biosynthesis	KEGG PATHWAY	ko00900	10	290	0.729437	1
Limonene and pinene degradation	KEGG PATHWAY	ko00903	5	160	0.770439	1
Butanoate metabolism	KEGG PATHWAY	ko00650	8	247	0.775209	1
Fatty acid elongation	KEGG PATHWAY	ko00062	5	162	0.779341	1
Ribosome biogenesis in eukaryotes	KEGG PATHWAY	ko03008	31	872	0.780267	1
Photosynthesis	KEGG PATHWAY	ko00195	4	137	0.800377	1
Histidine metabolism	KEGG PATHWAY	ko00340	7	226	0.802126	1
Propanoate metabolism	KEGG PATHWAY	ko00640	17	513	0.818635	1
RNA degradation	KEGG PATHWAY	ko03018	30	870	0.82525	1
Glycosphingolipid biosynthesis - ganglio series	KEGG PATHWAY	ko00604	1	44	0.831357	1
Glycerophospholipid metabolism	KEGG PATHWAY	ko00564	17	543	0.876862	1
Non-homologous end-joining	KEGG PATHWAY	ko03450	1	54	0.886472	1
Steroid biosynthesis	KEGG PATHWAY	ko00100	10	349	0.89205	1
Arachidonic acid metabolism	KEGG PATHWAY	ko00590	5	196	0.89295	1
Pyrimidine metabolism	KEGG PATHWAY	ko00240	28	865	0.896239	1
Cell cycle - Caulobacter	KEGG PATHWAY	ko04112	1	62	0.917283	1
Valine, leucine and isoleucine degradation	KEGG PATHWAY	ko00280	23	748	0.92199	1
Glyoxylate and dicarboxylate metabolism	KEGG PATHWAY	ko00630	30	950	0.925907	1
Glycosylphosphatidylinositol(GPI)-anchor biosynthesis	KEGG PATHWAY	ko00563	2	107	0.927675	1
N-Glycan biosynthesis	KEGG PATHWAY	ko00510	8	313	0.932534	1
Sesquiterpenoid and triterpenoid biosynthesis	KEGG PATHWAY	ko00909	1	69	0.937302	1
Biotin metabolism	KEGG PATHWAY	ko00780	2	114	0.942316	1
Synthesis and degradation of ketone bodies	KEGG PATHWAY	ko00072	1	76	0.952477	1
ABC transporters	KEGG PATHWAY	ko02010	10	395	0.953573	1
Ether lipid metabolism	KEGG PATHWAY	ko00565	3	160	0.954057	1
Sphingolipid metabolism	KEGG PATHWAY	ko00600	8	338	0.959841	1
SNARE interactions in vesicular transport	KEGG PATHWAY	ko04130	4	202	0.960241	1
Other glycan degradation	KEGG PATHWAY	ko00511	2	133	0.969153	1
RNA polymerase	KEGG PATHWAY	ko03020	7	325	0.974524	1
Regulation of autophagy	KEGG PATHWAY	ko04140	7	350	0.985947	1
mRNA surveillance pathway	KEGG PATHWAY	ko03015	27	1048	0.994747	1
Basal transcription factors	KEGG PATHWAY	ko03022	3	253	0.997448	1
Pantothenate and CoA biosynthesis	KEGG PATHWAY	ko00770	2	211	0.997915	1
Valine, leucine and isoleucine biosynthesis	KEGG PATHWAY	ko00290	1	160	0.998296	1
Oxidative phosphorylation	KEGG PATHWAY	ko00190	36	1478	0.999581	1
Biosynthesis of unsaturated fatty acids	KEGG PATHWAY	ko01040	5	437	0.99987	1
Aminoacyl-tRNA biosynthesis	KEGG PATHWAY	ko00970	10	649	0.999884	1
Ubiquitin mediated proteolysis	KEGG PATHWAY	ko04120	22	1124	0.99995	1
RNA transport	KEGG PATHWAY	ko03013	49	2080	0.999985	1
Protein processing in endoplasmic reticulum	KEGG PATHWAY	ko04141	82	3119	0.999989	1
Endocytosis	KEGG PATHWAY	ko04144	43	1923	0.999992	1
Citrate cycle (TCA cycle)	KEGG PATHWAY	ko00020	14	933	0.999996	1
Proteasome	KEGG PATHWAY	ko03050	5	683	1	1
Phagosome	KEGG PATHWAY	ko04145	18	1365	1	1
Spliceosome	KEGG PATHWAY	ko03040	38	2294	1	1
Ribosome	KEGG PATHWAY	ko03010	103	5443	1	1

## Sheet: GY-0hvsGY-8h_KEGG
#Term	Database	ID	Input number	Background number	P-Value	Corrected P-Value
Phenylpropanoid biosynthesis	KEGG PATHWAY	ko00940	81	478	1.28842e-30	1.53322e-28
Glycolysis / Gluconeogenesis	KEGG PATHWAY	ko00010	105	1400	2.32343e-14	1.38244e-12
Flavonoid biosynthesis	KEGG PATHWAY	ko00941	24	87	5.90607e-14	2.34274e-12
Plant hormone signal transduction	KEGG PATHWAY	ko04075	47	447	1.91164e-11	5.68712e-10
Starch and sucrose metabolism	KEGG PATHWAY	ko00500	68	847	6.29094e-11	1.49724e-09
Stilbenoid, diarylheptanoid and gingerol biosynthesis	KEGG PATHWAY	ko00945	20	91	2.36679e-10	4.69412e-09
Galactose metabolism	KEGG PATHWAY	ko00052	36	402	1.71735e-07	2.9195e-06
Fructose and mannose metabolism	KEGG PATHWAY	ko00051	37	453	9.24064e-07	1.37455e-05
Phenylalanine metabolism	KEGG PATHWAY	ko00360	27	299	4.91427e-06	6.49776e-05
Carbon fixation in photosynthetic organisms	KEGG PATHWAY	ko00710	52	941	0.000230438	0.00274221
Linoleic acid metabolism	KEGG PATHWAY	ko00591	9	60	0.00028354	0.00306739
Pentose phosphate pathway	KEGG PATHWAY	ko00030	35	572	0.000430414	0.00426827
Amino sugar and nucleotide sugar metabolism	KEGG PATHWAY	ko00520	46	832	0.00050635	0.00463505
Monobactam biosynthesis	KEGG PATHWAY	ko00261	9	79	0.00169082	0.014372
Diterpenoid biosynthesis	KEGG PATHWAY	ko00904	6	37	0.00204919	0.0162569
Brassinosteroid biosynthesis	KEGG PATHWAY	ko00905	5	27	0.00290309	0.0215917
Phenylalanine, tyrosine and tryptophan biosynthesis	KEGG PATHWAY	ko00400	16	225	0.00389555	0.0272689
Tyrosine metabolism	KEGG PATHWAY	ko00350	21	336	0.00440747	0.0291382
alpha-Linolenic acid metabolism	KEGG PATHWAY	ko00592	19	294	0.00470545	0.029471
Circadian rhythm - plant	KEGG PATHWAY	ko04712	11	134	0.00585576	0.0348418
Plant-pathogen interaction	KEGG PATHWAY	ko04626	51	1095	0.00758097	0.0429588
Pyruvate metabolism	KEGG PATHWAY	ko00620	51	1101	0.00832609	0.0450366
Monoterpenoid biosynthesis	KEGG PATHWAY	ko00902	4	24	0.0105481	0.0545747
Porphyrin and chlorophyll metabolism	KEGG PATHWAY	ko00860	14	212	0.0118022	0.0585193
Cyanoamino acid metabolism	KEGG PATHWAY	ko00460	14	214	0.012668	0.0602997
Lysine biosynthesis	KEGG PATHWAY	ko00300	8	93	0.0136815	0.0611436
Glutathione metabolism	KEGG PATHWAY	ko00480	38	797	0.0138729	0.0611436
Ubiquinone and other terpenoid-quinone biosynthesis	KEGG PATHWAY	ko00130	13	205	0.0197291	0.0838487
Homologous recombination	KEGG PATHWAY	ko03440	16	283	0.0261831	0.107441
Thiamine metabolism	KEGG PATHWAY	ko00730	6	70	0.0311304	0.123484
Flavone and flavonol biosynthesis	KEGG PATHWAY	ko00944	2	8	0.0368979	0.14164
Sulfur metabolism	KEGG PATHWAY	ko00920	14	253	0.04128	0.15351
Isoquinoline alkaloid biosynthesis	KEGG PATHWAY	ko00950	9	149	0.0595543	0.214756
Zeatin biosynthesis	KEGG PATHWAY	ko00908	4	47	0.0739056	0.258669
Carotenoid biosynthesis	KEGG PATHWAY	ko00906	7	112	0.0786953	0.267564
Indole alkaloid biosynthesis	KEGG PATHWAY	ko00901	2	14	0.0870867	0.28787
Glycine, serine and threonine metabolism	KEGG PATHWAY	ko00260	26	620	0.11214	0.360667
Taurine and hypotaurine metabolism	KEGG PATHWAY	ko00430	7	124	0.115294	0.361052
Arginine and proline metabolism	KEGG PATHWAY	ko00330	25	637	0.187751	0.572881
Cysteine and methionine metabolism	KEGG PATHWAY	ko00270	34	911	0.216428	0.643873
Mismatch repair	KEGG PATHWAY	ko03430	12	289	0.230852	0.670035
Tryptophan metabolism	KEGG PATHWAY	ko00380	17	433	0.241033	0.680807
Fatty acid biosynthesis	KEGG PATHWAY	ko00061	15	378	0.246006	0.680807
Vitamin B6 metabolism	KEGG PATHWAY	ko00750	4	78	0.251937	0.681376
Glycerolipid metabolism	KEGG PATHWAY	ko00561	20	529	0.267397	0.707118
Fatty acid degradation	KEGG PATHWAY	ko00071	25	677	0.273509	0.707557
Tropane, piperidine and pyridine alkaloid biosynthesis	KEGG PATHWAY	ko00960	6	136	0.281614	0.713023
Cutin, suberine and wax biosynthesis	KEGG PATHWAY	ko00073	3	59	0.303901	0.743645
RNA degradation	KEGG PATHWAY	ko03018	31	870	0.309185	0.743645
Glycosaminoglycan degradation	KEGG PATHWAY	ko00531	3	60	0.312456	0.743645
Alanine, aspartate and glutamate metabolism	KEGG PATHWAY	ko00250	25	700	0.32856	0.754229
Cell cycle - Caulobacter	KEGG PATHWAY	ko04112	3	62	0.329579	0.754229
Peroxisome	KEGG PATHWAY	ko04146	31	907	0.391696	0.879469
Riboflavin metabolism	KEGG PATHWAY	ko00740	3	73	0.422728	0.931567
Selenocompound metabolism	KEGG PATHWAY	ko00450	8	224	0.434587	0.940288
Sulfur relay system	KEGG PATHWAY	ko04122	3	79	0.471727	1
DNA replication	KEGG PATHWAY	ko03030	13	400	0.522438	1
Glycosphingolipid biosynthesis - globo series	KEGG PATHWAY	ko00603	3	86	0.526358	1
Other types of O-glycan biosynthesis	KEGG PATHWAY	ko00514	2	56	0.542537	1
Nitrogen metabolism	KEGG PATHWAY	ko00910	10	311	0.543066	1
Glyoxylate and dicarboxylate metabolism	KEGG PATHWAY	ko00630	30	950	0.562673	1
Purine metabolism	KEGG PATHWAY	ko00230	38	1213	0.583963	1
Ether lipid metabolism	KEGG PATHWAY	ko00565	5	160	0.586172	1
Terpenoid backbone biosynthesis	KEGG PATHWAY	ko00900	9	290	0.586833	1
Nucleotide excision repair	KEGG PATHWAY	ko03420	14	457	0.606606	1
Arginine biosynthesis	KEGG PATHWAY	ko00220	12	393	0.608752	1
One carbon pool by folate	KEGG PATHWAY	ko00670	5	165	0.612575	1
Sphingolipid metabolism	KEGG PATHWAY	ko00600	10	338	0.644581	1
Sesquiterpenoid and triterpenoid biosynthesis	KEGG PATHWAY	ko00909	2	69	0.652556	1
Base excision repair	KEGG PATHWAY	ko03410	6	210	0.666568	1
Pantothenate and CoA biosynthesis	KEGG PATHWAY	ko00770	6	211	0.670879	1
Ribosome biogenesis in eukaryotes	KEGG PATHWAY	ko03008	26	872	0.673813	1
ABC transporters	KEGG PATHWAY	ko02010	11	395	0.720357	1
Folate biosynthesis	KEGG PATHWAY	ko00790	2	81	0.734395	1
Glycosphingolipid biosynthesis - ganglio series	KEGG PATHWAY	ko00604	1	44	0.759058	1
Fatty acid elongation	KEGG PATHWAY	ko00062	4	162	0.762376	1
C5-Branched dibasic acid metabolism	KEGG PATHWAY	ko00660	1	47	0.780876	1
Other glycan degradation	KEGG PATHWAY	ko00511	3	133	0.798902	1
Butanoate metabolism	KEGG PATHWAY	ko00650	6	247	0.801819	1
Photosynthesis	KEGG PATHWAY	ko00195	3	137	0.814511	1
RNA polymerase	KEGG PATHWAY	ko03020	8	325	0.815728	1
Caffeine metabolism	KEGG PATHWAY	ko00232	1	53	0.818767	1
Non-homologous end-joining	KEGG PATHWAY	ko03450	1	54	0.824412	1
Pentose and glucuronate interconversions	KEGG PATHWAY	ko00040	10	409	0.841837	1
beta-Alanine metabolism	KEGG PATHWAY	ko00410	11	447	0.845605	1
Glycosylphosphatidylinositol(GPI)-anchor biosynthesis	KEGG PATHWAY	ko00563	2	107	0.856785	1
Ascorbate and aldarate metabolism	KEGG PATHWAY	ko00053	8	349	0.86852	1
Steroid biosynthesis	KEGG PATHWAY	ko00100	8	349	0.86852	1
Arachidonic acid metabolism	KEGG PATHWAY	ko00590	4	196	0.872146	1
Biotin metabolism	KEGG PATHWAY	ko00780	2	114	0.87952	1
Valine, leucine and isoleucine biosynthesis	KEGG PATHWAY	ko00290	3	160	0.885542	1
Propanoate metabolism	KEGG PATHWAY	ko00640	12	513	0.893659	1
Synthesis and degradation of ketone bodies	KEGG PATHWAY	ko00072	1	76	0.912482	1
Pyrimidine metabolism	KEGG PATHWAY	ko00240	21	865	0.920798	1
Glycerophospholipid metabolism	KEGG PATHWAY	ko00564	12	543	0.928608	1
SNARE interactions in vesicular transport	KEGG PATHWAY	ko04130	3	202	0.955574	1
Inositol phosphate metabolism	KEGG PATHWAY	ko00562	10	506	0.960804	1
Lysine degradation	KEGG PATHWAY	ko00310	7	392	0.966228	1
Biosynthesis of unsaturated fatty acids	KEGG PATHWAY	ko01040	8	437	0.968088	1
Basal transcription factors	KEGG PATHWAY	ko03022	3	253	0.987025	1
Limonene and pinene degradation	KEGG PATHWAY	ko00903	1	160	0.993884	1
Histidine metabolism	KEGG PATHWAY	ko00340	2	226	0.9939	1
Regulation of autophagy	KEGG PATHWAY	ko04140	4	350	0.99567	1
Nicotinate and nicotinamide metabolism	KEGG PATHWAY	ko00760	1	176	0.996317	1
Endocytosis	KEGG PATHWAY	ko04144	41	1923	0.997959	1
Valine, leucine and isoleucine degradation	KEGG PATHWAY	ko00280	11	748	0.998864	1
N-Glycan biosynthesis	KEGG PATHWAY	ko00510	2	313	0.999485	1
Aminoacyl-tRNA biosynthesis	KEGG PATHWAY	ko00970	8	649	0.999527	1
Citrate cycle (TCA cycle)	KEGG PATHWAY	ko00020	14	933	0.999559	1
mRNA surveillance pathway	KEGG PATHWAY	ko03015	15	1048	0.999883	1
Oxidative phosphorylation	KEGG PATHWAY	ko00190	24	1478	0.999935	1
Protein processing in endoplasmic reticulum	KEGG PATHWAY	ko04141	65	3119	0.999938	1
Ubiquitin mediated proteolysis	KEGG PATHWAY	ko04120	15	1124	0.999974	1
Protein export	KEGG PATHWAY	ko03060	1	368	0.999992	1
Spliceosome	KEGG PATHWAY	ko03040	38	2294	0.999998	1
RNA transport	KEGG PATHWAY	ko03013	30	2080	1	1
Phagosome	KEGG PATHWAY	ko04145	13	1365	1	1
Proteasome	KEGG PATHWAY	ko03050	1	683	1	1
Ribosome	KEGG PATHWAY	ko03010	22	5443	1	1
