# Supplementary material for: Morphological and molecular response mechanisms of the root system of different Hemarthria compressa species to submergence stress
Source: Front Plant Sci. 2024 Apr 4;15:1342814. doi: 10.3389/fpls.2024.1342814 (PMC11024365; doi:10.3389/fpls.2024.1342814)
Supplement: Supplementary file 7 [file Table_8.xls]

## Sheet: TFs
gene_id	Subfamily	tf_Family	gene_id	sample_readcount(GY_0h_1)	sample_readcount(GY_0h_2)	sample_readcount(GY_0h_3)	sample_readcount(GY_8h_1)	sample_readcount(GY_8h_2)	sample_readcount(GY_8h_3)	sample_readcount(GY_24h_1)	sample_readcount(GY_24h_2)	sample_readcount(GY_24h_3)	sample_readcount(N1291_0h_1)	sample_readcount(N1291_0h_2)	sample_readcount(N1291_0h_3)	sample_readcount(N1291_8h_1)	sample_readcount(N1291_8h_2)	sample_readcount(N1291_8h_3)	sample_readcount(N1291_24h_1)	sample_readcount(N1291_24h_2)	sample_readcount(N1291_24h_3)	sample_fpkm(GY_0h_1)	sample_fpkm(GY_0h_2)	sample_fpkm(GY_0h_3)	sample_fpkm(GY_8h_1)	sample_fpkm(GY_8h_2)	sample_fpkm(GY_8h_3)	sample_fpkm(GY_24h_1)	sample_fpkm(GY_24h_2)	sample_fpkm(GY_24h_3)	sample_fpkm(N1291_0h_1)	sample_fpkm(N1291_0h_2)	sample_fpkm(N1291_0h_3)	sample_fpkm(N1291_8h_1)	sample_fpkm(N1291_8h_2)	sample_fpkm(N1291_8h_3)	sample_fpkm(N1291_24h_1)	sample_fpkm(N1291_24h_2)	sample_fpkm(N1291_24h_3)	Gene Length	NR GI	NR ID	NR Score	NR Evalue	NR Description	NT GI	NT ID	NT Score	NT Evalue
Cluster-38255.63169-1F	Alfin-like	Alfin-like	Cluster-38255.63169	185	153	112	34	56	65	42	30	14	220	183	190	44	86	86	52	32	40.66	16.77	13.04	10.32	2.84	5.01	5.65	3.42	2.56	1.4	18.73	16.16	18.44	4.13	7.58	7.8	4.87	2.97	3.32	1001	242047940	XP_002461716.1	1104	7e-118	PHD finger protein ALFIN-LIKE 2 [Sorghum bicolor]	XM_002461671.2	XM_002461671	744	0
Cluster-38255.77959-0F	Alfin-like	Alfin-like	Cluster-38255.77959	1283.33	1157	916	1961.95	2051.8	1922	2292.91	1937.38	1858.07	639	402	450.47	2630.96	1424	1863.89	1067	1790.7	1851.08	21.24	18.12	15.6	30.6	33.9	31.28	34.39	30.84	34.2	10.13	6.61	8.05	46.22	22.76	31.17	18.5	30.54	27.93	4121	1142698094	AQK62018.1	598	1.4e-58	Pentatricopeptide repeat-containing protein mitochondrial [Zea mays]	XM_002463590.2	XM_002463590	530	0
Cluster-38255.92106-1F	Alfin-like	Alfin-like	Cluster-38255.92106	191	246	126	65	52	97	70	23	65	223	172	227	150	158	132	252	118	127	7.23	8.79	4.89	2.3	1.96	3.58	2.39	0.83	2.73	8.04	6.43	9.25	5.99	5.79	5.03	9.95	4.6	4.37	1973	1142861051	ONM59535.1	567	2.6e-55	PHD finger protein ALFIN-LIKE 4 [Zea mays]	XM_002460957.2	XM_002460957	411	0
Cluster-38255.73997-2R	Alfin-like	Alfin-like	Cluster-38255.73997	1309.64	1307	1200	496.98	588.01	814	889	614	970	1197	888	972	921	1063	829	884	1036	986	112.13	105.24	104.51	39.26	49.76	66.99	68.32	49.54	91.62	96.36	74.16	89.16	81.85	88.39	71.07	78.31	90.98	76.2	1042	194705712	ACF86940.1	482	9.7e-46	unknown [Zea mays]	BT041935.1	BT041935	797	0
Cluster-38255.65534-0F	Alfin-like	Alfin-like	Cluster-38255.65534	269	275.27	254	176	234	231	228	226	158	160	157	201	213.5	167	153	223	201	182	5.39	5.21	5.23	3.32	4.67	4.54	4.13	4.35	3.52	3.07	3.12	4.34	4.53	3.23	3.09	4.67	4.15	3.32	3460	242052041	XP_002455166.1	442	1.4e-40	PHD finger protein ALFIN-LIKE 1 [Sorghum bicolor]	XM_002455121.2	XM_002455121	350	0
Cluster-38255.79315-1R	Alfin-like	Alfin-like	Cluster-38255.79315	638	661	520	310	376	450.03	290	212	238	693	593.98	579.95	291.9	246	278	333	259.96	253	11.17	10.94	9.37	5.11	6.57	7.74	4.6	3.57	4.63	11.62	10.32	10.95	5.42	4.16	4.92	6.1	4.69	4.04	3913	1435181954	XP_025827750.1	494	1.5e-46	PHD finger protein ALFIN-LIKE 8 [Panicum hallii]	XM_002449228.2	XM_002449228	654	0
Cluster-38255.74647-1R	Alfin-like	Alfin-like	Cluster-38255.74647	295	304	258	198	159	249	191	164	174.96	372	319	242	252	364	208	293	340.04	305	29.68	28.73	26.34	18.3	15.78	23.96	17.21	15.48	19.39	35.05	31.19	26.05	26.19	35.61	20.91	30.42	35.05	27.64	932	992273882	KXG33847.1	1101	1.5e-117	hypothetical protein SORBI_3003G382100 [Sorghum bicolor]	XM_021455952.1	XM_021455952	813	0
Cluster-38255.79063-0F	Alfin-like	Alfin-like	Cluster-38255.79063	792	778	990	580	586	715	655	640	782.04	791.97	764	632	762	946.98	595	693	740.96	623	25.44	23.61	32.64	17.47	18.75	22.46	19.02	19.68	27.88	24.27	24.27	21.87	25.85	29.41	19.27	23.25	24.5	18.2	2271	241945098	EES18243.1	868	3.7e-90	hypothetical protein SORBI_3009G140700 [Sorghum bicolor]	XM_008658054.2	XM_008658054	817	0
Cluster-38255.79917-2R	Alfin-like	Alfin-like	Cluster-38255.79917	563	570	628	249	331.93	393.01	312	266	378	404	421	364.94	346	323	311	372	391.99	435	24.5	23.41	27.99	10.12	14.36	16.66	12.26	11.04	18.23	16.72	18.07	17.09	15.84	13.6	13.62	16.87	17.55	17.19	1756	323388701	ADX60155.1	1288	5.7e-139	ALFIN-like transcription factor, partial [Zea mays]	EU966205.1	EU966205	790	0
Cluster-38255.82133-1R	Alfin-like	Alfin-like	Cluster-38255.82133	904.21	812	890	451.92	486	752.88	470.8	494.25	440.89	761	626.98	561.11	540	530	497.91	473.13	409	321	23.96	20.34	24.23	11.25	12.84	19.55	11.29	12.56	12.98	19.27	16.46	16.03	15.14	13.57	13.31	13.11	11.16	7.74	2688	1142675585	ONM33628.1	573	7e-56	PHD finger protein ALFIN-LIKE 6 [Zea mays]	XM_002442981.2	XM_002442981	480	0
Cluster-38255.124741-0F	AP2/ERF-AP2	AP2/ERF->AP2/ERF-AP2	Cluster-38255.124741	0	0	1	4	11	5	18	13	15	0	0	0	1	0	0	3	1	7	0	0	0.05	0.19	0.56	0.25	0.84	0.64	0.86	0	0	0	0.05	0	0	0.16	0.05	0.33	1529	1070955146	OEL26918.1	1516	1.8e-165	AP2-like ethylene-responsive transcription factor ANT [Dichanthelium oligosanthes]	XM_021462620.1	XM_021462620	989	0
Cluster-38255.108761-2R	AP2/ERF-AP2	AP2/ERF->AP2/ERF-AP2	Cluster-38255.108761	0	0	0	17	21	48	0	0	0	3	10	49	1	0	1	61.01	27	80	0	0	0	0.63	0.83	1.85	0	0	0	0.11	0.39	2.08	0.04	0	0.04	2.51	1.1	2.87	1904	241916042	EER89186.1	1242	1.3e-133	hypothetical protein SORBI_3010G035100 [Sorghum bicolor]	XM_021449270.1	XM_021449270	856	0
Cluster-38255.55067-1R	AP2/ERF-AP2	AP2/ERF->AP2/ERF-AP2	Cluster-38255.55067	15	4	13	0	0	2	0	0	0	3	14	8	3	1	1	0	19	1	0.83	0.21	0.73	0	0	0.11	0	0	0	0.16	0.76	0.47	0.17	0.05	0.06	0	1.07	0.05	1452	242069835	XP_002450194.1	1469	4.8e-160	AP2-like ethylene-responsive transcription factor At1g79700 [Sorghum bicolor]	XM_002450149.2	XM_002450149	612	0
Cluster-38255.96761-2R	AP2/ERF-AP2	AP2/ERF->AP2/ERF-AP2	Cluster-38255.96761	59	160	42	93	9	27	5	0	14	23	10	19	22	19	1	0	27	6	1.38	3.55	1.01	2.05	0.21	0.62	0.11	0	0.36	0.52	0.23	0.48	0.55	0.43	0.02	0	0.65	0.13	2998	1205948097	XP_021313568.1	2656	2.3e-297	AP2-like ethylene-responsive transcription factor BBM1 [Sorghum bicolor]	XM_021457893.1	XM_021457893	1888	0
Cluster-38255.98701-2F	AP2/ERF-AP2	AP2/ERF->AP2/ERF-AP2	Cluster-38255.98701	13	9	1	2	16	16	0	1	3	13	21	180	4	0	1	41	35	68	0.62	0.41	0.05	0.09	0.76	0.75	0	0.05	0.16	0.59	0.99	9.29	0.2	0	0.05	2.05	1.73	2.96	1621	226528429	NP_001146338.1	1233	1.2e-132	uncharacterized protein LOC100279914 [Zea mays]	XM_002460191.2	XM_002460191	917	0
Cluster-38255.71247-1F	AP2/ERF-AP2	AP2/ERF->AP2/ERF-AP2	Cluster-38255.71247	332	368	347	158	155	224	146	100	189	294	349	309	188	225	201	136	158	124	21.97	22.94	23.43	9.7	10.16	14.33	8.69	6.27	13.83	18.39	22.64	21.95	12.99	14.43	13.35	9.34	10.74	7.43	1259	1377213915	AVY91845.1	1050	1.6e-111	ovule development [Saccharum hybrid cultivar SP80-3280]	NM_001367019.1	NM_001367019	821	0
Cluster-38255.11597-0F	AP2/ERF-AP2	AP2/ERF->AP2/ERF-AP2	Cluster-38255.11597	0	0	0	0	2	3	0	0	0	0	0	0	0	2	18	0	4	2	0	0	0	0	0.19	0.27	0	0	0	0	0	0	0	0.18	1.7	0	0.39	0.17	972	760438117	XP_011396127.1	197	1e-12	AP2-like ethylene-responsive transcription factor AIL5 [Auxenochlorella protothecoides]	--	--	--	--
Cluster-38255.16810-1R	AP2/ERF-AP2	AP2/ERF->AP2/ERF-AP2	Cluster-38255.16810	0	0	0	1	3	2	0	0	0	10	5	73	3	0	0	2	2	0	0	0	0	0.08	0.24	0.16	0	0	0	0.77	0.4	6.4	0.26	0	0	0.17	0.17	0	1076	242091223	XP_002441444.1	1254	3e-135	AP2-like ethylene-responsive transcription factor PLT1 [Sorghum bicolor]	XM_002441399.2	XM_002441399	758	0
Cluster-38255.48561-1F	AP2/ERF-ERF	AP2/ERF->AP2/ERF-ERF	Cluster-38255.48561	17	41	5	2	0	2	12	0	3	0	0	1	0	2	0	0	17	5	1.76	3.98	0.52	0.19	0	0.2	1.11	0	0.34	0	0	0.11	0	0.2	0	0	1.8	0.47	915	241915617	EER88761.1	1147	6.6e-123	hypothetical protein SORBI_3010G215100 [Sorghum bicolor]	XM_002437349.2	XM_002437349	748	0
Cluster-38255.73987-2F	AP2/ERF-ERF	AP2/ERF->AP2/ERF-ERF	Cluster-38255.73987	673	953.52	1311.37	105.69	211.64	236.33	141.93	49.29	87.09	237.1	255.01	414.91	140.1	62.78	152.66	154.8	90.21	109.7	140.9	185.95	274.07	19.72	43.07	45.81	26.27	9.41	19.86	45.23	50.54	91.94	29.34	12.91	31.53	32.89	19.23	20.4	604	1070904442	OEL15967.1	397	4e-36	Dehydration-responsive element-binding protein 1A [Dichanthelium oligosanthes]	AY966902.1	AY966902	320	1.07e-165
Cluster-38255.79369-2R	AP2/ERF-ERF	AP2/ERF->AP2/ERF-ERF	Cluster-38255.79369	11988	16286.2	23329	2069.78	4406	5604	4984	2920	5587	11315.8	8790	8978.93	4046	2847.91	3788	5292	2948	2703	454.63	583.19	907.13	73.47	166.29	207.47	170.76	105.82	235.04	408.75	329.21	366.6	161.74	104.47	144.74	209.41	115.04	93.17	1970	242056573	XP_002457432.1	840	5.6e-87	ethylene-responsive transcription factor 3 [Sorghum bicolor]	XM_002457387.2	XM_002457387	1291	0
Cluster-38255.45001-2R	AP2/ERF-ERF	AP2/ERF->AP2/ERF-ERF	Cluster-38255.45001	31	39	52	0	2	17	17	8	6	15	1	3	49	68	34	11	29	17	2.24	2.65	3.83	0	0.14	1.19	1.1	0.55	0.48	1.02	0.07	0.23	3.69	4.76	2.46	0.82	2.15	1.11	1179	992282048	KXG40035.1	344	1.1e-29	hypothetical protein SORBI_3001G481300 [Sorghum bicolor]	XM_021462207.1	XM_021462207	123	6.94e-56
Cluster-38255.60761-1F	AP2/ERF-ERF	AP2/ERF->AP2/ERF-ERF	Cluster-38255.60761	102.96	163	170.99	5.75	13	7	14	10	5	142	151.98	227	15	9	15	51	23	29	6.68	9.96	11.32	0.35	0.84	0.44	0.82	0.62	0.36	8.71	9.67	15.81	1.02	0.57	0.98	3.44	1.53	1.7	1278	1205940348	XP_002457105.2	1021	3.8e-108	ethylene-responsive transcription factor CRF2 [Sorghum bicolor]	XM_002457060.2	XM_002457060	738	0
Cluster-38255.70060-1F	AP2/ERF-ERF	AP2/ERF->AP2/ERF-ERF	Cluster-38255.70060	302	485	212.04	26	78	76	12	0	7	265	70	300	11	17	4	16	6	17	13.32	20.19	9.58	1.07	3.42	3.27	0.48	0	0.34	11.12	3.05	14.24	0.51	0.73	0.18	0.74	0.27	0.68	1736	1394894096	PWZ38350.1	208	9.6e-14	Ethylene-responsive transcription factor ERF025 [Zea mays]	NM_001154070.2	NM_001154070	649	0
Cluster-38255.79742-2R	AP2/ERF-ERF	AP2/ERF->AP2/ERF-ERF	Cluster-38255.79742	22906.9	24265.7	36680.4	5431.44	9834.33	9297.7	11013.1	6995.16	8225.7	17399.2	12133.5	19639.9	16771.9	8811.65	14666.7	7269.82	9333.87	5127.93	1182.44	1181.38	1936.92	261.33	504.2	466.43	512.63	343.66	470.27	852.28	616.35	1089.93	908.55	440.48	761.44	390.62	495.32	240.11	1528	242036705	XP_002465747.1	616	4.1e-61	ethylene-responsive transcription factor 1 [Sorghum bicolor]	XM_002465702.2	XM_002465702	521	0
Cluster-38255.89028-0F	AP2/ERF-ERF	AP2/ERF->AP2/ERF-ERF	Cluster-38255.89028	163	180	154	56	45	58	19	16	11	636	217	1342	73	126	266	74	40	53	9.08	9.46	8.77	2.9	2.49	3.14	0.95	0.85	0.68	33.59	11.89	80.35	4.26	6.8	14.9	4.29	2.29	2.68	1438	1492263125	RLN29004.1	253	4.8e-19	ethylene-responsive transcription factor RAP2-1-like [Panicum miliaceum]	XM_002441071.2	XM_002441071	367	0
Cluster-38255.62821-1F	AP2/ERF-ERF	AP2/ERF->AP2/ERF-ERF	Cluster-38255.62821	43	26	50	0	14	1	22	1	12	8	7	5	5	9	10	2	2	3	4.36	2.48	5.14	0	1.4	0.1	2	0.1	1.34	0.76	0.69	0.54	0.52	0.89	1.01	0.21	0.21	0.27	927	1205938015	XP_021310367.1	399	3.6e-36	ethylene-responsive transcription factor 1B-like [Sorghum bicolor]	XM_008655495.3	XM_008655495	490	0
Cluster-38255.98557-0F	AP2/ERF-ERF	AP2/ERF->AP2/ERF-ERF	Cluster-38255.98557	46	36	39	2	1	0	49	1	16	18	3	7	18	21	10	3	9	20	4.97	3.65	4.27	0.2	0.11	0	4.74	0.1	1.9	1.82	0.31	0.81	2	2.21	1.08	0.33	1	1.94	889	212275820	NP_001130945.1	646	8e-65	uncharacterized protein LOC100192050 [Zea mays]	XM_002458209.2	XM_002458209	498	0
Cluster-38255.98558-2R	AP2/ERF-ERF	AP2/ERF->AP2/ERF-ERF	Cluster-38255.98558	35	20	34	0	7	1	10	1	13	7	2.02	2	7	0	4	0	10	13	3.04	1.63	3.01	0	0.6	0.08	0.78	0.08	1.25	0.57	0.17	0.19	0.63	0	0.35	0	0.89	1.02	1031	1394888302	PWZ32893.1	492	6.7e-47	Ethylene-responsive transcription factor CRF1 [Zea mays]	NM_001137473.2	NM_001137473	440	0
Cluster-38255.50160-0R	AP2/ERF-ERF	AP2/ERF->AP2/ERF-ERF	Cluster-38255.50160	108	249	114.28	27	30	24	89	6	40	67	10	31	128	54	9	1	197.16	154	2.86	6.23	3.11	0.67	0.79	0.62	2.13	0.15	1.18	1.7	0.26	0.89	3.59	1.38	0.24	0.03	5.38	3.71	2689	195612040	ACG27850.1	1315	6.4e-142	protein BABY BOOM 1 [Zea mays]	XM_002452398.2	XM_002452398	996	0
Cluster-38255.50160-1R	AP2/ERF-ERF	AP2/ERF->AP2/ERF-ERF	Cluster-38255.50160	108	249	114.28	27	30	24	89	6	40	67	10	31	128	54	9	1	197.16	154	2.86	6.23	3.11	0.67	0.79	0.62	2.13	0.15	1.18	1.7	0.26	0.89	3.59	1.38	0.24	0.03	5.38	3.71	2689	195612040	ACG27850.1	1315	6.4e-142	protein BABY BOOM 1 [Zea mays]	XM_002452398.2	XM_002452398	996	0
Cluster-38255.73263-1R	AP2/ERF-ERF	AP2/ERF->AP2/ERF-ERF	Cluster-38255.73263	105	158	60	11	21	16	13	17	7	180	274	128	13	16	28	31	10.72	24	4.48	6.37	2.62	0.44	0.89	0.67	0.5	0.69	0.33	7.31	11.54	5.88	0.58	0.66	1.2	1.38	0.47	0.93	1784	242043418	XP_002459580.1	1204	3.2e-129	floral homeotic protein APETALA 2 isoform X2 [Sorghum bicolor]	XM_002459535.2	XM_002459535	589	0
Cluster-38255.73263-2R	AP2/ERF-ERF	AP2/ERF->AP2/ERF-ERF	Cluster-38255.73263	105	158	60	11	21	16	13	17	7	180	274	128	13	16	28	31	10.72	24	4.48	6.37	2.62	0.44	0.89	0.67	0.5	0.69	0.33	7.31	11.54	5.88	0.58	0.66	1.2	1.38	0.47	0.93	1784	242043418	XP_002459580.1	1204	3.2e-129	floral homeotic protein APETALA 2 isoform X2 [Sorghum bicolor]	XM_002459535.2	XM_002459535	589	0
Cluster-38255.76165-2R	AP2/ERF-ERF	AP2/ERF->AP2/ERF-ERF	Cluster-38255.76165	2443.36	3423.85	4165	384.63	801.61	1037.78	699.47	190.67	244.78	798.04	711.7	1447.73	229.8	92.19	291.48	377.02	156	230.3	74.54	98.69	130.44	11.01	24.36	30.98	19.3	5.57	8.29	23.24	21.48	47.59	7.41	2.72	8.97	12.02	4.9	6.39	2375	242049892	XP_002462690.1	591	5.1e-58	dehydration-responsive element-binding protein 1H [Sorghum bicolor]	XM_002462645.2	XM_002462645	463	0
Cluster-38255.79600-0R	AP2/ERF-ERF	AP2/ERF->AP2/ERF-ERF	Cluster-38255.79600	2782	1331	1287	622.31	552	601	583	542	397	1947	1239	1493	1033	2307	1420.01	897.12	1419.11	1331	77.23	34.92	36.69	16.22	15.27	16.34	14.64	14.42	12.24	51.62	34.06	44.67	30.33	61.89	39.77	26.03	40.56	33.63	2580	241914854	EER87998.1	1192	1.1e-127	hypothetical protein SORBI_3010G071700 [Sorghum bicolor]	XM_002436586.2	XM_002436586	622	0
Cluster-38255.45729-1R	AP2/ERF-ERF	AP2/ERF->AP2/ERF-ERF	Cluster-38255.45729	32	27	32	165	56.95	39.8	53	85	90	61	53	156	85	122	127	31.65	29	11	8.07	6.33	8.01	36.69	13.89	9.18	11.77	19.34	24.63	13.88	12.54	41.48	21.19	30.37	31.46	8.05	7.43	2.45	552	1070888146	OEL13922.1	380	3.4e-34	Ethylene-responsive transcription factor ERF060 [Dichanthelium oligosanthes]	XM_002441498.2	XM_002441498	370	0
Cluster-38255.49344-0R	AP2/ERF-ERF	AP2/ERF->AP2/ERF-ERF	Cluster-38255.49344	77.05	66.59	25.04	523.82	538.28	649.77	494.13	380.84	214.98	51.94	99.9	48.01	388.51	397.87	566.94	258.19	359.73	289.44	2.56	2.09	0.85	16.32	17.82	21.11	14.85	12.11	7.93	1.65	3.28	1.72	13.63	12.79	19	8.96	12.31	8.75	2205	514751370	XP_004962330.1	404	2.3e-36	ethylene-responsive transcription factor ERF071 [Setaria italica]	XM_002439603.2	XM_002439603	334	6.67e-173
Cluster-38255.66121-1F	AP2/ERF-ERF	AP2/ERF->AP2/ERF-ERF	Cluster-38255.66121	113	95.99	6	2939.01	2900.38	4165.26	4699.65	3857.82	4992.13	249	759.1	156	3641.09	1932.93	2555.7	4461.52	4183.33	4254.19	4.92	3.94	0.27	119.5	125.5	176.61	184.61	160.14	240.81	10.3	32.57	7.3	166.7	81.39	111.96	202.37	187.24	168.11	1756	1174567966	OQU93122.1	363	1e-31	hypothetical protein SORBI_3001G481600 [Sorghum bicolor]	XM_002465704.2	XM_002465704	185	3.57e-90
Cluster-38255.77137-1F	AP2/ERF-ERF	AP2/ERF->AP2/ERF-ERF	Cluster-38255.77137	5355.91	6082.85	3428.98	5596.99	5812.17	6144.95	7830.81	6171.83	3823.92	8665.59	5073.36	3478.95	4564.34	2532.03	5042.44	5759.01	5261.99	5553.31	519.83	554.72	337.88	499.47	556.63	571.15	681.13	562.66	408.9	788.39	478.9	361.33	458.19	238.91	489.33	577.22	523.42	485.76	955	1394914584	PWZ57046.1	480	1.5e-45	Ethylene-responsive transcription factor RAP2-4 [Zea mays]	XM_002444274.2	XM_002444274	515	0
Cluster-38255.78224-0R	AP2/ERF-ERF	AP2/ERF->AP2/ERF-ERF	Cluster-38255.78224	2084.01	1918	1251	2686	1929.63	2123	2507	1997	1626	2738	2644	2062	1716	1924	1933	2124.95	1947	2192	33.1	28.82	20.45	40.2	30.6	33.16	36.08	30.5	28.72	41.67	41.71	35.34	28.93	29.5	31.02	35.35	31.87	31.74	4282	242087533	XP_002439599.1	2181	3.9e-242	sorting nexin 2B [Sorghum bicolor]	XM_002439554.2	XM_002439554	1344	0
Cluster-38255.80753-0R	AP2/ERF-ERF	AP2/ERF->AP2/ERF-ERF	Cluster-38255.80753	455	322	329	486	420.98	424.74	637	417	226.95	581	509	477	388	281	327	504	241	493	38.8	25.82	28.54	38.24	35.48	34.82	48.76	33.51	21.35	46.59	42.34	43.58	34.35	23.27	27.92	44.47	21.08	37.95	1045	1382779436	PUZ61394.1	442	4.2e-41	hypothetical protein GQ55_4G272500 [Panicum hallii var. hallii]	XM_008660883.3	XM_008660883	473	0
Cluster-38255.55085-2F	AP2/ERF-ERF	AP2/ERF->AP2/ERF-ERF	Cluster-38255.55085	65	10	22	1281	938	745.54	814	772.42	620	21	13	18	1142.83	941.64	1100	398	412	521	4.42	0.64	1.52	80.72	63.15	48.96	49.76	49.71	46.56	1.35	0.87	1.31	81.05	62.04	75	28.07	28.74	32.03	1234	1205940917	XP_021311254.1	324	2.4e-27	ethylene-responsive transcription factor ABR1 [Sorghum bicolor]	XM_021455579.1	XM_021455579	510	0
Cluster-38255.58728-2F	AP2/ERF-ERF	AP2/ERF->AP2/ERF-ERF	Cluster-38255.58728	175	150	112	455	429.01	327	621	450	585	126	194	120	237	195	258.82	268	229	267	4.61	3.74	3.03	11.26	11.27	8.45	14.81	11.37	17.13	3.17	5.07	3.41	6.61	4.97	6.88	7.39	6.22	6.41	2701	241945231	EES18376.1	636	3.5e-63	hypothetical protein SORBI_3009G170800 [Sorghum bicolor]	XM_002439901.2	XM_002439901	382	0
Cluster-38255.69263-1F	AP2/ERF-ERF	AP2/ERF->AP2/ERF-ERF	Cluster-38255.69263	61.01	59.92	25.51	103.64	86.33	43.11	102.94	119.47	80.63	32	16.01	46.98	55.07	34	47.06	34	105.12	115.16	4.52	4.18	1.93	7.12	6.34	3.08	6.86	8.38	6.61	2.24	1.16	3.74	4.26	2.45	3.5	2.61	8	7.72	1156	1394871016	PWZ15612.1	467	5.9e-44	Ethylene-responsive transcription factor ERF115 [Zea mays]	XM_008654664.2	XM_008654664	277	1.68e-141
Cluster-38255.78891-1F	AP2/ERF-ERF	AP2/ERF->AP2/ERF-ERF	Cluster-38255.78891	14704.7	16911.3	14334.8	14943.3	15313.3	17192.5	16294.5	9186.01	6566.02	20072.5	17580.7	14998.3	8780.08	7262.28	13677.8	14083.2	9811.96	11337.7	581.39	631.26	580.96	552.74	602.39	663.24	581.91	346.89	287.93	755.58	686.19	638.32	365.73	277.77	544.75	580.83	399.15	407.33	1902	1435169747	XP_025821472.1	279	6.1e-22	ethylene-responsive transcription factor ERF098-like [Panicum hallii]	XM_002447027.2	XM_002447027	324	2.08e-167
Cluster-38255.79189-0F	AP2/ERF-ERF	AP2/ERF->AP2/ERF-ERF	Cluster-38255.79189	2714.72	2557.97	1767.41	3711.69	2005.99	2074.92	1121.23	903.98	426.86	6369.93	3739.88	6218.15	758.12	864.73	1360.81	1486.12	871.05	533.34	156.64	139.14	104.22	199.26	114.86	116.13	58.29	49.56	27.26	348.21	212.02	385.5	45.82	48.34	78.91	89.16	51.65	27.89	1399	242091792	XP_002436386.1	206	1.3e-13	dehydration-responsive element-binding protein 1C [Sorghum bicolor]	XM_002436341.2	XM_002436341	238	9.76e-120
Cluster-38255.80625-2F	AP2/ERF-ERF	AP2/ERF->AP2/ERF-ERF	Cluster-38255.80625	1545.99	1669.82	2020.83	8445.52	7691.84	7195.59	7662.76	8597.88	8989.78	2299.92	2797.26	3062.46	18885.8	17082.6	14410.4	4825.11	8585.38	6300.22	57.46	58.6	77.02	293.86	284.52	261.13	257.32	305.41	370.66	81.43	102.69	122.55	740.04	614.06	539.66	187.14	328.35	212.84	2004	992282048	KXG40035.1	549	3.2e-53	hypothetical protein SORBI_3001G481300 [Sorghum bicolor]	XM_021462207.1	XM_021462207	376	0
Cluster-38255.81198-1R	AP2/ERF-ERF	AP2/ERF->AP2/ERF-ERF	Cluster-38255.81198	2591.05	2597.82	1773.02	2837.61	3353.91	3073.57	3828.29	3600.81	2399.44	4017.5	2358.08	1547	2615.12	1561.16	2719	3174.03	2937.28	3160.05	416.62	390.49	286.59	411.99	527.52	464.08	547.32	534.47	422.21	595.69	363.04	264.51	426.56	245.47	433.75	521.65	482.19	454.05	696	195626986	ACG35323.1	466	4.6e-44	DRE binding factor 1 [Zea mays]	NM_001347867.1	NM_001347867	426	0
Cluster-38255.81339-2R	AP2/ERF-ERF	AP2/ERF->AP2/ERF-ERF	Cluster-38255.81339	6760.35	6757.96	6544.26	9924.74	11230.5	11035.9	24865.9	19945.1	17082.3	6328.85	6038.03	4033.21	15410.6	18384.1	9994.38	9139.01	9529.09	21331.8	429.72	404.74	424.69	585.91	707.79	679.1	1422.97	1202.43	1200.94	380.52	376.52	275.28	1024.05	1132.81	637.95	603.42	622.19	1227.88	1298	241934090	EES07235.1	538	3.9e-52	hypothetical protein SORBI_3004G233200 [Sorghum bicolor]	XM_002454214.2	XM_002454214	797	0
Cluster-38255.89183-1R	AP2/ERF-ERF	AP2/ERF->AP2/ERF-ERF	Cluster-38255.89183	159.03	121	153	266	193.13	303.02	192.01	153	119	69.56	40	40	235	215	267	79	120	105	8.79	6.31	8.65	13.69	10.6	16.26	9.57	8.04	7.28	3.65	2.17	2.38	13.62	11.51	14.84	4.54	6.82	5.26	1447	1021035311	KZM93094.1	202	4e-13	hypothetical protein DCAR_016339 [Daucus carota subsp. sativus]	XM_002445749.2	XM_002445749	131	3.06e-60
Cluster-38255.95078-2R	AP2/ERF-ERF	AP2/ERF->AP2/ERF-ERF	Cluster-38255.95078	37	19	18	1347.99	199.77	90.53	94.57	115	88.31	72.99	24	103	91.48	165.95	203.75	57.84	109	113.17	7.65	3.66	3.71	248.45	40.14	17.33	17.28	21.68	19.88	13.75	4.7	22.53	18.92	33.68	41.55	12.13	22.94	20.78	608	1142694985	AQK58911.1	287	2.3e-23	Putative AP2/EREBP transcription factor superfamily protein [Zea mays]	XM_002450314.2	XM_002450314	145	2.05e-68
Cluster-38255.95079-2R	AP2/ERF-ERF	AP2/ERF->AP2/ERF-ERF	Cluster-38255.95079	72.83	60	49	1440.64	301.11	173.94	270.01	226.71	171	156	46	206	224.1	198.99	395.44	126	183.11	201	6.83	5.29	4.67	124.3	27.87	15.63	22.7	19.98	17.67	13.72	4.2	20.67	21.75	18.13	37.08	12.21	17.6	16.99	978	1435181472	XP_025827506.1	452	2.7e-42	ethylene-responsive transcription factor ERF110-like [Panicum hallii]	XM_002450314.2	XM_002450314	327	2.26e-169
Cluster-38255.106264-0R	AP2/ERF-ERF	AP2/ERF->AP2/ERF-ERF	Cluster-38255.106264	51.43	54.49	39.32	254.32	201.3	191.32	218.1	176.29	74.76	68.35	42.15	26.83	139.56	77.87	203.57	124.54	141.74	207.7	2.93	2.93	2.29	13.5	11.39	10.58	11.21	9.55	4.72	3.69	2.36	1.64	8.34	4.3	11.67	7.39	8.31	10.74	1412	1394879759	PWZ24353.1	354	9.2e-31	Ethylene-responsive transcription factor ERF113 [Zea mays]	XM_008648828.3	XM_008648828	225	1.66e-112
Cluster-38255.65520-2R	AP2/ERF-ERF	AP2/ERF->AP2/ERF-ERF	Cluster-38255.65520	211	116	45	5380	4884	5172	3688.13	3345	2197.02	60	128	168	4378.11	2444	3766.01	3003.34	4118	3800.01	17.64	9.12	3.83	415.1	403.56	415.76	276.75	263.62	202.62	4.72	10.44	15.05	380.09	198.35	315.26	259.82	353.06	286.78	1060	1394862691	PWZ07289.1	362	8.1e-32	Ethylene-responsive transcription factor RAP2-3 [Zea mays]	XM_002455501.2	XM_002455501	267	5.55e-136
Cluster-38255.72238-1R	AP2/ERF-ERF	AP2/ERF->AP2/ERF-ERF	Cluster-38255.72238	11	12	16	235	244	240	632.96	636	937.77	10	5	9	856.97	1081.82	350.93	283	343	640.93	0.38	0.39	0.56	7.53	8.31	8.02	19.57	20.81	35.6	0.33	0.17	0.33	30.94	35.78	12.1	10.11	12.08	19.94	2151	1162469651	XP_020407517.1	532	3.2e-51	dehydration-responsive element-binding protein 1I [Zea mays]	XM_020551928.2	XM_020551928	326	1.82e-168
Cluster-38255.76713-2R	AP2/ERF-ERF	AP2/ERF->AP2/ERF-ERF	Cluster-38255.76713	192	227	142	157	273	230	290	242	158	186	150	188	142	101	126	223	204	187	12.64	14.07	9.54	9.59	17.81	14.64	17.18	15.1	11.5	11.57	9.68	13.28	9.76	6.45	8.33	15.24	13.79	11.14	1264	1205953777	XP_021315358.1	952	3.7e-100	ethylene-responsive transcription factor-like protein At4g13040 isoform X1 [Sorghum bicolor]	XM_021459685.1	XM_021459685	1005	0
Cluster-38255.78383-2F	AP2/ERF-ERF	AP2/ERF->AP2/ERF-ERF	Cluster-38255.78383	861	356.98	419	2327	1127	1076.9	1481.98	1870.23	1105	346	330	256	1118	1242	1542	918	1305.01	1154.01	24.46	9.58	12.22	62.06	31.91	29.96	38.09	50.91	34.86	9.39	9.28	7.84	33.58	34.1	44.19	27.26	38.17	29.84	2528	1174553857	OQU81440.1	424	1.3e-38	hypothetical protein SORBI_3006G058732 [Sorghum bicolor]	XM_002446313.2	XM_002446313	535	0
Cluster-38255.78396-1R	AP2/ERF-ERF	AP2/ERF->AP2/ERF-ERF	Cluster-38255.78396	3250	3551.3	3883	3700.51	3715.3	4357.78	2347.98	1407	2230.91	2912.08	5280.97	2119	3289.45	4227.43	4298.07	2057.93	1859.05	1057.05	378.73	388.22	457.96	394.25	426.05	483.34	244.6	153.17	285.81	316.48	595.6	263.73	394.08	479.76	499.57	246.85	221.75	110.72	846	194690710	ACF79439.1	281	1.6e-22	unknown [Zea mays]	EU941438.1	EU941438	330	4.18e-171
Cluster-38255.79948-1R	AP2/ERF-ERF	AP2/ERF->AP2/ERF-ERF	Cluster-38255.79948	9898.07	12021	9127.77	11722.3	13678.8	17948.7	10788	3685.01	3044.38	17894.9	14575.8	19231.7	5938.36	6245.12	11331.4	13066.2	6813.42	4443.06	254.52	292.17	241.15	283.19	350.67	452.38	251.04	90.87	86.96	439.75	371.34	533.08	161.6	155.17	294.04	351.33	180.44	104.02	2761	241923711	EER96855.1	840	7.9e-87	hypothetical protein SORBI_3002G225700 [Sorghum bicolor]	XM_002460289.2	XM_002460289	633	0
Cluster-38255.80328-2R	AP2/ERF-ERF	AP2/ERF->AP2/ERF-ERF	Cluster-38255.80328	6593.17	8380.26	5465.92	9692.6	10340.1	13869.6	13127.2	13644.6	17109.9	3306.04	3646.71	4427	18621	16304.5	10296	10473	16664.1	11525.7	283.38	339.96	240.67	389.33	441.96	580.99	509.38	559.56	815.3	135.16	154.59	204.75	842.25	678.13	445.57	469.26	736.75	449.92	1774	126256490	ABO09809.1	1066	3.2e-113	EREB [Saccharum arundinaceum]	EF424221.1	EF424221	838	0
Cluster-38255.83756-1F	AP2/ERF-ERF	AP2/ERF->AP2/ERF-ERF	Cluster-38255.83756	1559	1433	2824.94	2880	2876.78	3021	3064	3750.99	2917.93	1502.75	1265	2012	4023.01	5740.15	3550	1569.65	1808.83	3669	168.93	145.76	310.21	285.99	307.1	312.37	297.11	380.57	347.92	152.19	132.94	233.04	449.29	605.3	384.07	175.31	200.73	357.75	887	1394893216	PWZ37470.1	682	5.3e-69	Ethylene-responsive transcription factor 2 [Zea mays]	XM_002448235.2	XM_002448235	487	0
Cluster-38255.84073-2R	AP2/ERF-ERF	AP2/ERF->AP2/ERF-ERF	Cluster-38255.84073	1973.76	2555.01	1007.01	5598.32	9822.07	8987.73	11238.4	6964.52	3703.05	1488.7	1966.59	1215.23	3271.51	1916.12	4610.15	5344.51	5953.75	8110.07	182.87	222.5	94.79	477.51	898.48	798.55	933.67	606.84	378.18	129.44	177.4	120.54	313.93	172.52	427.3	511.73	565.48	677.59	986	1205936672	XP_021309982.1	196	1.3e-12	ethylene-responsive transcription factor RAP2-3 isoform X1 [Sorghum bicolor]	XM_002463335.2	XM_002463335	240	5.26e-121
Cluster-38255.88015-0R	AP2/ERF-ERF	AP2/ERF->AP2/ERF-ERF	Cluster-38255.88015	386.96	335.63	380.03	788.59	726.09	830.57	692.48	531.91	361.71	201.79	186.76	151.72	699.15	538.34	729.11	375.1	458.59	565.42	11.55	9.46	11.64	22.08	21.59	24.26	18.69	15.2	11.99	5.75	5.52	4.88	22.05	15.53	21.95	11.7	14.09	15.36	2421	1174553002	OQU80805.1	336	1.9e-28	hypothetical protein SORBI_3007G188701 [Sorghum bicolor]	XM_002445749.2	XM_002445749	177	1.38e-85
Cluster-38255.36140-0F	AP2/ERF-ERF	AP2/ERF->AP2/ERF-ERF	Cluster-38255.36140	1	5	7	10	33	35	3	8	14	7	8	41	11	6	5	20	23	60	0.13	0.61	0.92	1.19	4.23	4.33	0.35	0.97	2	0.85	1.01	5.7	1.47	0.76	0.65	2.68	3.07	7.02	788	1070964330	OEL29625.1	703	1.7e-71	hypothetical protein BAE44_0009357 [Dichanthelium oligosanthes]	NM_001177195.1	NM_001177195	451	0
Cluster-38255.36141-2F	AP2/ERF-ERF	AP2/ERF->AP2/ERF-ERF	Cluster-38255.36141	7	14	16	16	44	78	19	21	2	16	20	137	20	9	16	65	30	108	0.76	1.43	1.77	1.6	4.72	8.11	1.85	2.14	0.24	1.63	2.11	15.95	2.24	0.95	1.74	7.3	3.35	10.58	884	1238284760	PAN07393.1	363	5.2e-32	hypothetical protein PAHAL_1G332300 [Panicum hallii]	XM_021460214.1	XM_021460214	406	0
Cluster-38255.41622-1F	AP2/ERF-ERF	AP2/ERF->AP2/ERF-ERF	Cluster-38255.41622	21	23	60	196	207.97	136	190	102	141	13	10	41	28	70	58	13	106	53	1.06	1.09	3.09	9.19	10.38	6.65	8.61	4.88	7.85	0.62	0.49	2.22	1.48	3.41	2.93	0.68	5.48	2.42	1561	530278413	AGT16402.1	634	3.5e-63	AP2/ERF domain [Saccharum hybrid cultivar R570]	XM_002464887.2	XM_002464887	722	0
Cluster-38255.55523-0F	AP2/ERF-ERF	AP2/ERF->AP2/ERF-ERF	Cluster-38255.55523	7	0	0	178	12	2	5	14	0	0	2	18	24	45	31	4	16	9	0.81	0	0	18.83	1.37	0.22	0.52	1.51	0	0	0.22	2.22	2.85	5.07	3.58	0.48	1.89	0.94	850	242084912	XP_002442881.1	368	1.3e-32	ethylene-responsive transcription factor ABI4 [Sorghum bicolor]	XM_002442836.2	XM_002442836	298	2.58e-153
Cluster-38255.56872-0R	AP2/ERF-ERF	AP2/ERF->AP2/ERF-ERF	Cluster-38255.56872	197	223	145	293	568	556	762	758	260	201	316	225	224	95	65	420	555	423	15.6	16.61	11.69	21.45	44.49	42.4	54.2	56.67	22.73	14.99	24.45	19.1	18.45	7.3	5.16	34.45	45.09	30.26	1102	242050878	XP_002463183.1	682	6.6e-69	ethylene-responsive transcription factor ERF073 [Sorghum bicolor]	XM_002463138.2	XM_002463138	353	0
Cluster-38255.62546-2F	AP2/ERF-ERF	AP2/ERF->AP2/ERF-ERF	Cluster-38255.62546	4.89	3	6	31.57	35.06	79.04	41.06	11.04	12.96	0	9.08	0	17.05	8.74	7.49	4.04	12.72	23.4	0.39	0.23	0.49	2.34	2.78	6.11	2.96	0.84	1.15	0	0.71	0	1.42	0.68	0.6	0.34	1.05	1.7	1091	1205956628	XP_002453961.2	623	4.5e-62	ethylene-responsive transcription factor ABR1 [Sorghum bicolor]	XM_002453916.2	XM_002453916	235	3.52e-118
Cluster-38255.69189-0R	AP2/ERF-ERF	AP2/ERF->AP2/ERF-ERF	Cluster-38255.69189	58	93	64	123	117	79	240	49	54	40	19	80	5	35	9	21	60	19	4.22	6.37	4.75	8.29	8.43	5.55	15.71	3.37	4.34	2.75	1.35	6.25	0.38	2.47	0.66	1.59	4.48	1.25	1172	1070980570	OEL34329.1	660	2.5e-66	hypothetical protein BAE44_0004652 [Dichanthelium oligosanthes]	XM_002436636.2	XM_002436636	535	0
Cluster-38255.75353-2R	AP2/ERF-ERF	AP2/ERF->AP2/ERF-ERF	Cluster-38255.75353	626.54	562.97	621.07	950.68	1130.03	1168.15	2496.82	724.19	868	503.31	639.54	298.06	388.92	209.65	416.64	397.66	430.97	496.28	15.03	12.77	15.31	21.43	27.03	27.48	54.21	16.67	23.13	11.54	15.21	7.71	9.88	4.86	10.09	9.98	10.65	10.84	2938	241941566	EES14711.1	1922	2.9e-212	hypothetical protein SORBI_3007G076600 [Sorghum bicolor]	XM_021465559.1	XM_021465559	1364	0
Cluster-38255.77134-1F	AP2/ERF-ERF	AP2/ERF->AP2/ERF-ERF	Cluster-38255.77134	193	81	115	669.83	308	247.31	318.4	387	322.94	65	98	63.98	350	429.94	535.1	238	410.99	407.91	14.23	5.62	8.64	45.73	22.48	17.59	21.1	26.98	26.3	4.52	7.07	5.06	26.89	30.75	39.56	18.19	31.1	27.19	1161	1394893479	PWZ37733.1	276	8.4e-22	hypothetical protein Zm00014a_042848, partial [Zea mays]	XM_002446313.2	XM_002446313	256	7.94e-130
Cluster-38255.80666-2R	AP2/ERF-ERF	AP2/ERF->AP2/ERF-ERF	Cluster-38255.80666	1248	1176	1563	2300	2340	2829	3145.63	4177	3201.66	1178	1222	1119.94	2154	2672	1765	1316	965	2984	141.78	125.36	179.8	239.09	261.71	306.18	319.58	443.67	400.01	124.9	134.46	135.93	251.8	295.55	200.07	153.97	112.24	304.83	860	1394877983	PWZ22577.1	682	5.2e-69	Ethylene-responsive transcription factor 2 [Zea mays]	XM_008647786.3	XM_008647786	514	0
Cluster-38255.86819-2R	AP2/ERF-ERF	AP2/ERF->AP2/ERF-ERF	Cluster-38255.86819	29.98	13.99	16	497.99	328.54	220.76	226.82	258.03	234.29	10	26	12	428	298	484	154.21	191	247	0.73	0.32	0.4	11.38	7.97	5.26	4.99	6.02	6.33	0.23	0.63	0.31	11.02	7	11.88	3.92	4.78	5.47	2902	1070996286	OEL37955.1	223	2.9e-15	hypothetical protein BAE44_0001029 [Dichanthelium oligosanthes]	XM_021455579.1	XM_021455579	210	7.52e-104
Cluster-112823.0-2F	AP2/ERF-ERF	AP2/ERF->AP2/ERF-ERF	Cluster-112823.0	1	7	8	29	28	33	18	1	13	8	8	53	10	12	8	15	10	23	0.09	0.57	0.7	2.3	2.38	2.72	1.39	0.08	1.23	0.65	0.67	4.87	0.89	1	0.69	1.33	0.88	1.78	1040	1205974532	XP_002442409.2	468	4.1e-44	dehydration-responsive element-binding protein 2E [Sorghum bicolor]	NM_001176051.1	NM_001176051	636	0
Cluster-38255.35118-0R	AP2/ERF-ERF	AP2/ERF->AP2/ERF-ERF	Cluster-38255.35118	14	15	19	27	53	35.97	38.01	62	36	17	21	105	14	19	17	19	10	27	0.76	0.77	1.06	1.37	2.87	1.9	1.87	3.21	2.17	0.88	1.13	6.15	0.8	1	0.93	1.08	0.56	1.33	1463	1162457798	XP_008669061.2	770	5.5e-79	ethylene-responsive transcription factor ERF061 [Zea mays]	XM_008670839.2	XM_008670839	612	0
Cluster-38255.45730-2R	AP2/ERF-ERF	AP2/ERF->AP2/ERF-ERF	Cluster-38255.45730	65	70	39	319	125	80	160	219	136	146	112	372.99	102	176.82	270	86	53	38	3.71	3.77	2.28	16.96	7.09	4.43	8.24	11.89	8.6	7.9	6.29	22.9	6.1	9.79	15.5	5.11	3.11	1.97	1410	242091421	XP_002441543.1	636	1.8e-63	ethylene-responsive transcription factor ERF061 [Sorghum bicolor]	XM_002441498.2	XM_002441498	593	0
Cluster-38255.69468-2F	AP2/ERF-ERF	AP2/ERF->AP2/ERF-ERF	Cluster-38255.69468	1	0	0	23	6	9.01	13	15	15	0	2	2	12.17	17	22	6	4	7	1.44	0	0	25.03	7.66	9.88	15.42	16.79	22.66	0	2.36	2.86	14.42	26.53	29.11	8.02	5.79	8.33	328	1435160312	XP_025816726.1	171	3.5e-10	glycine, alanine and asparagine-rich protein-like [Panicum hallii]	XM_021447264.1	XM_021447264	197	1.31e-97
Cluster-38255.69605-0F	AP2/ERF-ERF	AP2/ERF->AP2/ERF-ERF	Cluster-38255.69605	424	451	411	971	806.07	804	1511	1551	1371.01	409	430	355	902	712	764	878.91	1220	1623.99	46.66	46.59	45.83	97.88	87.38	84.39	148.78	159.75	166	42.05	45.87	41.75	102.26	76.27	83.93	99.67	137.49	160.79	878	1162489926	XP_008652196.2	255	1.7e-19	LOW QUALITY PROTEIN: ethylene-responsive transcription factor ABI4 [Zea mays]	XM_008653974.3	XM_008653974	409	0
Cluster-38255.73083-2F	AP2/ERF-ERF	AP2/ERF->AP2/ERF-ERF	Cluster-38255.73083	285.68	287.7	300.5	481.76	351.56	435.42	539.51	516.86	361.35	516.72	474.31	251.26	605.46	372.02	436.64	509.59	324.28	638.43	650.89	606.51	653.23	818.6	697.62	733.9	1003.86	899.34	878.51	906.4	875.23	562.05	1095.57	957.76	909.82	1070.81	753.09	1199.79	301	49387678	BAD25924.1	350	5.6e-31	DRE binding factor 2 [Oryza sativa Japonica Group]	NM_001346421.1	NM_001346421	260	1.14e-132
Cluster-38255.75896-0R	AP2/ERF-ERF	AP2/ERF->AP2/ERF-ERF	Cluster-38255.75896	148.51	265.55	164.13	290.68	207.95	246.83	78.69	20.99	12.93	434.67	291.1	1540.56	92.61	38.68	143.53	61.77	35.01	8	9.11	15.35	10.28	16.57	12.65	14.67	4.35	1.22	0.88	25.24	17.53	101.5	5.94	2.3	8.84	3.94	2.21	0.44	1334	1205955314	XP_002454600.2	662	1.7e-66	ethylene-responsive transcription factor ERF109 [Sorghum bicolor]	XM_002454555.2	XM_002454555	525	0
Cluster-38255.79461-0R	AP2/ERF-ERF	AP2/ERF->AP2/ERF-ERF	Cluster-38255.79461	273.26	249.34	272	520	210	299	282	172	101	624	566.99	365	404	181	399	439	383.02	347	283.8	234.61	265.14	418.08	196.63	244.68	243.97	142.29	109.9	519.06	493.19	380.11	357.37	198.74	384.73	428.83	398.53	300.55	351	1142862895	ONM62367.1	189	3.1e-12	Ethylene-responsive transcription factor 4 [Zea mays]	XM_004961571.4	XM_004961571	179	1.43e-87
Cluster-38255.80050-0R	AP2/ERF-ERF	AP2/ERF->AP2/ERF-ERF	Cluster-38255.80050	2822.17	2710.98	3139.68	3331.54	3890.57	3634.81	5383.56	2626.68	1935.31	2442.31	3143.79	1779.29	1761.45	1370.81	2564.77	2535.42	2794.42	2993.36	282.59	254.99	319.01	306.44	384.23	348.2	482.9	246.83	213.43	229.05	305.92	190.59	182.25	133.48	256.67	262.03	286.71	270.01	935	1394884248	PWZ28840.1	208	5.2e-14	Pathogenesis-related transcriptional activator PTI6 [Zea mays]	XM_002445175.2	XM_002445175	259	1.37e-131
Cluster-10191.0-1R	AP2/ERF-ERF	AP2/ERF->AP2/ERF-ERF	Cluster-10191.0	0	0	0	0	0	0	0	0	0	0	0	0	0	0	0	11	0	0	0	0	0	0	0	0	0	0	0	0	0	0	0	0	0	4.08	0	0	469	1032305553	OAP19878.1	482	4.4e-46	TEM2 [Arabidopsis thaliana]	LR215052.1	LR215052	469	0
Cluster-38255.101311-2F	AP2/ERF-ERF	AP2/ERF->AP2/ERF-ERF	Cluster-38255.101311	4	15	0	1	1	0	2	0	0	4	0	0	0	0	0	0	9	0	0.59	2.05	0	0.13	0.14	0	0.26	0	0	0.54	0	0	0	0	0	0	1.35	0	735	241915617	EER88761.1	865	2.7e-90	hypothetical protein SORBI_3010G215100 [Sorghum bicolor]	XM_002437349.2	XM_002437349	534	0
Cluster-38255.58686-2F	AP2/ERF-ERF	AP2/ERF->AP2/ERF-ERF	Cluster-38255.58686	39	40	49	19	19	4	22.01	13	2	6	14	12	2	5	2	0	5	12	3.18	3.07	4.07	1.43	1.53	0.31	1.61	1	0.18	0.46	1.12	1.05	0.17	0.4	0.16	0	0.42	0.88	1078	670362879	XP_008653927.1	535	7.2e-52	ethylene-responsive transcription factor ERF012 [Zea mays]	XM_002465466.2	XM_002465466	506	0
Cluster-38255.63946-1R	AP2/ERF-ERF	AP2/ERF->AP2/ERF-ERF	Cluster-38255.63946	111	116	219.99	77	75	154	359	234	371	58	98	87	76	118	53	192	113	217	3.53	3.49	7.19	2.3	2.38	4.8	10.34	7.13	13.12	1.76	3.09	2.98	2.56	3.63	1.7	6.39	3.7	6.29	2288	1205944226	XP_021312343.1	768	1.5e-78	ethylene-responsive transcription factor CRF3 [Sorghum bicolor]	XM_021456668.1	XM_021456668	931	0
Cluster-38255.72363-1R	AP2/ERF-ERF	AP2/ERF->AP2/ERF-ERF	Cluster-38255.72363	1475.92	1220	870.05	1193	770	555.4	970.01	492	382	2017	2152.76	1143.88	434	457	825.02	594	496	718.78	34.06	26.61	20.64	25.88	17.72	12.57	20.26	10.9	9.8	44.51	49.25	28.46	10.61	10.19	19.22	14.34	11.79	15.11	3042	242065890	XP_002454234.1	1048	6.6e-111	ethylene-responsive transcription factor ERF053 [Sorghum bicolor]	XM_002454189.2	XM_002454189	824	0
Cluster-38255.78001-1R	AP2/ERF-ERF	AP2/ERF->AP2/ERF-ERF	Cluster-38255.78001	6386.02	10435	6150	5521	7952.03	6143.99	2065	421	516	22940.5	18914	29012.6	3044.05	1614	3869.01	5094.2	1921	1652	248.45	383.3	245.28	200.98	307.84	233.27	72.57	15.65	22.27	849.86	726.53	1215.07	124.79	60.74	151.64	206.76	76.9	58.41	1928	1205950228	XP_021314224.1	491	1.6e-46	ethylene-responsive transcription factor ERF027-like [Sorghum bicolor]	XM_008647830.2	XM_008647830	571	0
Cluster-38255.79463-0R	AP2/ERF-ERF	AP2/ERF->AP2/ERF-ERF	Cluster-38255.79463	17512.4	19670.1	20971.4	15191.2	20448.5	22522.6	24860.3	12785.1	10407.1	20585.9	22736.4	14610.8	11057.5	9482.54	16237.8	17299.7	13924.9	16186.9	571.51	606.4	702.35	464.78	664.62	718.79	733.5	399.31	376.99	640.82	733.8	513.62	381.02	299.19	534.28	589.63	467.78	480.49	2240	1205974197	XP_002443394.2	396	2e-35	uncharacterized protein LOC8068106 [Sorghum bicolor]	XM_021462408.1	XM_021462408	500	0
Cluster-38255.80085-0F	AP2/ERF-ERF	AP2/ERF->AP2/ERF-ERF	Cluster-38255.80085	3410.88	3097	2808	2267	2303.99	2548	1622.95	224	149	5169	4275	4912	494	758	1769	1715	904	415	77.6	66.62	65.67	48.5	52.28	56.87	33.43	4.89	3.77	112.48	96.44	120.5	11.91	16.66	40.63	40.82	21.19	8.6	3081	992170930	KXG31222.1	721	5.6e-73	hypothetical protein SORBI_3004G319700 [Sorghum bicolor]	XM_021460175.1	XM_021460175	750	0
Cluster-38255.80171-0R	AP2/ERF-ERF	AP2/ERF->AP2/ERF-ERF	Cluster-38255.80171	810.49	941.09	1591	313.51	1583.37	1377.68	1892.27	949.22	763.05	613.01	631.05	355.03	351	205	527.01	505.16	381.13	549	373.47	397.43	709.41	121.2	687.9	549.83	751.46	376.39	374.98	243.5	261.13	169.26	151.44	95.12	233.35	228.54	176.94	218.47	436	1205962586	XP_021318083.1	148	2.2e-07	ethylene-responsive transcription factor 3-like [Sorghum bicolor]	XM_021462408.1	XM_021462408	303	2.12e-156
Cluster-38255.80257-2R	AP2/ERF-ERF	AP2/ERF->AP2/ERF-ERF	Cluster-38255.80257	21684.9	23708.6	27628.8	18556.4	21390.9	21861.3	27706.6	14817.4	11392.3	19059	18442.3	14674.3	10144.5	9018.66	14126.6	14397.9	13489	12518	601.69	621.69	787.38	483.43	591.55	594.15	695.51	394.04	351.07	505.11	506.72	438.82	297.69	241.84	395.45	417.59	385.41	316.16	2581	241946604	EES19749.1	429	3.4e-39	hypothetical protein SORBI_3009G184400 [Sorghum bicolor]	XM_002441274.2	XM_002441274	696	0
Cluster-38255.89507-0R	AP2/ERF-ERF	AP2/ERF->AP2/ERF-ERF	Cluster-38255.89507	284	429	180	51	180	162	118	36	52	0	0	0	1	0	1	0	0	0	8.61	12.29	5.6	1.45	5.44	4.81	3.24	1.05	1.75	0	0	0	0.03	0	0.03	0	0	0	2388	293333249	NP_001170466.1	908	8.9e-95	uncharacterized protein LOC100384463 [Zea mays]	XM_021462498.1	XM_021462498	706	0
Cluster-38255.94171-2F	AP2/ERF-ERF	AP2/ERF->AP2/ERF-ERF	Cluster-38255.94171	119	165	80	44	70	61	6	12	5	1525	771	3001	42	27	72	91	36	3	5.68	7.43	3.91	1.96	3.32	2.83	0.26	0.55	0.26	69.18	36.27	154.14	2.11	1.25	3.46	4.53	1.77	0.13	1627	1070893965	OEL14831.1	568	1.6e-55	Dehydration-responsive element-binding protein 1F [Dichanthelium oligosanthes]	XM_008676258.2	XM_008676258	408	0
Cluster-38255.95881-1F	AP2/ERF-ERF	AP2/ERF->AP2/ERF-ERF	Cluster-38255.95881	7	15	16	26	5	13	6	5	2	9	6	20	11	6	7	6	7	25	2.4	4.74	5.37	7.67	1.64	3.97	1.79	1.51	0.74	2.72	1.89	7.15	3.63	2.04	2.33	2.05	2.42	7.48	485	1205940826	XP_002456365.2	257	5.6e-20	pathogenesis-related genes transcriptional activator PTI5 [Sorghum bicolor]	XM_002456320.2	XM_002456320	231	2.52e-116
Cluster-81231.0-2R	AP2/ERF-ERF	AP2/ERF->AP2/ERF-ERF	Cluster-81231.0	0	1	0	0	7	0	0	4	0	0	6	0	0	7	0	5	0	0	0	0.19	0	0	1.4	0	0	0.75	0	0	1.17	0	0	1.42	0	1.05	0	0	609	384252182	EIE25658.1	145	6.8e-07	hypothetical protein COCSUDRAFT_64766, partial [Coccomyxa subellipsoidea C-169]	--	--	--	--
Cluster-38255.123373-2F	AP2/ERF-ERF	AP2/ERF->AP2/ERF-ERF	Cluster-38255.123373	0	0	2	0	0	0	0	0	1	1	0	1	1	3	0	0	0	0	0	0	1.04	0	0	0	0	0	0.58	0.46	0	0.56	0.5	1.66	0	0	0	0	414	--	--	--	--	--	--	--	--	--
Cluster-38255.22272-1F	AP2/ERF-ERF	AP2/ERF->AP2/ERF-ERF	Cluster-38255.22272	0	0	0	2	1	3	4	1	0	46	23	86	281	73	253	97	203	337	0	0	0	0.09	0.05	0.15	0.18	0.05	0	2.19	1.13	4.63	14.78	3.54	12.75	5.06	10.46	15.32	1565	1394881961	PWZ26553.1	445	2.8e-41	Dehydration-responsive element-binding protein 2C [Zea mays]	XM_002444498.2	XM_002444498	646	0
Cluster-38255.26197-1R	AP2/ERF-ERF	AP2/ERF->AP2/ERF-ERF	Cluster-38255.26197	10	8	13	23	0	9	3	0	2	85	52	96	7	22	29	35	13	12	0.77	0.58	1.03	1.65	0	0.67	0.21	0	0.17	6.2	3.94	7.97	0.56	1.65	2.25	2.81	1.03	0.84	1120	1174555360	OQU82736.1	417	3.6e-38	hypothetical protein SORBI_3005G014800 [Sorghum bicolor]	XM_002450111.2	XM_002450111	445	0
Cluster-38255.56603-0F	AP2/ERF-ERF	AP2/ERF->AP2/ERF-ERF	Cluster-38255.56603	8	25.22	5	14	6	6	23	11	5	7	0	6	6	0	4	17	33	9	1.74	5.1	1.08	2.7	1.27	1.2	4.41	2.17	1.18	1.38	0	1.38	1.3	0	0.86	3.74	7.3	1.73	593	1238296195	PAN18828.1	215	5e-15	hypothetical protein PAHAL_3G228400 [Panicum hallii]	XM_002441273.2	XM_002441273	206	2.46e-102
Cluster-38255.56604-0R	AP2/ERF-ERF	AP2/ERF->AP2/ERF-ERF	Cluster-38255.56604	63	129	41	40	25.81	39.33	135	19.02	87	56	20.38	63	23	26	16	11.14	78.75	45.01	9.03	17.32	5.93	5.2	3.63	5.32	17.25	2.53	13.68	7.44	2.81	9.62	3.36	3.64	2.28	1.64	11.54	5.78	744	1142836485	AQK94571.1	579	3.9e-57	Ethylene-responsive transcription factor 12 [Zea mays]	XM_002441273.2	XM_002441273	410	0
Cluster-38255.62102-2F	AP2/ERF-ERF	AP2/ERF->AP2/ERF-ERF	Cluster-38255.62102	179.51	170.81	433.23	218	95	136.7	191.96	249.03	288	157.02	200	64	306.99	219.77	335.81	205.02	251.5	340.03	31.49	27.98	76.23	34.39	16.27	22.42	29.89	40.17	55.2	25.31	33.47	11.92	54.39	37.75	58.34	36.68	45	53.2	663	1382780076	PUZ62034.1	170	9.3e-10	hypothetical protein GQ55_4G326400 [Panicum hallii var. hallii]	XM_002436507.2	XM_002436507	246	1.61e-124
Cluster-38255.62596-1R	AP2/ERF-ERF	AP2/ERF->AP2/ERF-ERF	Cluster-38255.62596	60	72	44	5	20	32	21	5	9	84	110	119	5	2	12	43	11	34	2.43	2.76	1.83	0.19	0.81	1.27	0.77	0.19	0.4	3.24	4.4	5.19	0.21	0.08	0.49	1.82	0.46	1.25	1862	1205931287	XP_021308181.1	983	1.4e-103	pathogenesis-related genes transcriptional activator PTI6 [Sorghum bicolor]	XM_002462124.2	XM_002462124	794	0
Cluster-38255.69549-0R	AP2/ERF-ERF	AP2/ERF->AP2/ERF-ERF	Cluster-38255.69549	300.83	335	256	196	332.01	240	239.89	156	148	220.99	272.05	200.29	165	102.01	213	200	121	193.19	26.36	27.61	22.81	15.84	28.75	20.2	18.86	12.88	14.31	18.2	23.24	18.8	15	8.68	18.69	18.13	10.87	15.28	1025	992156725	EER88863.2	450	4.9e-42	hypothetical protein SORBI_3010G240900 [Sorghum bicolor]	XM_021450499.1	XM_021450499	601	0
Cluster-38255.73416-1R	AP2/ERF-ERF	AP2/ERF->AP2/ERF-ERF	Cluster-38255.73416	1040.28	1165.07	813.02	1254.28	740.86	667	510.01	68.01	165	1895.9	1022.29	2009.17	127	128	414.67	259.99	105.93	126	46.42	49.06	37.15	52.28	32.87	28.99	20.54	2.89	8.16	80.43	44.97	96.45	5.96	5.53	18.63	12.09	4.86	5.1	1720	1394879415	PWZ24009.1	721	3.1e-73	Dehydration-responsive element-binding protein 1G [Zea mays]	NM_001157386.2	NM_001157386	526	0
Cluster-38255.73806-1R	AP2/ERF-ERF	AP2/ERF->AP2/ERF-ERF	Cluster-38255.73806	639	688	717	392	441	503	550	418	423	528	586	575	488	453	459	501	398	516	51.56	52.24	58.9	29.23	35.2	39.08	39.86	31.83	37.68	40.12	46.18	49.74	40.94	35.49	37.11	41.87	32.95	37.61	1087	241917509	EER90653.1	628	1.2e-62	hypothetical protein SORBI_3001G039800 [Sorghum bicolor]	XM_002463610.2	XM_002463610	806	0
Cluster-38255.76291-2F	AP2/ERF-ERF	AP2/ERF->AP2/ERF-ERF	Cluster-38255.76291	1253	1401	2146	737	998	1172	937	518.83	480	1088	1011	1322	835	420.79	862.35	514	412	402	187.27	195.92	322.97	99.77	146.13	165.05	124.69	71.8	78.6	150.38	145.07	210.34	127.03	61.43	128.04	78.66	62.91	53.77	726	1382794356	PUZ71606.1	368	1.1e-32	hypothetical protein GQ55_2G326900 [Panicum hallii var. hallii]	XM_002462647.2	XM_002462647	288	7.94e-148
Cluster-38255.76643-0F	AP2/ERF-ERF	AP2/ERF->AP2/ERF-ERF	Cluster-38255.76643	582	355.01	461	472	398	509.97	344.25	312.84	205	835.28	752.04	766.86	269.94	297.57	335.96	588.99	294.02	555.85	32.98	18.97	26.7	24.89	22.38	28.04	17.58	16.85	12.86	44.85	41.88	46.69	16.03	16.34	19.13	34.71	17.12	28.55	1419	1394860786	PWZ05384.1	285	9.2e-23	Ethylene-responsive transcription factor ERF060 [Zea mays]	XM_002438036.2	XM_002438036	771	0
Cluster-38255.86990-0F	AP2/ERF-ERF	AP2/ERF->AP2/ERF-ERF	Cluster-38255.86990	90	102.5	43	60.14	143.01	85	269	219	140.51	16	5	36	74	144.58	98	58.43	62.03	113	2.51	2.7	1.23	1.57	3.97	2.32	6.78	5.85	4.35	0.43	0.14	1.08	2.18	3.89	2.76	1.7	1.78	2.87	2571	992278786	EER90462.2	600	5e-59	hypothetical protein SORBI_3001G002500 [Sorghum bicolor]	XM_002463419.2	XM_002463419	420	0
Cluster-38255.88165-0F	AP2/ERF-ERF	AP2/ERF->AP2/ERF-ERF	Cluster-38255.88165	86.15	67	37	84	70	41	70	67	34.06	108.58	160.44	85	64.06	52	47	52.07	45.67	94	73.63	51.9	29.81	56.57	54.52	28.23	50.22	46.41	30.56	75.55	116.63	73.37	47.7	46.34	37.57	42.25	39.09	67.49	367	1433401830	RCV07480.1	635	6.2e-64	hypothetical protein SETIT_1G248300v2 [Setaria italica]	XM_004953176.3	XM_004953176	334	1.03e-173
Cluster-38255.96172-2R	AP2/ERF-ERF	AP2/ERF->AP2/ERF-ERF	Cluster-38255.96172	2	0	0	241	6	8	17	14.21	2	2	2	28	19.01	44	49.56	13	21	20	0.15	0	0	16.99	0.45	0.59	1.16	1.02	0.17	0.14	0.15	2.29	1.51	3.25	3.79	1.03	1.64	1.38	1133	1382781144	PUZ63097.1	365	3.9e-32	hypothetical protein GQ55_3G040700 [Panicum hallii var. hallii]	XM_002442836.2	XM_002442836	343	3.36e-178
Cluster-55535.0-1R	AP2/ERF-ERF	AP2/ERF->AP2/ERF-ERF	Cluster-55535.0	0	0	0	0	5	0	0	0	0	3	0	0	0	0	1	0	1	1	0	0	0	0	1.33	0	0	0	0	0.74	0	0	0	0	0.27	0	0.28	0.24	531	514727625	XP_004956267.1	320	3e-27	ethylene-responsive transcription factor ERF096 [Setaria italica]	XM_025948671.1	XM_025948671	201	1.32e-99
Cluster-88718.0-2R	AP2/ERF-ERF	AP2/ERF->AP2/ERF-ERF	Cluster-88718.0	0	3	0	0	0	0	0	0	0	2	4	3	6.22	2	1	1	2	1	0	0.59	0	0	0	0	0	0	0	0.38	0.8	0.67	1.31	0.41	0.21	0.21	0.43	0.19	602	1174558981	OQU85888.1	341	1.3e-29	hypothetical protein SORBI_3004G331300 [Sorghum bicolor]	XM_002454667.2	XM_002454667	283	3.93e-145
Cluster-94835.0-1F	AP2/ERF-ERF	AP2/ERF->AP2/ERF-ERF	Cluster-94835.0	0	1	0	0	0	0	0	0	0	0	0	0	0	6	2	1	0	1	0	0.23	0	0	0	0	0	0	0	0	0	0	0	1.48	0.49	0.25	0	0.22	554	1393697834	GBF98111.1	142	1.4e-06	AP2 family transcription factor [Raphidocelis subcapitata]	--	--	--	--
Cluster-106290.0-1R	AP2/ERF-ERF	AP2/ERF->AP2/ERF-ERF	Cluster-106290.0	12	17	7	2	0	0	0	2	8	19	4	0	13	18	20	2	0	10	1.16	1.55	0.69	0.18	0	0	0	0.18	0.86	1.73	0.38	0	1.31	1.7	1.94	0.2	0	0.87	955	241939854	EES12999.1	537	3.7e-52	hypothetical protein SORBI_3006G247000 [Sorghum bicolor]	XM_008665447.3	XM_008665447	356	0
Cluster-117693.0-2R	AP2/ERF-ERF	AP2/ERF->AP2/ERF-ERF	Cluster-117693.0	4	0	0	0	0	0	0	0	0	0	2	4	0	0	0	0	0	0	5.42	0	0	0	0	0	0	0	0	0	2.23	5.38	0	0	0	0	0	0	332	1205937795	XP_021310307.1	263	7.6e-21	ethylene-responsive transcription factor RAP2-11-like [Sorghum bicolor]	XM_021454632.1	XM_021454632	269	1.25e-137
Cluster-117693.1-0F	AP2/ERF-ERF	AP2/ERF->AP2/ERF-ERF	Cluster-117693.1	4	12	16	1	8	14	3	7	11	11	16	39	4	0	0	2	6	1	0.24	0.67	0.97	0.06	0.47	0.8	0.16	0.39	0.72	0.62	0.93	2.48	0.25	0	0	0.12	0.37	0.05	1371	645167067	AIB05195.1	858	3.2e-89	AP2-EREBP transcription factor, partial [Zea mays]	XM_002466781.2	XM_002466781	648	0
Cluster-117693.2-1F	AP2/ERF-ERF	AP2/ERF->AP2/ERF-ERF	Cluster-117693.2	5	1	3	2	14	2	8	0	0	3	19	52	0	2	3	2	1	5	0.33	0.06	0.2	0.12	0.9	0.13	0.47	0	0	0.18	1.21	3.64	0	0.13	0.2	0.14	0.07	0.3	1273	1205937795	XP_021310307.1	429	1.7e-39	ethylene-responsive transcription factor RAP2-11-like [Sorghum bicolor]	XM_021454632.1	XM_021454632	675	0
Cluster-12256.0-1R	AP2/ERF-ERF	AP2/ERF->AP2/ERF-ERF	Cluster-12256.0	0	0	0	0	0	0	0	0	0	0	0	0	0	2	17	0	5	0	0	0	0	0	0	0	0	0	0	0	0	0	0	0.28	2.42	0	0.73	0	745	1359798149	PRW33845.1	137	7e-06	hypothetical protein C2E21_7319 [Chlorella sorokiniana]	--	--	--	--
Cluster-32687.0-2F	AP2/ERF-ERF	AP2/ERF->AP2/ERF-ERF	Cluster-32687.0	0	0	0	0	0	0	0	0	0	6	5	2	0	0	0	54	0	0	0	0	0	0	0	0	0	0	0	0.58	0.5	0.22	0	0	0	5.76	0	0	915	14334854	AAK59605.1	1075	1.5e-114	putative AP2 domain containing protein RAP2.3 [Arabidopsis thaliana]	NM_112550.5	NM_112550	915	0
Cluster-38255.117568-0F	AP2/ERF-ERF	AP2/ERF->AP2/ERF-ERF	Cluster-38255.117568	2	6	0	0	0	0	0	0	0	1	0	6	0	0	0	0	2	0	0.33	0.93	0	0	0	0	0	0	0	0.15	0	1.06	0	0	0	0	0.34	0	682	1492236984	RLN05158.1	315	1.5e-26	hypothetical protein C2845_PM13G26240 [Panicum miliaceum]	XM_008682054.2	XM_008682054	284	1.25e-145
Cluster-38255.12175-1F	AP2/ERF-ERF	AP2/ERF->AP2/ERF-ERF	Cluster-38255.12175	0	0	0	1	1	6	2	44	6	1	0	1	2	15	3	9	3	2	0	0	0	0.05	0.05	0.32	0.1	2.3	0.37	0.05	0	0.06	0.12	0.8	0.17	0.51	0.17	0.1	1453	1377599008	GBG33536.1	218	5.6e-15	Ethylene-responsive transcription factor 2 [Hondaea fermentalgiana]	--	--	--	--
Cluster-38255.36099-2F	AP2/ERF-ERF	AP2/ERF->AP2/ERF-ERF	Cluster-38255.36099	10	40	1	18	21	18	51	1	24	29	8	17	4	9	1	9.01	47	14	0.55	2.06	0.06	0.92	1.14	0.96	2.51	0.05	1.45	1.5	0.43	1	0.23	0.48	0.05	0.51	2.64	0.69	1460	1238282224	PAN04857.1	336	1.2e-28	hypothetical protein PAHAL_1G097000 [Panicum hallii]	XM_021458896.1	XM_021458896	500	0
Cluster-38255.56789-2F	AP2/ERF-ERF	AP2/ERF->AP2/ERF-ERF	Cluster-38255.56789	116	126	50	60	70	76	40	24	41	38	50	41	76	34	82	50	63	111	2.69	2.76	1.19	1.31	1.62	1.73	0.84	0.53	1.06	0.84	1.15	1.02	1.86	0.76	1.92	1.21	1.5	2.34	3032	1205937685	XP_002459520.2	534	2.6e-51	ethylene-responsive transcription factor RAP2-11 isoform X1 [Sorghum bicolor]	XM_002459475.2	XM_002459475	753	0
Cluster-38255.61040-2F	AP2/ERF-ERF	AP2/ERF->AP2/ERF-ERF	Cluster-38255.61040	164	175.99	132	146.2	144.38	169.42	201.01	160.96	165	81	67.95	66	153.55	153	183.91	103.83	126	182	10.02	10.13	8.24	8.3	8.75	10.03	11.06	9.34	11.15	4.68	4.08	4.33	9.82	9.06	11.29	6.59	7.91	10.07	1338	242076688	XP_002448280.1	362	1e-31	ethylene-responsive transcription factor 2 [Sorghum bicolor]	XM_002448235.2	XM_002448235	232	2.02e-116
Cluster-38255.69056-2F	AP2/ERF-ERF	AP2/ERF->AP2/ERF-ERF	Cluster-38255.69056	200	164	186	103	132	122	131	182	108	143	83	80	166	82	134	109	112	151	6.24	4.83	5.96	3.01	4.1	3.72	3.7	5.44	3.74	4.26	2.56	2.69	5.47	2.47	4.22	3.55	3.6	4.29	2329	242064306	XP_002453442.1	559	2.6e-54	ethylene-responsive transcription factor 3 [Sorghum bicolor]	XM_021460458.1	XM_021460458	1397	0
Cluster-38255.73431-1F	AP2/ERF-ERF	AP2/ERF->AP2/ERF-ERF	Cluster-38255.73431	511.59	438.87	514.91	240.85	466.01	287.68	226.35	93.95	65.73	451.72	353.94	543.57	189.71	179.05	438.7	154.71	133.83	102.88	32.29	26.1	33.18	14.12	29.17	17.58	12.86	5.63	4.59	26.97	21.92	36.84	12.52	10.96	27.81	10.14	8.68	5.88	1305	1174563981	OQU89795.1	679	1.7e-68	hypothetical protein SORBI_3002G269032 [Sorghum bicolor]	XM_002462644.2	XM_002462644	467	0
Cluster-38255.75319-0R	AP2/ERF-ERF	AP2/ERF->AP2/ERF-ERF	Cluster-38255.75319	1157.04	1301.97	1072.24	1015.34	616.97	850.03	758.52	677.31	648.73	294.94	369.74	389.81	129.47	143.92	211.43	246.1	309.96	159.01	515.12	531.68	462.69	380.52	259.43	328.99	291.45	260.31	308.35	113.54	148.26	179.79	54.17	64.43	90.59	107.77	139.11	61.23	441	1394866835	PWZ11432.1	224	3.4e-16	Ethylene-responsive transcription factor 4 [Zea mays]	XM_002441274.2	XM_002441274	281	3.65e-144
Cluster-38255.76534-1F	AP2/ERF-ERF	AP2/ERF->AP2/ERF-ERF	Cluster-38255.76534	1196.54	1130.33	1116.11	1503.05	810.17	888	529	317	242	2571.97	1669	2304.77	357.15	355	668.89	651	372	248.42	529.13	458.55	478.53	559.87	338.49	341.62	201.95	121.09	114.28	984.04	665.09	1056.09	148.53	157.8	284.73	283.25	165.84	95.05	442	241914609	EER87753.1	383	1.2e-34	hypothetical protein SORBI_3010G016500 [Sorghum bicolor]	XM_002436341.2	XM_002436341	247	2.91e-125
Cluster-38255.79306-1R	AP2/ERF-ERF	AP2/ERF->AP2/ERF-ERF	Cluster-38255.79306	3253.11	4441.94	2704.45	2739	3435.05	2569	2272.96	436	489	2938.23	1796.94	2920	365	428	1098	796	527	478	171.57	220.93	145.88	134.6	179.91	131.63	108.08	21.88	28.56	147.01	93.23	165.55	20.19	21.86	58.23	43.69	28.57	22.86	1502	226507144	NP_001147630.1	554	6.3e-54	dehydration-responsive element-binding protein 1D [Zea mays]	NM_001154158.2	NM_001154158	423	0
Cluster-51389.0-2F	AP2/ERF-ERF	AP2/ERF->AP2/ERF-ERF	Cluster-51389.0	0	0	0	0	2	0	0	0	0	0	0	0	3	2	5	0	0	0	0	0	0	0	0.65	0	0	0	0	0	0	0	0.99	0.68	1.66	0	0	0	486	--	--	--	--	--	--	--	--	--
Cluster-53887.0-0F	AP2/ERF-ERF	AP2/ERF->AP2/ERF-ERF	Cluster-53887.0	0	0	0	0	0	5	0	0	0	0	0	0	0	0	0	0	0	3	0	0	0	0	0	4.45	0	0	0	0	0	0	0	0	0	0	0	2.84	344	1358174349	PRQ48824.1	507	4e-49	putative transcription factor AP2-EREBP family [Rosa chinensis]	XM_024325949.1	XM_024325949	329	5.77e-171
Cluster-93148.0-2F	AP2/ERF-ERF	AP2/ERF->AP2/ERF-ERF	Cluster-93148.0	12.08	12.91	10	26.84	13	19.85	40.8	38.96	54.99	13	20.97	5	64.26	77.97	21.2	30	29.36	53.99	0.78	0.78	0.66	1.61	0.83	1.24	2.37	2.38	3.92	0.79	1.33	0.35	4.33	4.87	1.37	2.01	1.94	3.15	1284	1162446747	XP_008666300.2	787	5.1e-81	ethylene-responsive transcription factor RAP2-13 [Zea mays]	XM_008668078.2	XM_008668078	334	3.85e-173
Cluster-104059.0-1R	AP2/ERF-ERF	AP2/ERF->AP2/ERF-ERF	Cluster-104059.0	1	0	0	0	0	3	3	0	0	0	0	0	0	0	0	0	0	0	1.12	0	0	0	0	2.64	2.8	0	0	0	0	0	0	0	0	0	0	0	345	1492199594	RLM68873.1	395	3.9e-36	hypothetical protein C2845_PM17G05290 [Panicum miliaceum]	XM_002449235.2	XM_002449235	249	1.72e-126
Cluster-38255.100917-0F	AP2/ERF-ERF	AP2/ERF->AP2/ERF-ERF	Cluster-38255.100917	84	67	207	105	125	114	65	47	32	93	97	172	21	83	48	46	44	24	4.76	3.58	11.98	5.53	7.02	6.26	3.32	2.53	2.01	4.99	5.4	10.46	1.25	4.55	2.73	2.71	2.56	1.23	1420	1394868308	PWZ12904.1	534	1.2e-51	Ethylene-responsive transcription factor 1B [Zea mays]	NM_001137343.1	NM_001137343	428	0
Cluster-38255.106823-0F	AP2/ERF-ERF	AP2/ERF->AP2/ERF-ERF	Cluster-38255.106823	45	28	37	76	82.13	5.23	40	54	13	277	106	758	140	123	118	16	31	10	2.26	1.33	1.9	3.56	4.1	0.26	1.81	2.59	0.72	13.23	5.25	41	7.39	5.99	5.97	0.84	1.6	0.46	1560	195609636	ACG26648.1	464	1.8e-43	transcriptional factor TINY [Zea mays]	XM_004970771.3	XM_004970771	343	4.66e-178
Cluster-38255.47357-1F	AP2/ERF-ERF	AP2/ERF->AP2/ERF-ERF	Cluster-38255.47357	26	23	18	14	35.02	29	67	20	25	32	20	25	12	6	12	20.63	93.98	11	2.3	1.91	1.62	1.14	3.06	2.46	5.32	1.67	2.44	2.66	1.73	2.37	1.1	0.52	1.06	1.89	8.53	0.88	1018	1174566937	OQU92128.1	475	6.2e-45	hypothetical protein SORBI_3001G296300 [Sorghum bicolor]	XM_002464879.2	XM_002464879	389	0
Cluster-38255.48580-0R	AP2/ERF-ERF	AP2/ERF->AP2/ERF-ERF	Cluster-38255.48580	70	55	44	17	32	30	35	8	31	18	37	30	19	8	12	14	7	20	2.71	2.01	1.75	0.62	1.23	1.13	1.22	0.3	1.33	0.66	1.41	1.25	0.78	0.3	0.47	0.57	0.28	0.7	1936	992158574	EES19464.2	1613	1.3e-176	hypothetical protein SORBI_3009G124200 [Sorghum bicolor]	XM_008649492.2	XM_008649492	1409	0
Cluster-38255.51360-1F	AP2/ERF-ERF	AP2/ERF->AP2/ERF-ERF	Cluster-38255.51360	7.03	20.01	11	16.19	7.46	8.24	15.08	7.04	0	56.08	31.99	73.82	6.09	7	10.45	21.02	19	3	0.56	1.51	0.9	1.2	0.59	0.64	1.09	0.53	0	4.23	2.51	6.34	0.51	0.54	0.84	1.75	1.56	0.22	1092	1433401967	RCV07617.1	420	1.6e-38	hypothetical protein SETIT_1G259200v2 [Setaria italica]	XM_002454492.2	XM_002454492	577	0
Cluster-38255.54482-0R	AP2/ERF-ERF	AP2/ERF->AP2/ERF-ERF	Cluster-38255.54482	3	3	0	0	0	0	0	0	0	11	31	42	9	4	19	17	13	12	0.1	0.09	0	0	0	0	0	0	0	0.33	0.97	1.43	0.3	0.12	0.61	0.56	0.42	0.35	2297	1174567981	OQU93137.1	1234	1.4e-132	hypothetical protein SORBI_3001G485200 [Sorghum bicolor]	XM_021451475.1	XM_021451475	700	0
Cluster-38255.54482-1R	AP2/ERF-ERF	AP2/ERF->AP2/ERF-ERF	Cluster-38255.54482	3	3	0	0	0	0	0	0	0	11	31	42	9	4	19	17	13	12	0.1	0.09	0	0	0	0	0	0	0	0.33	0.97	1.43	0.3	0.12	0.61	0.56	0.42	0.35	2297	1174567981	OQU93137.1	1234	1.4e-132	hypothetical protein SORBI_3001G485200 [Sorghum bicolor]	XM_021451475.1	XM_021451475	700	0
Cluster-38255.59711-0F	AP2/ERF-ERF	AP2/ERF->AP2/ERF-ERF	Cluster-38255.59711	173.73	169	70	90	92	54	83	47	33	22	46	55	31	56	81	51	44	85	6.79	6.23	2.8	3.29	3.58	2.06	2.93	1.75	1.43	0.82	1.77	2.31	1.28	2.12	3.19	2.08	1.77	3.02	1921	1492191353	RLM60803.1	627	2.8e-62	AP2-like ethylene-responsive transcription factor [Panicum miliaceum]	NM_001176888.1	NM_001176888	411	0
Cluster-38255.73124-0R	AP2/ERF-ERF	AP2/ERF->AP2/ERF-ERF	Cluster-38255.73124	171	241	102	55	161	64	127	73	67	173.01	284.6	140	90	76	76	135	179.28	165	5.95	7.91	3.64	1.79	5.57	2.17	3.99	2.43	2.59	5.74	9.78	5.24	3.3	2.56	2.66	4.9	6.42	5.22	2121	952977755	NP_001104904.2	1227	8.1e-132	indeterminate spikelet 1 [Zea mays]	XM_002466159.2	XM_002466159	865	0
Cluster-38255.77758-0R	AP2/ERF-ERF	AP2/ERF->AP2/ERF-ERF	Cluster-38255.77758	3926.24	4374.94	6074.47	2333.88	2978.64	3097.32	2792.37	1786.02	2021.67	3493.58	2444.32	3835.18	2879.87	2453.88	2314.11	1995.22	1858.65	2152.85	538.67	562.15	840.77	291.03	401.02	401.89	341.6	227.62	304.27	444.63	322.92	560.82	403.65	328.49	315.88	280.83	260.7	264.75	764	242049894	XP_002462691.1	691	4.1e-70	dehydration-responsive element-binding protein 1A [Sorghum bicolor]	XM_002462646.2	XM_002462646	466	0
Cluster-38255.80120-0R	AP2/ERF-ERF	AP2/ERF->AP2/ERF-ERF	Cluster-38255.80120	13068.7	13747.7	12843.5	13083.5	12625.9	13653.7	11596.2	7746.93	5781.25	17040.8	16325.2	12463.9	9178.55	7759.13	13789.3	14603	9668.41	10106.1	477.83	474.68	481.6	447.94	459.51	487.57	383.12	270.77	234.52	593.68	589.7	490.7	353.9	274.38	508.07	557.25	363.8	335.91	2032	241938255	EES11400.1	329	1e-27	hypothetical protein SORBI_3006G210300 [Sorghum bicolor]	XM_002447027.2	XM_002447027	447	0
Cluster-38255.80121-0F	AP2/ERF-ERF	AP2/ERF->AP2/ERF-ERF	Cluster-38255.80121	3435.08	3922.92	4582.05	1288.68	2540.2	2397.01	2187.99	932.06	977	2958.95	2432	3417.83	1595.08	920	1886.98	1128	1072	881.99	137.89	148.66	188.51	48.38	101.44	93.86	79.32	35.73	43.49	113.06	96.35	147.67	67.44	35.73	76.29	47.23	44.27	32.17	1878	1394869639	PWZ14235.1	383	5.3e-34	Dehydration-responsive element-binding protein 1A [Zea mays]	XM_002462647.2	XM_002462647	434	0
Cluster-38255.80233-2R	AP2/ERF-ERF	AP2/ERF->AP2/ERF-ERF	Cluster-38255.80233	798.91	731.59	1704.97	708.94	669	1008.94	1322.85	1193	1822.03	843.61	814.95	386.91	1887.39	1610	1447.88	1098	1285.84	1452.07	63.82	54.99	138.66	52.34	52.86	77.61	94.92	89.96	160.67	63.46	63.59	33.13	156.79	124.84	115.89	90.84	105.39	104.79	1095	1394896115	PWZ40369.1	318	1.1e-26	Ethylene-responsive transcription factor ERF010 [Zea mays]	XM_002448594.2	XM_002448594	519	0
Cluster-38255.84487-2R	AP2/ERF-ERF	AP2/ERF->AP2/ERF-ERF	Cluster-38255.84487	87	129	134	64	65	105	39	15	17	441.78	529	662	18	24	21	52	15	9	5.07	7.09	7.98	3.47	3.76	5.93	2.05	0.83	1.1	24.39	30.29	41.46	1.1	1.36	1.23	3.15	0.9	0.48	1388	242066646	XP_002454612.1	681	1.1e-68	ethylene-responsive transcription factor ERF014 [Sorghum bicolor]	XM_002454567.2	XM_002454567	929	0
Cluster-38255.99371-2R	AP2/ERF-ERF	AP2/ERF->AP2/ERF-ERF	Cluster-38255.99371	42	58	25	12	29	2	18	1	0	98	114	109	0	8	6	8	3	5	2.8	3.65	1.7	0.74	1.92	0.13	1.08	0.06	0	6.18	7.46	7.81	0	0.52	0.4	0.55	0.21	0.3	1251	1394912267	PWZ54729.1	370	1.1e-32	Ethylene-responsive transcription factor ERF024 [Zea mays]	XM_008659461.3	XM_008659461	363	0
Cluster-16713.0-2R	AP2/ERF-ERF	AP2/ERF->AP2/ERF-ERF	Cluster-16713.0	0	0	0	0	0	0	0	0	0	0	0	0	0	3	0	0	0	0	0	0	0	0	0	0	0	0	0	0	0	0	0	4.84	0	0	0	0	326	1377605289	GBG27350.1	149	1.2e-07	Ethylene-responsive transcription factor-like protein At4g13040 [Hondaea fermentalgiana]	--	--	--	--
Cluster-38255.50617-2F	AP2/ERF-ERF	AP2/ERF->AP2/ERF-ERF	Cluster-38255.50617	12.66	20.07	21.84	33.31	30.2	24.82	58.89	19	43.12	34.26	23.17	66.06	86.78	90	33.06	23.19	43.95	42.23	1.93	2.87	3.36	4.6	4.52	3.57	8	2.68	7.21	4.83	3.39	10.73	13.47	13.43	5.01	3.62	6.86	5.77	717	241940986	EES14131.1	225	4.2e-16	hypothetical protein SORBI_3007G181500 [Sorghum bicolor]	XM_002444591.2	XM_002444591	226	2.29e-113
Cluster-38255.50618-0R	AP2/ERF-ERF	AP2/ERF->AP2/ERF-ERF	Cluster-38255.50618	267.99	330.3	329.26	339.95	250.12	245.66	204.33	152.77	145.88	477.98	303.79	600.8	341.46	258.58	304.15	218.23	181.94	216.13	23.07	26.74	28.83	27	21.28	20.32	15.79	12.39	13.85	38.68	25.51	55.41	30.51	21.62	26.22	19.44	16.06	16.79	1038	242079735	XP_002444636.1	582	2.5e-57	dehydration-responsive element-binding protein 1J [Sorghum bicolor]	XM_002444591.2	XM_002444591	407	0
Cluster-38255.53425-1F	AP2/ERF-ERF	AP2/ERF->AP2/ERF-ERF	Cluster-38255.53425	16	60	13	7	109	65	127	117	75	22	22	60	18	4	3	14	4	16	1.38	4.88	1.14	0.56	9.32	5.41	9.87	9.54	7.16	1.79	1.86	5.56	1.62	0.34	0.26	1.25	0.36	1.25	1034	241923923	EER97067.1	393	2e-35	hypothetical protein SORBI_3002G269600 [Sorghum bicolor]	XM_002460501.2	XM_002460501	474	0
Cluster-38255.60931-2R	AP2/ERF-ERF	AP2/ERF->AP2/ERF-ERF	Cluster-38255.60931	272	340.47	288	253	231	216	194	242	199	194	194	160	270	352	295	212	376	245	3.93	4.66	4.29	3.45	3.33	3.07	2.54	3.37	3.2	2.69	2.79	2.5	4.15	4.91	4.31	3.21	5.6	3.23	4674	670407953	XP_008645376.1	2402	1e-267	DEAD-box ATP-dependent RNA helicase 41 isoform X1 [Zea mays]	XM_020538450.2	XM_020538450	1593	0
Cluster-38255.66840-0F	AP2/ERF-ERF	AP2/ERF->AP2/ERF-ERF	Cluster-38255.66840	973	818	784	632	439	515	431.05	418	261	492	483	555	274	316	367	248	354.18	312	7.37	5.87	6.12	4.52	3.32	3.85	2.96	3.05	2.2	3.58	3.64	4.54	2.21	2.31	2.81	1.97	2.77	2.16	8643	992271618	KXG31798.1	3307	0	hypothetical protein SORBI_3003G058100 [Sorghum bicolor]	XM_021456005.1	XM_021456005	2050	0
Cluster-38255.70222-1R	AP2/ERF-ERF	AP2/ERF->AP2/ERF-ERF	Cluster-38255.70222	6	13	0	0	0	0	6	0	1	1	2	5	4	5	3	0	17	5	0.47	0.97	0	0	0	0	0.43	0	0.09	0.07	0.15	0.42	0.33	0.38	0.24	0	1.38	0.36	1103	514783069	XP_004970252.1	533	1.3e-51	ethylene-responsive transcription factor 12 [Setaria italica]	XM_021455762.1	XM_021455762	314	4.32e-162
Cluster-38255.74241-0F	AP2/ERF-ERF	AP2/ERF->AP2/ERF-ERF	Cluster-38255.74241	47	53.23	49	34	88	71	18	34	18	38	46	137	28	50	19	35	18	49	1.27	1.35	1.36	0.86	2.36	1.87	0.44	0.88	0.54	0.98	1.23	3.98	0.8	1.3	0.52	0.99	0.5	1.2	2650	241935231	EES08376.1	2244	1.2e-249	hypothetical protein SORBI_3005G102800 [Sorghum bicolor]	XM_002449343.2	XM_002449343	1215	0
Cluster-38255.76029-0R	AP2/ERF-ERF	AP2/ERF->AP2/ERF-ERF	Cluster-38255.76029	660	752	487	345	331	427.7	350	342	318	503	561	480	441	290	443	459	522	391	13.99	15.07	10.61	6.88	7	8.9	6.72	6.96	7.49	10.2	11.79	10.97	9.91	5.94	9.48	10.18	11.4	7.55	3285	992170406	KXG30761.1	934	1.2e-97	hypothetical protein SORBI_3004G237100 [Sorghum bicolor]	XM_021459174.1	XM_021459174	611	0
Cluster-38255.76869-1R	AP2/ERF-ERF	AP2/ERF->AP2/ERF-ERF	Cluster-38255.76869	2906.1	2637	1295	1606	1018	759	738.99	581	172	3777	3880	5168	640	853	1573	813	784	936	82.97	71.14	37.97	43.04	28.96	21.22	19.09	15.89	5.45	102.97	109.67	159	19.32	23.54	45.3	24.26	23.05	24.32	2517	242066754	XP_002454666.1	1124	8.4e-120	ethylene-responsive transcription factor 1 [Sorghum bicolor]	XM_002454621.2	XM_002454621	989	0
Cluster-38255.78024-1F	AP2/ERF-ERF	AP2/ERF->AP2/ERF-ERF	Cluster-38255.78024	2659.09	2591.41	4973.01	2253.06	2228	3460.06	4577.15	4217	5666.97	2614.39	2026.05	1534.08	4569.61	3666.98	3756.4	2846.98	3432.17	3887.96	134.41	123.55	257.19	106.19	111.87	170.03	208.65	202.93	317.29	125.44	100.8	83.37	242.47	179.48	190.99	149.82	178.36	178.29	1554	195641362	ACG40149.1	466	1e-43	dehydration responsive element binding protein [Zea mays]	XM_002448594.2	XM_002448594	529	0
Cluster-38255.78301-1F	AP2/ERF-ERF	AP2/ERF->AP2/ERF-ERF	Cluster-38255.78301	471.28	736.61	271	386	286	313	1541.69	529	1000	69	1	57	321	298	93	59	494	321	9.03	13.34	5.34	6.96	5.47	5.89	26.74	9.73	21.29	1.27	0.02	1.18	6.52	5.51	1.8	1.18	9.75	5.6	3603	992165445	KXG27285.1	634	8e-63	hypothetical protein SORBI_3006G245500 [Sorghum bicolor]	XM_021462480.1	XM_021462480	872	0
Cluster-38255.79054-2R	AP2/ERF-ERF	AP2/ERF->AP2/ERF-ERF	Cluster-38255.79054	239	283	216	200	231	266	185	76	49	466	377	524	108	85	145	194	98	112	30.67	34.04	28	23.38	29.12	32.37	21.19	9.08	6.9	55.6	46.69	71.73	14.2	10.63	18.53	25.58	12.86	12.9	796	1435111060	XP_025801489.1	187	1.2e-11	ethylene-responsive transcription factor 3-like [Panicum hallii]	XM_021458572.1	XM_021458572	438	0
Cluster-38255.79609-1R	AP2/ERF-ERF	AP2/ERF->AP2/ERF-ERF	Cluster-38255.79609	11379.5	13163.4	12887.2	10278.6	10148.6	10393.4	14616	7982.55	7543.04	9463.14	9329.76	8896.18	6859.44	8351.99	7150.17	7937.26	7453.75	7513.6	285.3	311.96	332	242.15	253.69	255.46	331.64	191.96	210.1	226.78	231.79	240.44	182.03	202.32	180.92	208.11	192.47	171.53	2824	1205939336	XP_002456479.2	678	4.9e-68	ethylene-responsive transcription factor 4 [Sorghum bicolor]	KF776514.1	KF776514	827	0
Cluster-38255.80746-1F	AP2/ERF-ERF	AP2/ERF->AP2/ERF-ERF	Cluster-38255.80746	780	1091	960	894	1081	817	645	156	111	758.99	608	803	119	117	396	226	160	145	97.72	128.13	121.56	102.14	133.11	97.16	72.16	18.21	15.27	88.48	73.56	107.35	15.29	14.29	49.43	29.1	20.51	16.31	808	1394894462	PWZ38716.1	433	3.6e-40	Dehydration-responsive element-binding protein 1E [Zea mays]	XM_002446915.2	XM_002446915	283	5.34e-145
Cluster-38255.83055-2R	AP2/ERF-ERF	AP2/ERF->AP2/ERF-ERF	Cluster-38255.83055	2135.98	2394.48	1647.43	2319.99	1417.5	1585.89	2189.2	1578.44	1564.64	3763.47	2508.61	2263.24	2415.08	3344.93	2864.94	1768.84	1551.19	2500.33	36.94	39.17	29.32	37.79	24.47	26.96	34.3	26.24	30.09	62.35	43.08	42.23	44.32	55.86	50.06	32.04	27.65	39.42	3957	241919569	EER92713.1	990	4.6e-104	hypothetical protein SORBI_3001G473900 [Sorghum bicolor]	XM_002465670.2	XM_002465670	792	0
Cluster-38255.85491-2R	AP2/ERF-ERF	AP2/ERF->AP2/ERF-ERF	Cluster-38255.85491	17.97	16.2	10.99	10	12.01	20.59	15.72	8.95	13	3.37	12.93	5.99	13	4	9	0	0	7	3.98	3.34	2.43	1.97	2.58	4.21	3.08	1.8	3.14	0.68	2.71	1.4	2.87	0.87	1.97	0	0	1.38	587	1174553002	OQU80805.1	213	8.5e-15	hypothetical protein SORBI_3007G188701 [Sorghum bicolor]	XM_002445749.2	XM_002445749	134	2.58e-62
Cluster-38255.89706-1F	AP2/ERF-ERF	AP2/ERF->AP2/ERF-ERF	Cluster-38255.89706	10.97	2	10	4	5	1	15	1	0	11.18	9	6	2.91	0	14	4	27	6	2.1	0.36	1.92	0.69	0.93	0.18	2.55	0.18	0	1.96	1.64	1.22	0.56	0	2.65	0.78	5.28	1.02	632	195613252	ACG28456.1	686	1.3e-69	dehydration-responsive element-binding protein 1B [Zea mays]	XM_020545802.2	XM_020545802	378	0
Cluster-38255.95818-2F	AP2/ERF-ERF	AP2/ERF->AP2/ERF-ERF	Cluster-38255.95818	82	58	69	45	67	41	36	33	25	6	101	25	40	29	87	41	18	35	14.71	9.71	12.41	7.25	11.73	6.87	5.73	5.44	4.9	0.99	17.27	4.76	7.24	5.1	15.45	7.5	3.29	5.6	655	1174554454	KXG26694.2	768	4.2e-79	hypothetical protein SORBI_3006G156100 [Sorghum bicolor]	XM_002448173.2	XM_002448173	514	0
Cluster-62968.0-0R	AP2/ERF-ERF	AP2/ERF->AP2/ERF-ERF	Cluster-62968.0	0	0	0	7	0	3	5	4	0	0	0	0	0	0	1	0	0	3	0	0	0	1.69	0	0.75	1.21	0.99	0	0	0	0	0	0	0.27	0	0	0.73	531	1377605289	GBG27350.1	196	7.2e-13	Ethylene-responsive transcription factor-like protein At4g13040 [Hondaea fermentalgiana]	--	--	--	--
Cluster-69013.1-0R	AP2/ERF-ERF	AP2/ERF->AP2/ERF-ERF	Cluster-69013.1	0	0	0	8	0	0	8	3	13	0	0	0	0	5	0	0	0	0	0	0	0	1.61	0	0	1.6	0.62	3.21	0	0	0	0	1.12	0	0	0	0	580	1377606588	GBG25977.1	178	9.6e-11	Hypothetical Protein FCC1311_021972 [Hondaea fermentalgiana]	--	--	--	--
Cluster-89032.0-1F	AP2/ERF-ERF	AP2/ERF->AP2/ERF-ERF	Cluster-89032.0	0	2	0	1	0	0	2	0	0	0	0	0	0	0	0	0	0	0	0	1.79	0	0.77	0	0	1.65	0	0	0	0	0	0	0	0	0	0	0	355	1205983690	XP_021304105.1	411	5.7e-38	ethylene-responsive transcription factor 15 [Sorghum bicolor]	XM_021448430.1	XM_021448430	247	2.29e-125
Cluster-38255.69947-1R	AP2/ERF-RAV	AP2/ERF->AP2/ERF-RAV	Cluster-38255.69947	1022	983	1684	1892	1485	1350	4196.99	3408	5017	999	1035.09	1204	3461	3443	1836.04	1048	1551	2093	86.56	78.31	145.1	147.89	124.33	109.94	319.11	272.1	468.83	79.58	85.54	109.26	304.39	283.2	155.73	91.86	134.75	160.05	1050	1240085965	NP_001151105.2	1161	1.8e-124	DNA-binding protein RAV1 [Zea mays]	NM_001157633.2	NM_001157633	805	0
Cluster-38255.83845-2R	AP2/ERF-RAV	AP2/ERF->AP2/ERF-RAV	Cluster-38255.83845	1046.97	1007.14	630	4374.73	5020.48	5701.94	9225.63	8106.29	9389.45	1275.06	1314.89	993.05	9260.25	9840.68	7717.9	5951.47	7606.6	11779	27.41	24.92	16.95	107.6	131.04	146.31	218.58	203.51	273.09	31.9	34.11	28.03	256.55	248.98	203.92	162.93	205.11	280.79	2717	241929366	EES02511.1	1141	9.7e-122	hypothetical protein SORBI_3003G078100 [Sorghum bicolor]	XM_002457346.2	XM_002457346	836	0
Cluster-38255.89978-1R	AP2/ERF-RAV	AP2/ERF->AP2/ERF-RAV	Cluster-38255.89978	123	105	223	389	205	226	305	395	445	271	463	385	245	427	278	327	174	472	22.25	17.73	40.43	63.19	36.18	38.16	48.94	65.61	87.91	44.98	79.81	73.91	44.69	75.67	49.77	60.27	32.1	76.1	652	1205979285	XP_021302722.1	848	2.2e-88	AP2/ERF and B3 domain-containing protein Os05g0549800 [Sorghum bicolor]	XM_021447047.1	XM_021447047	530	0
Cluster-38255.72867-0F	ARID	ARID	Cluster-38255.72867	103	133	79	29	29	45	50	39	19	126	130	81	36	75	55	93	55	70	3.37	4.11	2.65	0.89	0.95	1.44	1.48	1.22	0.69	3.93	4.21	2.86	1.24	2.37	1.82	3.18	1.85	2.08	2234	241938662	EES11807.1	2251	1.6e-250	hypothetical protein SORBI_3006G017800 [Sorghum bicolor]	XM_002447434.2	XM_002447434	1521	0
Cluster-10865.1-1R	ARID	ARID	Cluster-10865.1	0	0	0	0	0	0	0	0	0	0	0	0	0	0	0	63	0	0	0	0	0	0	0	0	0	0	0	0	0	0	0	0	0	3.53	0	0	1477	384251416	EIE24894.1	139	8.2e-06	hypothetical protein COCSUDRAFT_62303 [Coccomyxa subellipsoidea C-169]	--	--	--	--
Cluster-38255.97371-0F	ARID	ARID	Cluster-38255.97371	74	79	38	51	87	66	37	45	59	70	53	58	136	63	61	85	60	71	2.84	2.86	1.5	1.83	3.33	2.47	1.28	1.65	2.51	2.56	2.01	2.4	5.51	2.34	2.36	3.41	2.37	2.48	1949	992170547	KXG30886.1	1986	7.3e-220	hypothetical protein SORBI_3004G261700 [Sorghum bicolor]	XR_002451876.1	XR_002451876	1462	0
Cluster-38255.57686-1F	ARID	ARID	Cluster-38255.57686	13	21	3	0	26	12	0	0	0	0	0	0	0	43	52	13	457	4	0.2	0.31	0.05	0	0.41	0.19	0	0	0	0	0	0	0	0.65	0.83	0.21	7.4	0.06	4324	--	--	--	--	--	--	--	--	--
Cluster-38255.69305-0F	ARID	ARID	Cluster-38255.69305	405	421	180	266	419	299	393	371	253	236	217	247	339	247	365	255	347	299	19.67	19.29	8.95	12.05	20.22	14.13	17.22	17.16	13.61	10.89	10.38	12.9	17.29	11.61	17.83	12.9	17.33	13.18	1605	1394911711	PWZ54173.1	1681	1.4e-184	hypothetical protein Zm00014a_033598 [Zea mays]	XM_021464672.1	XM_021464672	858	0
Cluster-4294.1-1R	ARID	ARID	Cluster-4294.1	0	0	0	0	0	0	0	0	0	0	0	0	0	0	0	12	0	0	0	0	0	0	0	0	0	0	0	0	0	0	0	0	0	5.36	0	0	438	--	--	--	--	--	--	--	--	--
Cluster-111765.0-1R	ARID	ARID	Cluster-111765.0	1	0	0	1	0	0	0	0	0	18	3	2	0	6	0	0	2	0	0.1	0	0	0.09	0	0	0	0	0	1.69	0.29	0.21	0	0.58	0	0	0.2	0	936	743803398	XP_010926907.1	661	1.5e-66	lysine-specific demethylase JMJ18 [Elaeis guineensis]	--	--	--	--
Cluster-38255.105976-2R	ARID	ARID	Cluster-38255.105976	0	0	0	9	0	0	0	0	0	0	0	0	0	0	0	0	0	0	0	0	0	4.84	0	0	0	0	0	0	0	0	0	0	0	0	0	0	391	--	--	--	--	--	--	--	--	--
Cluster-38255.47048-1R	ARID	ARID	Cluster-38255.47048	2	26	0	0	2	1	0	0	0	0	0	0	0	10	2	0	0	0	0.19	2.29	0	0	0.19	0.09	0	0	0	0	0	0	0	0.91	0.19	0	0	0	978	--	--	--	--	--	--	--	--	--
Cluster-38255.79320-2R	ARID	ARID	Cluster-38255.79320	1780	1905	1196	899	1051	1125.88	707	679	771	1280	1233.89	1326	1061	928	1208.01	941	810	826	34.42	34.84	23.79	16.37	20.28	21.39	12.38	12.62	16.58	23.7	23.68	27.66	21.76	17.33	23.59	19.05	16.14	14.56	3571	1205934161	XP_021309137.1	3774	0	AT-rich interactive domain-containing protein 4-like [Sorghum bicolor]	NM_001358052.1	NM_001358052	2808	0
Cluster-38255.83223-1R	ARID	ARID	Cluster-38255.83223	831	850	582	558	608	579.99	532	585	613	379	429	336	524	459	522	439	596.98	543	19.92	19.27	14.34	12.58	14.54	13.64	11.55	13.46	16.33	8.69	10.2	8.69	13.3	10.63	12.63	11.01	14.74	11.86	2939	1142823880	AQK81967.1	1165	1.7e-124	AT-rich interactive domain-containing protein 3 [Zea mays]	XM_021450103.1	XM_021450103	963	0
Cluster-38255.33199-0F	ARID	ARID	Cluster-38255.33199	15	5	6	2	3	25	14	44	2	0	0	0	0	0	1	0	0	3	0.95	0.3	0.39	0.12	0.19	1.53	0.8	2.63	0.14	0	0	0	0	0	0.06	0	0	0.17	1305	1032152688	OAO16099.1	193	4e-12	AT-rich interactive domain-containing protein 3C [Blastocystis sp. ATCC 50177/Nand II]	--	--	--	--
Cluster-38255.41724-2R	ARID	ARID	Cluster-38255.41724	21	1	55	115	33	3	14	26	86	6	0	42	4	235	449	1	225	32	0.23	0.01	0.63	1.21	0.37	0.03	0.14	0.28	1.07	0.06	0	0.51	0.05	2.53	5.06	0.01	2.59	0.33	5972	1344012546	XP_023888876.1	4291	0	LOW QUALITY PROTEIN: lid2 complex component lid2-like [Quercus suber]	XM_025686468.1	XM_025686468	247	4.21e-124
Cluster-5657.0-2R	ARID	ARID	Cluster-5657.0	0	0	0	0	0	0	0	0	0	0	0	0	0	0	0	6	0	0	0	0	0	0	0	0	0	0	0	0	0	0	0	0	0	8.27	0	0	326	1343974138	XP_023871219.1	219	9.5e-16	lid2 complex component lid2-like [Quercus suber]	--	--	--	--
Cluster-56735.0-1F	ARID	ARID	Cluster-56735.0	0	0	0	0	2	0	0	0	0	35	42	5	0	6	0	14	3	1	0	0	0	0	0.1	0	0	0	0	1.67	2.08	0.27	0	0.29	0	0.73	0.15	0.05	1562	1408185068	RAL45157.1	147	1e-06	hypothetical protein DM860_014567 [Cuscuta australis]	--	--	--	--
Cluster-97127.0-2R	ARID	ARID	Cluster-97127.0	4	0	5	2	0	3	1	0	0	0	0	0	0	0	0	0	0	0	1.59	0	1.93	0.67	0	1.05	0.34	0	0	0	0	0	0	0	0	0	0	0	459	950883641	XP_014525047.1	209	1.9e-14	hypothetical protein JH06_4951 [Blastocystis sp. subtype 4]	--	--	--	--
Cluster-38255.108543-2R	ARID	ARID	Cluster-38255.108543	9	2	5	4	27	16	60	144	47	58	76	76	16	48	9	63	43	21	0.49	0.1	0.28	0.2	1.45	0.84	2.93	7.43	2.82	2.98	4.05	4.43	0.91	2.52	0.49	3.55	2.4	1.03	1469	971519709	GAQ78534.1	320	8.4e-27	hypothetical protein KFL_000140550 [Klebsormidium nitens]	--	--	--	--
Cluster-38255.28795-2R	ARID	ARID	Cluster-38255.28795	0	0	0	0	0	0	11	0	0	0	0	0	0	0	0	0	0	0	0	0	0	0	0	0	4.65	0	0	0	0	0	0	0	0	0	0	0	427	--	--	--	--	--	--	--	--	--
Cluster-38255.86807-1F	ARID	ARID	Cluster-38255.86807	499.16	540.75	344	222.57	248.39	200.21	120.96	169.99	218.68	458.88	397.27	409.37	219.92	232	193	184.94	220.31	228.38	4.63	4.75	3.29	1.95	2.3	1.83	1.02	1.52	2.26	4.09	3.67	4.1	2.17	2.08	1.81	1.8	2.11	1.93	7111	242061542	XP_002452060.1	3085	0	pentatricopeptide repeat-containing protein At1g09900 [Sorghum bicolor]	XM_002452015.2	XM_002452015	1857	0
Cluster-38255.90582-1R	ARID	ARID	Cluster-38255.90582	125	145	99	118	78	79	54	65	95	59	55	57	112	151	83	60	113	90	11.7	12.76	9.41	10.17	7.21	7.09	4.53	5.72	9.8	5.18	5.01	5.71	10.86	13.74	7.77	5.8	10.84	7.6	979	1174548869	OQU77190.1	1430	1.1e-155	hypothetical protein SORBI_3010G279450 [Sorghum bicolor]	XR_002448042.1	XR_002448042	770	0
Cluster-42171.0-1R	ARID	ARID	Cluster-42171.0	0	0	0	0	0	0	0	1	0	0	0	0	0	2	0	0	0	2	0	0	0	0	0	0	0	0.71	0	0	0	0	0	1.83	0	0	0	1.47	365	--	--	--	--	--	--	--	--	--
Cluster-38255.74785-1R	AUX/IAA	AUX/IAA	Cluster-38255.74785	442	395	506	174	148	150	231	168	329	443	387	366	306	592	212	195	352	477	20.02	16.88	23.47	7.36	6.66	6.62	9.44	7.26	16.52	19.07	17.28	17.83	14.57	25.95	9.66	9.2	16.4	19.62	1699	1174548092	OQU76447.1	1037	7e-110	hypothetical protein SORBI_3010G146400 [Sorghum bicolor]	XM_002438390.2	XM_002438390	738	0
Cluster-38255.15369-0F	AUX/IAA	AUX/IAA	Cluster-38255.15369	13	29	4	0	1	0	0	0	3	4	3	4	18	5	0	0	7	0	0.82	1.71	0.26	0	0.06	0	0	0	0.21	0.24	0.18	0.27	1.18	0.3	0	0	0.45	0	1311	1205958309	XP_002450639.2	1137	1.4e-121	auxin-responsive protein IAA27 [Sorghum bicolor]	XM_002450594.2	XM_002450594	759	0
Cluster-38255.60883-1F	AUX/IAA	AUX/IAA	Cluster-38255.60883	302	419	170	55	72	96	55	35	26	234	157	177	78	71	85	78	77	64	20.61	26.93	11.83	3.48	4.87	6.33	3.38	2.26	1.96	15.08	10.5	12.96	5.56	4.7	5.82	5.52	5.4	3.95	1230	1382777534	PUZ59492.1	557	2.3e-54	hypothetical protein GQ55_4G045900 [Panicum hallii var. hallii]	XM_021449274.1	XM_021449274	496	0
Cluster-38255.77709-2F	AUX/IAA	AUX/IAA	Cluster-38255.77709	4171.04	5245.64	3981	1740	1653	2662	3215.39	2295	3408	2234	1872	2856	1337	1522	1558	1705	2090.93	1588	153.75	182.6	150.49	60.05	60.65	95.83	107.1	80.86	139.37	78.46	68.17	113.35	51.97	54.26	57.87	65.59	79.32	53.21	2018	1174556200	OQU83539.1	1937	3.6e-214	hypothetical protein SORBI_3005G132000 [Sorghum bicolor]	XM_021460739.1	XM_021460739	984	0
Cluster-38255.80607-0F	AUX/IAA	AUX/IAA	Cluster-38255.80607	759	703	777	291	218	246	203.13	151.22	324	765.91	545.89	579.45	348.99	538	354	267	462	438	42.93	37.49	44.92	15.32	12.24	13.5	10.35	8.13	20.29	41.06	30.35	35.22	20.68	29.48	20.13	15.71	26.86	22.46	1421	195642204	ACG40570.1	809	1.6e-83	IAA5 - auxin-responsive Aux/IAA family member [Zea mays]	XM_002456082.2	XM_002456082	547	0
Cluster-38255.52588-1R	AUX/IAA	AUX/IAA	Cluster-38255.52588	46	107	45	2	12	18	15	8	1	54	54	33	6	1	4	0	67	15	4.3	9.4	4.27	0.17	1.11	1.61	1.26	0.7	0.1	4.74	4.91	3.3	0.58	0.09	0.37	0	6.42	1.26	980	1492275397	RLN40002.1	365	3.4e-32	auxin-responsive protein IAA12-like [Panicum miliaceum]	XM_002466735.2	XM_002466735	294	5.01e-151
Cluster-38255.71306-0R	AUX/IAA	AUX/IAA	Cluster-38255.71306	592	771	713	176.98	205.96	210	268	49.03	314	238	232.19	197.75	290.94	703.86	287.5	132.78	639	260.99	44.21	54.21	54.26	12.23	15.23	15.13	17.99	3.46	25.9	16.76	16.96	15.84	22.63	51.01	21.53	10.28	48.99	17.62	1150	242086142	XP_002443496.1	737	2.9e-75	auxin-responsive protein IAA30 [Sorghum bicolor]	XM_002443451.2	XM_002443451	495	0
Cluster-38255.76511-1R	AUX/IAA	AUX/IAA	Cluster-38255.76511	2995.36	3939.87	2987.98	547	482	929.01	441	194	599	3038.84	2739.09	2746.02	370	1297.97	402	394	489	360	75.82	94.27	77.71	13.01	12.16	23.05	10.1	4.71	16.84	73.52	68.7	74.93	9.91	31.75	10.27	10.43	12.75	8.3	2800	223947607	ACN27887.1	424	1.4e-38	unknown [Zea mays]	AC229879.2	AC229879	1210	0
Cluster-38255.52835-1R	AUX/IAA	AUX/IAA	Cluster-38255.52835	259	511	249.95	53	52	67	54	65	43	249.77	204.89	171	215	120	120	220	165	262	4.64	8.66	4.61	0.89	0.93	1.18	0.88	1.12	0.86	4.29	3.65	3.31	4.09	2.08	2.17	4.13	3.05	4.28	3828	1205952352	XP_021314858.1	2417	1.5e-269	auxin response factor 5 isoform X2 [Sorghum bicolor]	XM_021459183.1	XM_021459183	2303	0
Cluster-38255.74581-0F	AUX/IAA	AUX/IAA	Cluster-38255.74581	604	625	567	102	208	275	126	181	181	437	457	332.7	199	279	288	287	282	498.88	40.9	39.87	39.17	6.41	13.96	18	7.68	11.61	13.55	27.96	30.33	24.18	14.07	18.32	19.57	20.17	19.61	30.58	1237	944067938	KQK03422.1	835	1.3e-86	hypothetical protein BRADI_2g07770v3 [Brachypodium distachyon]	XM_004960599.3	XM_004960599	231	6.69e-116
Cluster-38255.75691-1F	AUX/IAA	AUX/IAA	Cluster-38255.75691	614	755.99	671	160	201.99	285	188	68	397	382	254	296	285	523	270	141	407	178	96.77	111.41	106.36	22.79	31.15	42.22	26.36	9.9	68.5	55.56	38.36	49.62	45.61	80.58	42.23	22.73	65.5	25.08	704	1382785846	PUZ67799.1	347	3e-30	hypothetical protein GQ55_3G463500 [Panicum hallii var. hallii]	XM_002443451.2	XM_002443451	482	0
Cluster-38255.85713-1F	AUX/IAA	AUX/IAA	Cluster-38255.85713	497.89	515	537.9	85	129	130	220	117	138	406	386.05	335.02	142.91	215	209	203	242	130	25.01	24.4	27.64	3.98	6.44	6.35	9.97	5.59	7.68	19.36	19.09	18.09	7.54	10.46	10.56	10.62	12.5	5.92	1562	1205952283	XP_021314831.1	883	4.6e-92	auxin-responsive protein IAA10 isoform X1 [Sorghum bicolor]	XM_021459156.1	XM_021459156	866	0
Cluster-38255.99865-1R	AUX/IAA	AUX/IAA	Cluster-38255.99865	23	13	3	0	0	0	0	2	8	0	0	0	0	0	0	0	0	0	3.96	2.09	0.52	0	0	0	0	0.32	1.5	0	0	0	0	0	0	0	0	0	670	727345976	CDI66554.1	165	3.6e-09	putative auxin-responsive protein [Saccharum hybrid cultivar R570]	XM_025960031.1	XM_025960031	39	1.92e-09
Cluster-38255.55881-2R	AUX/IAA	AUX/IAA	Cluster-38255.55881	226	290.37	57	325	322.99	168	611.73	62	103.11	183	157	186	155	134	239	292.73	775.68	405	11.67	14.14	3.01	15.64	16.56	8.43	28.47	3.05	5.9	8.96	7.98	10.32	8.4	6.7	12.41	15.73	41.16	18.96	1528	1205953921	XP_021315411.1	394	2.3e-35	auxin-responsive protein IAA9 isoform X1 [Sorghum bicolor]	XM_021459737.1	XM_021459737	263	1.35e-133
Cluster-38255.63640-0F	AUX/IAA	AUX/IAA	Cluster-38255.63640	197	176	159	247.99	218	302.23	452	298	278	129.99	89.02	82.87	182.98	146	204	109	205	121	7.83	6.6	6.48	9.22	8.62	11.72	16.22	11.31	12.25	4.92	3.49	3.54	7.66	5.61	8.17	4.52	8.38	4.37	1894	1070925717	OEL19014.1	436	3.8e-40	Auxin-responsive protein IAA15 [Dichanthelium oligosanthes]	XM_002440660.2	XM_002440660	230	3.72e-115
Cluster-38255.63640-1F	AUX/IAA	AUX/IAA	Cluster-38255.63640	197	176	159	247.99	218	302.23	452	298	278	129.99	89.02	82.87	182.98	146	204	109	205	121	7.83	6.6	6.48	9.22	8.62	11.72	16.22	11.31	12.25	4.92	3.49	3.54	7.66	5.61	8.17	4.52	8.38	4.37	1894	1070925717	OEL19014.1	436	3.8e-40	Auxin-responsive protein IAA15 [Dichanthelium oligosanthes]	XM_002440660.2	XM_002440660	230	3.72e-115
Cluster-38255.69363-0R	AUX/IAA	AUX/IAA	Cluster-38255.69363	64	107	66	117	102	118	70	70	89	89	91	69	143	78	82	55	37	35	6.98	10.96	7.3	11.7	10.96	12.28	6.83	7.15	10.68	9.07	9.63	8.05	16.08	8.28	8.93	6.18	4.13	3.44	883	992273314	KXG33337.1	451	3.2e-42	hypothetical protein SORBI_3003G291200 [Sorghum bicolor]	XM_021456882.1	XM_021456882	269	3.55e-137
Cluster-38255.77629-2F	AUX/IAA	AUX/IAA	Cluster-38255.77629	646	643.02	542.11	807.69	791	1142.24	1260.49	1132.07	1093.66	322	263	395.13	494	378.85	573.99	514.96	625.14	367.97	54.21	50.75	46.28	62.56	65.62	92.18	94.96	89.56	101.26	25.42	21.54	35.53	43.05	30.87	48.24	44.73	53.81	27.88	1057	241945990	EES19135.1	258	9.3e-20	hypothetical protein SORBI_3009G065000 [Sorghum bicolor]	XM_002440660.2	XM_002440660	367	0
Cluster-66690.0-0R	AUX/IAA	AUX/IAA	Cluster-66690.0	0	0	0	3	5	6	0	0	0	1	1	6	0	4	1	0	0	0	0	0	0	0.43	0.77	0.88	0	0	0	0.14	0.15	1	0	0.61	0.16	0	0	0	706	1162470400	XP_020407785.1	142	1.7e-06	uncharacterized protein LOC103655595 [Zea mays]	--	--	--	--
Cluster-38255.78822-0F	AUX/IAA	AUX/IAA	Cluster-38255.78822	574	550.78	708.01	709.48	889	1028	1551	947	1285	318	298.92	281	660	667	729	597.02	898.99	449.01	74.26	66.78	92.52	83.61	112.98	126.08	179.08	114.05	182.52	38.24	37.31	38.78	87.44	84.13	93.92	79.34	118.95	52.12	792	1433410384	RCV16024.1	359	1.4e-31	hypothetical protein SETIT_3G104000v2 [Setaria italica]	XM_004960778.4	XM_004960778	213	4.28e-106
Cluster-2899.0-2F	AUX/IAA	AUX/IAA	Cluster-2899.0	0	0	0	0	0	0	0	0	0	0	0	0	0	0	0	22	0	0	0	0	0	0	0	0	0	0	0	0	0	0	0	0	0	4.03	0	0	654	62319913	BAD93985.1	591	1.4e-58	ARF1-binding protein [Arabidopsis thaliana]	NM_125593.5	NM_125593	654	0
Cluster-38255.34298-2R	AUX/IAA	AUX/IAA	Cluster-38255.34298	49.02	19	11	6.04	3	13	8	2	0	21	14.83	14	0	2	3	6.05	20	7	4.31	1.57	0.98	0.49	0.26	1.1	0.63	0.17	0	1.73	1.27	1.32	0	0.17	0.26	0.55	1.8	0.56	1023	1205968860	XP_021320040.1	791	1.4e-81	auxin-responsive protein IAA25 isoform X1 [Sorghum bicolor]	XM_021464365.1	XM_021464365	455	0
Cluster-38255.55223-2R	AUX/IAA	AUX/IAA	Cluster-38255.55223	52	54	0	22	1	13	0	1	8	2	2	11.78	1	0	4	1	0	0	1.68	1.64	0	0.66	0.03	0.41	0	0.03	0.29	0.06	0.06	0.41	0.03	0	0.13	0.03	0	0	2265	727345920	CDI66504.1	369	2.7e-32	putative auxin-responsive protein [Saccharum hybrid cultivar R570]	XM_021458756.1	XM_021458756	181	7.73e-88
Cluster-38255.70125-1F	AUX/IAA	AUX/IAA	Cluster-38255.70125	556.97	537	314	996.16	161	339.01	79	105	90	530.08	401	604.93	135	104	818.07	301.15	217	360.83	18.24	16.61	10.55	30.59	5.25	10.86	2.34	3.29	3.27	16.56	12.99	21.34	4.67	3.29	27.01	10.3	7.32	10.75	2233	1174559647	OQU86163.1	538	6.7e-52	hypothetical protein SORBI_3003G035700 [Sorghum bicolor]	XM_002457156.2	XM_002457156	417	0
Cluster-38255.84742-0F	AUX/IAA	AUX/IAA	Cluster-38255.84742	425	556.43	164.98	323	216.03	246	142	74	45	618	450	889	89	38	196	157	177	125	23.01	28.41	9.13	16.29	11.61	12.93	6.93	3.81	2.7	31.73	23.96	51.73	5.05	1.99	10.67	8.84	9.85	6.14	1471	1435151214	XP_025811950.1	171	1.6e-09	auxin-responsive protein IAA23-like [Panicum hallii]	XM_002437183.2	XM_002437183	203	2.94e-100
Cluster-38255.84742-1F	AUX/IAA	AUX/IAA	Cluster-38255.84742	425	556.43	164.98	323	216.03	246	142	74	45	618	450	889	89	38	196	157	177	125	23.01	28.41	9.13	16.29	11.61	12.93	6.93	3.81	2.7	31.73	23.96	51.73	5.05	1.99	10.67	8.84	9.85	6.14	1471	1435151214	XP_025811950.1	171	1.6e-09	auxin-responsive protein IAA23-like [Panicum hallii]	XM_002437183.2	XM_002437183	203	2.94e-100
Cluster-38255.94766-0R	AUX/IAA	AUX/IAA	Cluster-38255.94766	98	102	67	82	21	28	14	16	3	86	39	62	13	41	58	37	15	10	5.75	5.65	4.02	4.48	1.22	1.59	0.74	0.89	0.19	4.78	2.25	3.91	0.8	2.33	3.42	2.26	0.91	0.53	1380	1205979398	XP_021302760.1	731	1.7e-74	auxin-responsive protein IAA18 [Sorghum bicolor]	XM_021447085.1	XM_021447085	384	0
Cluster-75724.0-1R	AUX/IAA	AUX/IAA	Cluster-75724.0	0	0	4	0	0	0	0	0	0	0	0	0	0	3	0	0	3	0	0	0	2.99	0	0	0	0	0	0	0	0	0	0	2.46	0	0	2.38	0	374	1394871361	PWZ15957.1	159	9.9e-09	Auxin-responsive protein IAA26 [Zea mays]	XM_002460514.2	XM_002460514	286	5.07e-147
Cluster-28967.0-0R	AUX/IAA	AUX/IAA	Cluster-28967.0	0	0	0	0	0	0	0	0	0	0	0	0	0	0	1	0	0	0	0	0	0	0	0	0	0	0	0	0	0	0	0	0	0.9	0	0	0	357	242074606	XP_002447239.1	306	8.5e-26	auxin-responsive protein IAA33 [Sorghum bicolor]	XM_002447194.2	XM_002447194	224	1.41e-112
Cluster-38255.53056-0R	AUX/IAA	AUX/IAA	Cluster-38255.53056	122	77	39	30	18	17	47.01	8	4	34	57	58.95	51.99	35.48	128	35	46	125.99	8.99	5.34	2.93	2.05	1.31	1.21	3.12	0.56	0.33	2.36	4.11	4.66	3.99	2.54	9.46	2.68	3.48	8.4	1161	1394874273	PWZ18868.1	445	2.1e-41	hypothetical protein Zm00014a_041461 [Zea mays]	NM_001365325.1	NM_001365325	436	0
Cluster-38255.59314-1R	AUX/IAA	AUX/IAA	Cluster-38255.59314	1	2	1	1	1	5	1	0	0	0	0	0	0	0	0	0	0	0	0.25	0.47	0.25	0.22	0.24	1.15	0.22	0	0	0	0	0	0	0	0	0	0	0	552	1205984759	XP_021304438.1	149	2.1e-07	auxin-responsive protein IAA21 isoform X2 [Sorghum bicolor]	LT594788.1	LT594788	39	1.56e-09
Cluster-38255.63744-0F	AUX/IAA	AUX/IAA	Cluster-38255.63744	124	207	160	66.11	141	130	117.14	27	50	73	73	99.42	62	29	41	70	239.49	44	17.54	27.42	22.82	8.49	19.56	17.37	14.77	3.54	7.76	9.57	9.93	14.99	8.95	4	5.77	10.15	34.63	5.58	750	242084104	XP_002442477.1	524	9.4e-51	auxin-responsive protein IAA31 [Sorghum bicolor]	XM_002442432.2	XM_002442432	275	1.38e-140
Cluster-38255.69558-0F	AUX/IAA	AUX/IAA	Cluster-38255.69558	192	191	200	109	75	83	103	55	134	134	148	168	71	164	129	104	113	88	8.01	7.52	8.55	4.25	3.11	3.37	3.88	2.19	6.2	5.32	6.09	7.54	3.12	6.62	5.42	4.52	4.85	3.33	1819	1070948677	OEL25145.1	231	2.2e-16	Auxin-responsive protein IAA19 [Dichanthelium oligosanthes]	XM_002441461.2	XM_002441461	337	1.18e-174
Cluster-38255.69558-1F	AUX/IAA	AUX/IAA	Cluster-38255.69558	192	191	200	109	75	83	103	55	134	134	148	168	71	164	129	104	113	88	8.01	7.52	8.55	4.25	3.11	3.37	3.88	2.19	6.2	5.32	6.09	7.54	3.12	6.62	5.42	4.52	4.85	3.33	1819	1070948677	OEL25145.1	231	2.2e-16	Auxin-responsive protein IAA19 [Dichanthelium oligosanthes]	XM_002441461.2	XM_002441461	337	1.18e-174
Cluster-38255.76183-0R	AUX/IAA	AUX/IAA	Cluster-38255.76183	3148.58	3377.1	3534.1	2100.74	1837.01	2143.77	3094.26	1513.95	1653.27	2948.99	2577.49	3104.59	1637	3000.13	2255.98	2055	3380.02	1860	149.46	151.25	171.73	93.07	86.66	99.03	132.53	68.48	86.96	132.99	120.53	158.51	81.66	137.87	107.76	101.61	164.99	80.14	1635	992271516	KXG31707.1	675	6.4e-68	hypothetical protein SORBI_3003G044900 [Sorghum bicolor]	XM_021457797.1	XM_021457797	593	0
Cluster-38255.79614-0R	AUX/IAA	AUX/IAA	Cluster-38255.79614	1925.99	2560.31	1505.6	1001.97	2222.63	2060.41	1811.32	544.8	658.93	1608.93	1146.97	2085.41	1263.02	656.42	1806.95	1435.92	1791.52	1415.69	60.54	76.03	48.58	29.54	69.59	63.36	51.48	16.39	22.99	48.26	35.67	70.62	41.94	19.95	57.27	47.15	57.97	40.48	2314	241924932	EER98076.1	477	8.2e-45	hypothetical protein SORBI_3002G055900 [Sorghum bicolor]	XM_002442432.2	XM_002442432	307	7.16e-158
Cluster-38255.80246-2F	AUX/IAA	AUX/IAA	Cluster-38255.80246	634.99	768	649	434	628	574	490.03	480	527	410	333	271	319	220	174	201	148	93	6.44	7.37	6.78	4.16	6.36	5.74	4.51	4.69	5.95	3.99	3.36	2.97	3.44	2.15	1.78	2.14	1.55	0.86	6533	242058639	XP_002458465.1	2018	4.7e-223	rRNA methyltransferase 1, mitochondrial [Sorghum bicolor]	XM_002458420.2	XM_002458420	1492	0
Cluster-38255.95773-0F	AUX/IAA	AUX/IAA	Cluster-38255.95773	105	169	120	78	71	62.01	15	7	43	67.03	102	63	76	36	37	15	89	38	5.74	8.72	6.71	3.97	3.86	3.29	0.74	0.36	2.6	3.48	5.49	3.7	4.36	1.91	2.03	0.85	5	1.88	1459	1433437601	RCV41784.1	693	4.6e-70	hypothetical protein SETIT_9G162900v2 [Setaria italica]	XM_002464163.2	XM_002464163	379	0
Cluster-38255.95773-2F	AUX/IAA	AUX/IAA	Cluster-38255.95773	105	169	120	78	71	62.01	15	7	43	67.03	102	63	76	36	37	15	89	38	5.74	8.72	6.71	3.97	3.86	3.29	0.74	0.36	2.6	3.48	5.49	3.7	4.36	1.91	2.03	0.85	5	1.88	1459	1433437601	RCV41784.1	693	4.6e-70	hypothetical protein SETIT_9G162900v2 [Setaria italica]	XM_002464163.2	XM_002464163	379	0
Cluster-38255.98367-0R	AUX/IAA	AUX/IAA	Cluster-38255.98367	25	42.21	18	24	11	4	9	0	12	25	20	70	324	438	134	160.26	343	210	1.26	2.01	0.93	1.13	0.55	0.2	0.41	0	0.67	1.2	0.99	3.8	17.15	21.39	6.8	8.41	17.78	9.61	1557	1205985873	XP_021304775.1	641	5.3e-64	auxin-responsive protein IAA20 isoform X2 [Sorghum bicolor]	XM_021449100.1	XM_021449100	537	0
Cluster-38255.121930-1R	AUX/IAA	AUX/IAA	Cluster-38255.121930	0	0	0	0	0	0	0	0	0	2	2	0	0	0	0	15	0	0	0	0	0	0	0	0	0	0	0	0.27	0.28	0	0	0	0	2.23	0	0	738	11131089	O24407.1	965	6.8e-102	RecName: Full=Auxin-responsive protein IAA16; AltName: Full=Indoleacetic acid-induced protein 16	NM_111345.3	NM_111345	738	0
Cluster-38255.52587-0R	AUX/IAA	AUX/IAA	Cluster-38255.52587	27	43	12	5	5	3	15	0	6	24	28	12	3	0	0	0	28	6	4.97	7.38	2.21	0.83	0.9	0.51	2.45	0	1.21	4.05	4.91	2.34	0.56	0	0	0	5.25	0.98	646	242038771	XP_002466780.1	221	1.1e-15	auxin-responsive protein IAA12 [Sorghum bicolor]	XM_002466735.2	XM_002466735	232	9.5e-117
Cluster-38255.62291-0R	AUX/IAA	AUX/IAA	Cluster-38255.62291	76.93	104	70	30	42	45	15	28	36	55	49	58	44	29	31	19	32	26	3.06	3.9	2.85	1.12	1.66	1.74	0.54	1.06	1.59	2.08	1.92	2.48	1.84	1.11	1.24	0.79	1.31	0.94	1894	242057085	XP_002457688.1	1384	4.5e-150	pentatricopeptide repeat-containing protein At2g13600 [Sorghum bicolor]	XM_021457702.1	XM_021457702	855	0
Cluster-38255.75317-1R	AUX/IAA	AUX/IAA	Cluster-38255.75317	525	636	384.96	273	681	623	503.06	214	154	565	365.7	706.25	343	110	434	384	306	353	131.42	147.85	95.65	60.26	164.82	142.69	110.84	48.33	41.82	127.61	85.85	186.38	84.89	27.16	106.68	96.97	77.84	78.09	554	242047618	XP_002461555.1	246	1.2e-18	auxin-responsive protein IAA24 [Sorghum bicolor]	XM_002461510.2	XM_002461510	243	6.2e-123
Cluster-38255.90282-1F	AUX/IAA	AUX/IAA	Cluster-38255.90282	199	271.68	105	141.93	112	113.31	117	28	33	288.42	230.12	325.37	45	21	107.98	90	91.01	65.78	37.05	47.19	19.58	23.69	20.33	19.66	19.31	4.78	6.71	49.2	40.77	64.25	8.44	3.83	19.88	17.06	17.27	10.91	642	1394872047	PWZ16642.1	247	1.1e-18	Auxin-responsive protein IAA23 [Zea mays]	BT083502.2	BT083502	229	4.39e-115
Cluster-38255.114024-0R	AUX/IAA	AUX/IAA	Cluster-38255.114024	26.18	18.82	11	21.37	31.12	21	11.5	2.17	5	32.2	13.99	30.64	15.64	8	17.99	30.37	39.6	9.25	1.95	1.32	0.84	1.47	2.3	1.51	0.77	0.15	0.41	2.26	1.02	2.45	1.21	0.58	1.34	2.35	3.03	0.62	1152	241917590	EER90734.1	704	1.9e-71	hypothetical protein SORBI_3001G056100 [Sorghum bicolor]	XM_002463691.2	XM_002463691	475	0
Cluster-38255.71466-0R	AUX/IAA	AUX/IAA	Cluster-38255.71466	26	46	18	10.04	13.04	10	5	0	3	9	9	3.01	31.06	31.14	38	13.18	61	5.01	1.19	1.99	0.84	0.43	0.59	0.45	0.21	0	0.15	0.39	0.41	0.15	1.5	1.38	1.75	0.63	2.87	0.21	1684	1338422829	PON46113.1	218	6.4e-15	AUX/IAA protein [Parasponia andersonii]	XM_002443451.2	XM_002443451	138	4.58e-64
Cluster-38255.74131-0F	AUX/IAA	AUX/IAA	Cluster-38255.74131	148	216	130.96	74	74	88	138	49	64	176	124	169	68	73	64	83	59.9	71	9.51	13.08	8.59	4.42	4.72	5.47	7.98	2.99	4.55	10.7	7.82	11.66	4.57	4.55	4.13	5.54	3.95	4.13	1287	195641984	ACG40460.1	231	1.5e-16	IAA19 - auxin-responsive Aux/IAA family member [Zea mays]	XM_002441461.2	XM_002441461	204	7.12e-101
Cluster-38255.74131-2F	AUX/IAA	AUX/IAA	Cluster-38255.74131	148	216	130.96	74	74	88	138	49	64	176	124	169	68	73	64	83	59.9	71	9.51	13.08	8.59	4.42	4.72	5.47	7.98	2.99	4.55	10.7	7.82	11.66	4.57	4.55	4.13	5.54	3.95	4.13	1287	195641984	ACG40460.1	231	1.5e-16	IAA19 - auxin-responsive Aux/IAA family member [Zea mays]	XM_002441461.2	XM_002441461	204	7.12e-101
Cluster-38255.16674-0F	AUX/IAA	AUX/IAA	Cluster-38255.16674	3	2	1	0	1	0	0	0	0	0	0	12	0	0	0	0	0	0	0.4	0.25	0.13	0	0.13	0	0	0	0	0	0	1.69	0	0	0	0	0	0	782	195635917	ACG37427.1	817	1e-84	IAA7 - auxin-responsive Aux/IAA family member [Zea mays]	XM_021458756.1	XM_021458756	608	0
Cluster-38255.71108-1R	AUX/IAA	AUX/IAA	Cluster-38255.71108	773.86	845	906	555	477	542	508	404.91	535	479.94	489	445	405	494	348	434	520	518	9.85	10.18	11.88	6.67	6.07	6.79	5.86	4.96	7.58	5.86	6.19	6.12	5.48	6.07	4.48	5.79	6.82	6.02	5266	242038165	XP_002466477.1	3543	0	protein transport protein sec23-1 [Sorghum bicolor]	XM_002466432.2	XM_002466432	2249	0
Cluster-38255.71108-2R	AUX/IAA	AUX/IAA	Cluster-38255.71108	773.86	845	906	555	477	542	508	404.91	535	479.94	489	445	405	494	348	434	520	518	9.85	10.18	11.88	6.67	6.07	6.79	5.86	4.96	7.58	5.86	6.19	6.12	5.48	6.07	4.48	5.79	6.82	6.02	5266	242038165	XP_002466477.1	3543	0	protein transport protein sec23-1 [Sorghum bicolor]	XM_002466432.2	XM_002466432	2249	0
Cluster-38255.73145-2F	AUX/IAA	AUX/IAA	Cluster-38255.73145	66	54	13	27	28	21	18	15	14	29	60	54	12	13	21	24	40	24	3.99	3.07	0.8	1.52	1.68	1.23	0.98	0.86	0.94	1.66	3.56	3.5	0.76	0.76	1.27	1.51	2.48	1.31	1350	--	--	--	--	--	XM_021457797.1	XM_021457797	72	1.79e-27
Cluster-38255.79242-0R	AUX/IAA	AUX/IAA	Cluster-38255.79242	2607	3698	2660	818	2017	2294.43	2101	1194	1549	1963	2460	2096	2138	1315	1189	1562	1674	1254	124.31	166.37	129.84	36.4	95.58	106.47	90.39	54.25	81.84	88.92	115.55	107.5	107.12	60.7	57.05	77.58	82.08	54.27	1629	1205947760	XP_021313471.1	1632	6.8e-179	auxin response factor 1 isoform X2 [Sorghum bicolor]	XM_021457796.1	XM_021457796	1132	0
Cluster-38255.80819-1R	AUX/IAA	AUX/IAA	Cluster-38255.80819	77	80	70.74	33	24.98	18.04	23	17	2	69.15	61	91.33	25	26	42.05	32	32	51	4.78	4.68	4.49	1.9	1.54	1.09	1.29	1	0.14	4.07	3.72	6.09	1.62	1.57	2.62	2.07	2.04	2.87	1321	992159088	KXG22376.1	403	1.8e-36	hypothetical protein SORBI_3009G203700 [Sorghum bicolor]	XM_021447085.1	XM_021447085	216	1.56e-107
Cluster-38255.62706-2R	B3	B3->B3	Cluster-38255.62706	203	189	239	26	32	33	25	23	27	329	341	341	73	95	42	116	37	31	5.26	4.63	6.37	0.63	0.83	0.84	0.59	0.57	0.78	8.15	8.76	9.53	2	2.38	1.1	3.14	0.99	0.73	2741	1205957165	XP_002450488.2	1493	1.5e-162	B3 domain-containing protein Os11g0197600 isoform X2 [Sorghum bicolor]	XM_002450443.2	XM_002450443	697	0
Cluster-38255.80091-0F	B3	B3->B3	Cluster-38255.80091	1326	2037	1635	198	254	398	340	145	242	848	797	706	259	436	254	291	637	192.06	28.9	41.97	36.63	4.06	5.52	8.51	6.71	3.03	5.86	17.68	17.23	16.59	5.98	9.18	5.59	6.64	14.3	3.81	3203	1205933772	XP_021308969.1	2921	0	B3 domain-containing protein Os07g0679700 [Sorghum bicolor]	XM_021453294.1	XM_021453294	1726	0
Cluster-38255.53628-2F	B3	B3->B3	Cluster-38255.53628	45	32	34	2	0	6	0	0	0	29	62	30	13	0	0	2	10	7	1.54	1.04	1.2	0.06	0	0.2	0	0	0	0.95	2.1	1.11	0.47	0	0	0.07	0.35	0.22	2146	1433417980	RCV23429.1	1321	1e-142	hypothetical protein SETIT_5G005600v2 [Setaria italica]	XM_002457017.2	XM_002457017	663	0
Cluster-38255.82173-1F	B3	B3->B3	Cluster-38255.82173	1751.05	2054.6	1416.67	627	830.04	834.92	787	597.99	879.8	1542.63	1713	1854.88	878.05	888.17	797.6	937.09	1468.78	988.09	34.35	38.11	28.58	11.58	16.25	16.08	13.98	11.27	19.18	28.97	33.34	39.24	18.26	16.82	15.8	19.24	29.68	17.66	3525	1142657883	ONM17205.1	1664	2.9e-182	Auxin response factor 6 [Zea mays]	XM_002446477.2	XM_002446477	1420	0
Cluster-38255.87527-1F	B3	B3->B3	Cluster-38255.87527	49	71	31	16	10	3	8	6	8	16	5	19	4	3	0	2	0	3	1.82	2.49	1.18	0.56	0.37	0.11	0.27	0.21	0.33	0.57	0.18	0.76	0.16	0.11	0	0.08	0	0.1	2003	242087027	XP_002439346.1	2162	2.9e-240	B3 domain-containing protein LOC_Os12g40080 [Sorghum bicolor]	XM_002439301.2	XM_002439301	1106	0
Cluster-38255.66425-1R	B3	B3->B3	Cluster-38255.66425	150	149	111	27	12	35	9.02	5	32	54	49	41	37.01	29	26	30	34	28	34.33	31.72	25.29	5.48	2.66	7.37	1.82	1.04	7.96	11.21	10.57	9.91	8.43	6.53	5.86	6.95	7.92	5.68	578	1435149542	XP_025811094.1	1018	3.8e-108	auxin response factor 17 [Panicum hallii]	XM_008646015.2	XM_008646015	519	0
Cluster-38255.83955-2R	B3	B3->B3	Cluster-38255.83955	840	885	512	615	1269	847	942	837	712.91	686	823.52	842	836	535	850.99	578	654	966	8.55	8.53	5.37	5.91	12.91	8.5	8.7	8.21	8.08	6.7	8.34	9.26	9.05	5.26	8.76	6.17	6.87	8.98	6509	218189559	EEC71986.1	476	3e-44	hypothetical protein OsI_04835 [Oryza sativa Indica Group]	AC243247.1	AC243247	98	3.09e-41
Cluster-38255.99714-2R	B3	B3->B3	Cluster-38255.99714	4	2	1	3	25	22	26	5	0	0	0	0	1	0	0	0	0	2	0.23	0.11	0.06	0.16	1.45	1.25	1.37	0.28	0	0	0	0	0.06	0	0	0	0	0.11	1384	992279853	KXG38006.1	1433	6.8e-156	hypothetical protein SORBI_3001G165500 [Sorghum bicolor]	XM_021457416.1	XM_021457416	227	1.26e-113
Cluster-38255.78823-1R	B3	B3->B3	Cluster-38255.78823	48.97	56	80.96	86.99	173.07	126	85	115	12	98	169	128	116.45	39	54	101	103	179	1.4	1.51	2.37	2.33	4.92	3.52	2.19	3.14	0.38	2.67	4.77	3.93	3.51	1.07	1.55	3.01	3.02	4.64	2521	242078245	XP_002443891.1	877	3.7e-91	putative B3 domain-containing protein Os08g0157700 [Sorghum bicolor]	XM_002443846.2	XM_002443846	489	0
Cluster-38255.92647-0F	B3	B3->B3	Cluster-38255.92647	59	57	31	109	93	79	46	46	39	29	44	21	72	49	31	45	20	51	3.59	3.27	1.93	6.17	5.61	4.66	2.52	2.66	2.63	1.67	2.63	1.37	4.59	2.89	1.9	2.85	1.25	2.81	1342	407232698	AFT82691.1	1187	2.2e-127	ARF23 ARF type transcription factor, partial [Zea mays subsp. mays]	XM_021446955.1	XM_021446955	738	0
Cluster-38255.43991-1R	B3	B3->B3	Cluster-38255.43991	7	4.78	7	80.97	38.22	69.45	55.09	42.64	46.1	2	6	9.23	26.57	30.65	18.79	27.76	21.42	10.84	12.22	7.63	11.51	105.98	58.68	91.1	78.91	57.33	84.96	2.71	8.53	15.91	37.54	59.03	30.07	44.83	37.79	15.61	316	241929366	EES02511.1	402	5.6e-37	hypothetical protein SORBI_3003G078100 [Sorghum bicolor]	XM_002457346.2	XM_002457346	254	2.59e-129
Cluster-38255.66717-1F	B3	B3->B3	Cluster-38255.66717	171	135	218	745	396	413.71	687	721	448.11	582	766	670	331	481	386	399	248	768	16.05	11.91	20.79	64.37	36.7	37.23	57.83	63.64	46.37	51.26	70	67.34	32.17	43.89	36.25	38.71	23.87	65.01	977	1205979285	XP_021302722.1	507	1.1e-48	AP2/ERF and B3 domain-containing protein Os05g0549800 [Sorghum bicolor]	XM_021447047.1	XM_021447047	433	0
Cluster-38255.71228-0R	B3	B3->B3	Cluster-38255.71228	942	733	999	1029	1222	1098	1083	1338.92	1998	234	293	248.59	1164	935	756	639	1281	890	23.18	17.05	25.26	23.79	29.98	26.49	24.12	31.6	54.61	5.5	7.14	6.59	30.32	22.23	18.77	16.44	32.46	19.94	2872	1142638179	ONM07242.1	3293	0	B3 domain-containing protein [Zea mays]	XM_008666910.2	XM_008666910	1024	0
Cluster-38255.45677-1F	B3	B3->B3	Cluster-38255.45677	17	22	24	11	15	7	8	11	13	13	17	14	19	8	2	3	3	6	0.61	0.75	0.89	0.37	0.54	0.25	0.26	0.38	0.52	0.45	0.61	0.54	0.72	0.28	0.07	0.11	0.11	0.2	2058	1142708419	AQK72343.1	1983	1.7e-219	B3 domain-containing protein [Zea mays]	XM_020538581.1	XM_020538581	888	0
Cluster-38255.58383-0R	B3	B3->B3	Cluster-38255.58383	26.02	18	20	12	18	13	4	10.99	0	15	22	14	9	11	13.77	8.84	13	24	1.31	0.86	1.03	0.56	0.9	0.64	0.18	0.53	0	0.72	1.09	0.76	0.48	0.54	0.7	0.46	0.67	1.1	1557	992160150	KXG22988.1	392	4e-35	hypothetical protein SORBI_3008G041100 [Sorghum bicolor]	XM_002442785.2	XM_002442785	378	0
Cluster-38255.62989-2F	B3	B3->B3	Cluster-38255.62989	7	16	0	1	0	2	0	2	8	0	0	7	0	2	0	0	0	0	0.43	0.92	0	0.06	0	0.12	0	0.12	0.54	0	0	0.46	0	0.12	0	0	0	0	1337	1205929788	XP_002466799.2	1174	7.1e-126	B3 domain-containing protein Os03g0622200 [Sorghum bicolor]	XM_002466754.2	XM_002466754	534	0
Cluster-95301.0-2R	B3	B3->B3	Cluster-95301.0	0	4	3	0	0	0	0	0	0	0	0	0	0	0	0	0	3	0	0	0.88	0.71	0	0	0	0	0	0	0	0	0	0	0	0	0	0.72	0	568	1174561049	OQU87448.1	619	6.8e-62	hypothetical protein SORBI_3003G281300 [Sorghum bicolor]	XM_021455805.1	XM_021455805	294	2.84e-151
Cluster-113703.0-0F	B3	B3->B3	Cluster-113703.0	0	0	0	0	0	0	0	0	0	0	0	0	0	1	0	0	0	0	0	0	0	0	0	0	0	0	0	0	0	0	0	1.44	0	0	0	0	333	1174563222	OQU89065.1	522	7.2e-51	hypothetical protein SORBI_3002G142000 [Sorghum bicolor]	XM_021453892.1	XM_021453892	236	2.78e-119
Cluster-17028.0-2R	B3	B3->B3	Cluster-17028.0	0	0	0	0	0	0	0	0	0	0	0	0	0	0	0	3	0	0	0	0	0	0	0	0	0	0	0	0	0	0	0	0	0	5.09	0	0	313	12323214	AAG51586.1	548	6.4e-54	putative DNA-binding protein (RAV2-like) [Arabidopsis thaliana]	LR215052.1	LR215052	313	4.08e-162
Cluster-38255.17557-1R	B3	B3->B3	Cluster-38255.17557	0	0	2	0	8	0	0	0	0	5	4	5	0	9	2	2	0	3	0	0	0.3	0	1.16	0	0	0	0	0.68	0.57	0.79	0	1.3	0.29	0.3	0	0.4	731	241944363	EES17508.1	510	3.9e-49	hypothetical protein SORBI_3008G191800 [Sorghum bicolor]	XM_002443625.2	XM_002443625	267	3.77e-136
Cluster-38255.72220-1F	B3	B3->B3	Cluster-38255.72220	48	97	6	32	10.06	24	2	14	5	38	56	41	42	28	34	21	22	32.3	2.34	4.45	0.3	1.45	0.49	1.14	0.09	0.65	0.27	1.76	2.68	2.15	2.15	1.32	1.67	1.06	1.1	1.43	1602	1142682917	ONM40960.1	679	2.1e-68	B3 domain-containing protein [Zea mays]	XM_002448495.2	XM_002448495	328	1.04e-169
Cluster-38255.78888-0R	B3	B3->B3	Cluster-38255.78888	1062	1581	1365	305	695	875	682	431	667	636	1039.99	782	1091	664	616	758	797	499	59.17	83.05	77.75	15.82	38.44	47.32	34.25	22.83	41.14	33.59	56.96	46.82	63.71	35.84	34.5	43.93	45.64	25.21	1438	242055813	XP_002457052.1	1249	1.5e-134	auxin response factor 1 isoform X1 [Sorghum bicolor]	XM_002457007.2	XM_002457007	788	0
Cluster-38255.84423-1F	B3	B3->B3	Cluster-38255.84423	1078	1199	510	1118	510	472	247	250	192	201	182	110	491	423	318	496	782	741	19.13	20.13	9.31	18.69	9.03	8.23	3.97	4.26	3.79	3.42	3.21	2.11	9.25	7.25	5.7	9.22	14.3	11.99	3864	1205977689	XP_002442423.2	2318	4.6e-258	B3 domain-containing protein LOC_Os12g40080 [Sorghum bicolor]	XM_002442378.2	XM_002442378	1198	0
Cluster-38255.89529-0R	B3	B3->B3	Cluster-38255.89529	96	93	108	78	97	110	151	155	118.13	51	50	55	208	108	105	126	101	184	6.29	5.74	7.22	4.75	6.3	6.98	8.91	9.63	8.56	3.16	3.21	3.87	14.24	6.86	6.91	8.58	6.8	10.92	1268	1382762566	PUZ48592.1	717	6.7e-73	hypothetical protein GQ55_7G257200 [Panicum hallii var. hallii]	XM_002448339.2	XM_002448339	372	0
Cluster-91743.0-2F	B3	B3->B3	Cluster-91743.0	5	1	0	0	4	0	0	0	0	2	1	3	0	5	0	0	3	0	0.68	0.13	0	0	0.53	0	0	0	0	0.25	0.13	0.43	0	0.66	0	0	0.42	0	769	242077784	XP_002448828.1	924	4e-97	auxin response factor 13 [Sorghum bicolor]	XM_002448783.2	XM_002448783	408	0
Cluster-38255.17573-2R	B3	B3->B3	Cluster-38255.17573	0	0	0	0	0	0	0	0	0	14	3	5	134	40	33	35	76	45	0	0	0	0	0	0	0	0	0	0.45	0.1	0.18	4.74	1.3	1.12	1.23	2.62	1.37	2189	1205977007	XP_021302017.1	1481	2.9e-161	B3 domain-containing protein Os12g0592300 isoform X4 [Sorghum bicolor]	XM_021446348.1	XM_021446348	965	0
Cluster-38255.40551-0F	B3	B3->B3	Cluster-38255.40551	20	17	1	14	9	9	11	13	4	31	22	11	6	5	3	3	14	14	1.56	1.24	0.08	1.01	0.69	0.67	0.77	0.96	0.34	2.27	1.67	0.92	0.49	0.38	0.23	0.24	1.12	0.98	1116	1394882657	PWZ27249.1	851	1.7e-88	B3 domain-containing protein [Zea mays]	NM_001157593.1	NM_001157593	575	0
Cluster-38255.45590-0F	B3	B3->B3	Cluster-38255.45590	8	13	0	0	0	2	2	0	0	4	1	2	2	0	2	0	3	0	0.86	1.3	0	0	0	0.2	0.19	0	0	0.4	0.1	0.23	0.22	0	0.21	0	0.33	0	895	1433437660	RCV41843.1	1095	6.9e-117	hypothetical protein SETIT_9G167000v2 [Setaria italica]	XM_004982358.3	XM_004982358	186	4.97e-91
Cluster-38255.58384-0F	B3	B3->B3	Cluster-38255.58384	91	81	109	40	76	61	30	39	37	34.59	47.66	26	5.12	28.05	23	11.15	20.94	9	3.38	2.84	4.15	1.39	2.81	2.21	1.01	1.39	1.53	1.22	1.75	1.04	0.2	1.01	0.86	0.43	0.8	0.3	2004	1174555539	EES08005.2	1041	2.8e-110	hypothetical protein SORBI_3005G041400 [Sorghum bicolor]	XM_002450257.2	XM_002450257	828	0
Cluster-38255.58385-1F	B3	B3->B3	Cluster-38255.58385	7	4	0	0	0	0	0	0	0	1	0	4	0	0	0	0	4	0	3.55	1.85	0	0	0	0	0	0	0	0.43	0	2.09	0	0	0	0	2.04	0	423	992160150	KXG22988.1	622	2.3e-62	hypothetical protein SORBI_3008G041100 [Sorghum bicolor]	XM_002442785.2	XM_002442785	332	1.56e-172
Cluster-38255.69879-0R	B3	B3->B3	Cluster-38255.69879	418	263	106	243	198	196	208	167	68	17	14	21	57	25	116	45	72	29	8.56	5.09	2.23	4.68	4.05	3.94	3.86	3.28	1.55	0.33	0.28	0.46	1.24	0.49	2.4	0.96	1.52	0.54	3389	1174553595	OQU81184.1	698	2.8e-70	hypothetical protein SORBI_3006G022000 [Sorghum bicolor]	XM_002447459.2	XM_002447459	320	6.25e-165
Cluster-38255.69879-2R	B3	B3->B3	Cluster-38255.69879	418	263	106	243	198	196	208	167	68	17	14	21	57	25	116	45	72	29	8.56	5.09	2.23	4.68	4.05	3.94	3.86	3.28	1.55	0.33	0.28	0.46	1.24	0.49	2.4	0.96	1.52	0.54	3389	1174553595	OQU81184.1	698	2.8e-70	hypothetical protein SORBI_3006G022000 [Sorghum bicolor]	XM_002447459.2	XM_002447459	320	6.25e-165
Cluster-38255.87662-1F	B3	B3->B3	Cluster-38255.87662	109	153	176	70	136	127	146.01	83	22	726	987	835.01	72	49	39	173	57	109	6.66	8.81	10.98	3.98	8.24	7.52	8.04	4.81	1.49	41.99	59.2	54.8	4.6	2.9	2.39	10.99	3.58	6.03	1338	1205986234	XP_021304886.1	638	1e-63	B3 domain-containing protein Os06g0107800-like [Sorghum bicolor]	XM_002437641.2	XM_002437641	275	2.52e-140
Cluster-38255.89463-0F	B3	B3->B3	Cluster-38255.89463	427	413	245	180	139	177	151	93	117	447	374	483	369	177	348	289	231	210	12.71	11.61	7.49	5.03	4.12	5.16	4.06	2.65	3.87	12.7	11.02	15.49	11.61	5.09	10.45	8.99	7.08	5.69	2427	241946560	EES19705.1	971	4.5e-102	hypothetical protein SORBI_3009G175800 [Sorghum bicolor]	BT068384.1	BT068384	884	0
Cluster-38255.91641-0F	B3	B3->B3	Cluster-38255.91641	14	23	1	6	3	7	5	3	7	14	10	12	5	8	11	15	5	2.69	3.18	4.86	0.23	1.21	0.66	1.46	1	0.62	1.73	2.89	2.14	2.88	1.13	1.79	2.46	3.45	1.16	0.54	580	242077208	XP_002448540.1	546	2.1e-53	B3 domain-containing protein Os06g0194400 [Sorghum bicolor]	XM_002455829.2	XM_002455829	392	0
Cluster-38255.93627-1R	B3	B3->B3	Cluster-38255.93627	44	40	27	23	36	17	4	12	10.92	46	38	41	97	94	61	92	48	134	0.92	0.79	0.58	0.45	0.75	0.35	0.08	0.24	0.26	0.93	0.79	0.93	2.16	1.91	1.29	2.02	1.04	2.57	3310	1205928300	XP_021307297.1	944	8.3e-99	putative B3 domain-containing protein Os03g0621600 isoform X2 [Sorghum bicolor]	XM_021463959.1	XM_021463959	562	0
Cluster-38255.93627-2R	B3	B3->B3	Cluster-38255.93627	44	40	27	23	36	17	4	12	10.92	46	38	41	97	94	61	92	48	134	0.92	0.79	0.58	0.45	0.75	0.35	0.08	0.24	0.26	0.93	0.79	0.93	2.16	1.91	1.29	2.02	1.04	2.57	3310	1205928300	XP_021307297.1	944	8.3e-99	putative B3 domain-containing protein Os03g0621600 isoform X2 [Sorghum bicolor]	XM_021463959.1	XM_021463959	562	0
Cluster-38255.99754-1R	B3	B3->B3	Cluster-38255.99754	4	0	3	7	2	0	5	0	0	10	7	16	3	1	2	7	2	1	0.47	0	0.36	0.76	0.23	0	0.53	0	0	1.11	0.8	2.03	0.37	0.12	0.24	0.86	0.24	0.11	836	1205939291	XP_002458943.2	899	3.4e-94	B3 domain-containing protein Os01g0905400 isoform X1 [Sorghum bicolor]	XM_021455101.1	XM_021455101	410	0
Cluster-38255.114612-0R	B3	B3->B3	Cluster-38255.114612	0	0	0	1	0	0	0	0	0	48	51	41	74	88	107	91	63	163	0	0	0	0.06	0	0	0	0	0	2.84	3.12	2.75	4.83	5.33	6.71	5.9	4.04	9.22	1316	1435193730	XP_025796317.1	1142	3.6e-122	putative B3 domain-containing protein Os03g0621600 isoform X1 [Panicum hallii]	XM_021451639.1	XM_021451639	507	0
Cluster-38255.125000-2R	B3	B3->B3	Cluster-38255.125000	0	2	0	2	0	1	2	0	3	0	4	2	0	0	0	0	0	0	0	0.84	0	0.77	0	0.4	0.79	0	1.47	0	1.66	0.95	0	0	0	0	0	0	436	1174566128	OQU91349.1	420	6.2e-39	hypothetical protein SORBI_3001G165401 [Sorghum bicolor]	XM_021465851.1	XM_021465851	195	2.31e-96
Cluster-38255.37519-0F	B3	B3->B3	Cluster-38255.37519	2	0	3	7	9	14	11	3	13	2	2	8	4	4	10	8	11	8	0.14	0	0.22	0.46	0.63	0.95	0.7	0.2	1.01	0.13	0.14	0.6	0.29	0.27	0.71	0.58	0.79	0.51	1202	992279854	EER93805.2	1307	2.4e-141	hypothetical protein SORBI_3001G165700 [Sorghum bicolor]	XM_002466767.2	XM_002466767	671	0
Cluster-38255.45589-1F	B3	B3->B3	Cluster-38255.45589	13	6	6	1	2	1	1	0	0	0	0	4	3	5	0	2	2	0	1.53	0.66	0.72	0.11	0.23	0.11	0.11	0	0	0	0	0.5	0.36	0.57	0	0.24	0.24	0	839	1256666745	XP_022685401.1	697	9.2e-71	B3 domain-containing protein Os03g0619800-like, partial [Setaria italica]	XM_021457345.1	XM_021457345	392	0
Cluster-38255.52321-1F	B3	B3->B3	Cluster-38255.52321	2	2	2	0	2	0	2	0	0	3	0	1	1	0	2	3	4	3	0.32	0.3	0.32	0	0.32	0	0.29	0	0	0.45	0	0.17	0.16	0	0.32	0.49	0.66	0.43	695	1174566139	OQU91360.1	334	9.4e-29	hypothetical protein SORBI_3001G166100 [Sorghum bicolor]	XM_021457772.1	XM_021457772	285	3.53e-146
Cluster-38255.13728-2F	B3	B3->B3	Cluster-38255.13728	5	6	0	12	11	3	5	3	1	2	2	1	0	0	1	1	2	1	0.31	0.35	0	0.68	0.67	0.18	0.28	0.17	0.07	0.12	0.12	0.07	0	0	0.06	0.06	0.13	0.06	1337	992161062	KXG23849.1	1519	7.1e-166	hypothetical protein SORBI_3008G148700 [Sorghum bicolor]	XM_002442378.2	XM_002442378	453	0
Cluster-38255.19764-1R	B3	B3->B3	Cluster-38255.19764	0	6	0	0	0	0	0	2	0	20	9	3	1	2	4	5	6	1	0	0.45	0	0	0	0	0	0.15	0	1.49	0.69	0.25	0.08	0.15	0.32	0.41	0.49	0.07	1105	992279850	KXG38004.1	1158	4.2e-124	hypothetical protein SORBI_3001G165200 [Sorghum bicolor]	XM_021451624.1	XM_021451624	329	1.98e-170
Cluster-38255.27909-0F	B3	B3->B3	Cluster-38255.27909	1	3	9	7	2	4	0	0	0	3	10	2	0	1	0	4	3	0	0.08	0.21	0.7	0.49	0.15	0.29	0	0	0	0.21	0.74	0.16	0	0.07	0	0.31	0.23	0	1137	1174567864	OQU93021.1	951	4.4e-100	hypothetical protein SORBI_3001G459400 [Sorghum bicolor]	XM_021456299.1	XM_021456299	524	0
Cluster-38255.60722-0F	B3	B3->B3	Cluster-38255.60722	172	177	285	197	244.08	194	240	276	159	106.62	111.88	95	263	188	183	207	150	249	8	7.77	13.58	8.56	11.29	8.79	10.08	12.24	8.2	4.71	5.13	4.75	12.86	8.47	8.57	10.03	7.18	10.52	1662	241922474	EER95618.1	800	2.1e-82	hypothetical protein SORBI_3001G528200 [Sorghum bicolor]	XM_002468575.2	XM_002468575	643	0
Cluster-38255.61713-2R	B3	B3->B3	Cluster-38255.61713	22	14	16	1	25	15	18	9	23	18	17	22	73	23	44	34	26	30	1.08	0.65	0.8	0.05	1.22	0.72	0.8	0.42	1.25	0.84	0.82	1.16	3.77	1.09	2.17	1.74	1.31	1.34	1590	1174566128	OQU91349.1	1197	1.8e-128	hypothetical protein SORBI_3001G165401 [Sorghum bicolor]	XM_008666902.2	XM_008666902	589	0
Cluster-38255.63196-1R	B3	B3->B3	Cluster-38255.63196	7	17	0	2	0	3	0	4	1	0	0	1	1	2	2	3	3	1	0.57	1.3	0	0.15	0	0.24	0	0.31	0.09	0	0	0.09	0.08	0.16	0.16	0.25	0.25	0.07	1079	1394876563	PWZ21157.1	887	1.1e-92	B3 domain-containing protein [Zea mays]	XM_002452702.2	XM_002452702	674	0
Cluster-38255.81587-2R	B3	B3->B3	Cluster-38255.81587	200	234	184	101	142	176	116	105	129	199	208	125	156	224	259.09	180	305	212	8.14	8.99	7.67	3.84	5.75	6.98	4.26	4.08	5.82	7.71	8.35	5.47	6.68	8.82	10.62	7.64	12.77	7.84	1857	194699746	ACF83957.1	1239	2.9e-133	unknown [Zea mays]	XM_021465842.1	XM_021465842	784	0
Cluster-38255.82461-0F	B3	B3->B3	Cluster-38255.82461	119	164	101	48	132	107	98	52	27	14	13.03	19	1	6	6	6	2	4	4.87	6.33	4.23	1.84	5.37	4.27	3.62	2.03	1.22	0.54	0.53	0.84	0.04	0.24	0.25	0.26	0.08	0.15	1849	1174566138	OQU91359.1	938	2.3e-98	hypothetical protein SORBI_3001G166100 [Sorghum bicolor]	XM_021457772.1	XM_021457772	343	5.54e-178
Cluster-38255.82461-2F	B3	B3->B3	Cluster-38255.82461	119	164	101	48	132	107	98	52	27	14	13.03	19	1	6	6	6	2	4	4.87	6.33	4.23	1.84	5.37	4.27	3.62	2.03	1.22	0.54	0.53	0.84	0.04	0.24	0.25	0.26	0.08	0.15	1849	1174566138	OQU91359.1	938	2.3e-98	hypothetical protein SORBI_3001G166100 [Sorghum bicolor]	XM_021457772.1	XM_021457772	343	5.54e-178
Cluster-38255.82462-1F	B3	B3->B3	Cluster-38255.82462	149	141	102	38	81	77	61	63	35	13	8	16	0	3	1	3	2	1	4.42	3.95	3.11	1.06	2.39	2.24	1.64	1.79	1.15	0.37	0.23	0.51	0	0.09	0.03	0.09	0.06	0.03	2434	1205922295	XP_021318275.1	1251	1.5e-134	B3 domain-containing protein Os03g0619600 isoform X1 [Sorghum bicolor]	XM_021462606.1	XM_021462606	705	0
Cluster-38255.83810-2R	B3	B3->B3	Cluster-38255.83810	49.08	55	62	44.16	41	39.92	45	34.24	15.01	43	70.01	39	11.02	20.07	22	21	6	25	2.51	2.65	3.25	2.11	2.08	1.98	2.08	1.67	0.85	2.09	3.53	2.15	0.59	0.99	1.13	1.12	0.32	1.16	1539	242035245	XP_002465017.1	936	3.3e-98	putative B3 domain-containing protein Os10g0537100 [Sorghum bicolor]	XM_002464972.2	XM_002464972	1000	0
Cluster-38255.86215-2R	B3	B3->B3	Cluster-38255.86215	1202	1461	892.86	704.85	986	966.41	707	366	318	1718.49	1692.04	1828.41	501.94	462	770.92	849.5	587	519.15	24.42	28.07	18.65	13.47	19.99	19.28	13.01	7.14	7.18	33.41	34.1	40.06	10.81	9.06	15.82	18.06	12.29	9.61	3414	241928777	EES01922.1	1450	1.8e-157	hypothetical protein SORBI_3003G393500 [Sorghum bicolor]	XM_002456757.2	XM_002456757	835	0
Cluster-38255.73889-0F	B3-ARF	B3->B3-ARF	Cluster-38255.73889	217.18	224.44	171.99	33.01	55	43.02	52.76	38.11	23	322.99	463.54	215.24	55.1	97	141.01	123.01	114.99	74.59	8.66	8.45	7.03	1.23	2.18	1.67	1.9	1.45	1.02	12.26	18.25	9.24	2.32	3.74	5.67	5.12	4.72	2.7	1888	1315009202	XP_023158248.1	1619	2.5e-177	auxin response factor 16 isoform X1 [Zea mays]	XM_023302480.1	XM_023302480	1169	0
Cluster-38255.61161-1R	B3-ARF	B3->B3-ARF	Cluster-38255.61161	708	691	572	64	160	201	144	100	58	939	1122	788	129	240	445	405	152	105	15.59	14.39	12.95	1.33	3.51	4.34	2.87	2.11	1.42	19.78	24.5	18.71	3.01	5.11	9.89	9.33	3.45	2.11	3173	992273367	KXG33385.1	3111	0	hypothetical protein SORBI_3003G298600 [Sorghum bicolor]	XM_021456942.1	XM_021456942	2081	0
Cluster-38255.80891-2F	B3-ARF	B3->B3-ARF	Cluster-38255.80891	3775	3794	3342	1105	1006	1265	1171	775	786	2879	3545	2393	1128	1555	1259	1051	1168	577	36.11	34.35	32.94	9.98	9.62	11.93	10.16	7.14	8.37	26.44	33.74	24.72	11.48	14.35	12.18	10.54	11.52	5.04	6908	242082191	XP_002445864.1	4515	0	auxin response factor 21 [Sorghum bicolor]	XM_002445819.2	XM_002445819	2902	0
Cluster-38255.94706-1F	B3-ARF	B3->B3-ARF	Cluster-38255.94706	361	483	133	103	57	62	262	25	87	426.99	171	585	71	47	98	108	158	170	5	6.33	1.9	1.35	0.79	0.85	3.29	0.33	1.34	5.67	2.36	8.75	1.05	0.63	1.37	1.57	2.26	2.15	4863	1142652946	ONM12268.1	2012	1.8e-222	Auxin response factor 3 [Zea mays]	XM_008663932.2	XM_008663932	1086	0
Cluster-38255.84250-2F	B3-ARF	B3->B3-ARF	Cluster-38255.84250	1962	2163	1519	349	295	277	236	167	326	1151	1065	995	313	451	304	390	1014	300	35.32	36.82	28.13	5.92	5.3	4.9	3.85	2.89	6.52	19.84	19.03	19.32	5.98	7.84	5.53	7.35	18.81	4.92	3814	992156823	EER90336.2	2420	6.7e-270	hypothetical protein SORBI_3010G253300 [Sorghum bicolor]	XM_002437500.2	XM_002437500	3032	0
Cluster-38255.52835-2R	B3-ARF	B3->B3-ARF	Cluster-38255.52835	259	511	249.95	53	52	67	54	65	43	249.77	204.89	171	215	120	120	220	165	262	4.64	8.66	4.61	0.89	0.93	1.18	0.88	1.12	0.86	4.29	3.65	3.31	4.09	2.08	2.17	4.13	3.05	4.28	3828	1205952352	XP_021314858.1	2417	1.5e-269	auxin response factor 5 isoform X2 [Sorghum bicolor]	XM_021459183.1	XM_021459183	2303	0
Cluster-38255.81149-2R	B3-ARF	B3->B3-ARF	Cluster-38255.81149	2920.8	3733.92	3172.97	797	659.91	909.06	800	631	1099.8	2838.99	2726.87	2630	827	1864	806.08	1056	1048	648	56.35	68.12	62.96	14.47	12.7	17.23	13.98	11.7	23.59	52.43	52.21	54.73	16.92	34.73	15.71	21.33	20.83	11.39	3579	242085500	XP_002443175.1	3835	0	auxin response factor 24 [Sorghum bicolor]	XM_002443130.2	XM_002443130	2172	0
Cluster-38255.82157-1R	B3-ARF	B3->B3-ARF	Cluster-38255.82157	944	1158	684	193	163	235	155.6	68	191	511	461	407	244	186	281	207	221	161	35.8	41.47	26.6	6.85	6.15	8.7	5.33	2.46	8.04	18.46	17.27	16.62	9.75	6.82	10.74	8.19	8.62	5.55	1970	241917074	EER90218.1	2705	3.1e-303	hypothetical protein SORBI_3010G229000 [Sorghum bicolor]	XM_021449274.1	XM_021449274	1622	0
Cluster-38255.90844-1F	B3-ARF	B3->B3-ARF	Cluster-38255.90844	257	252	110	58	44	79	35	35	24	243	198	354	96	44	124	113	62	76	6.2	5.74	2.73	1.31	1.06	1.87	0.76	0.81	0.64	5.6	4.73	9.2	2.45	1.03	3.02	2.85	1.54	1.67	2924	1174550293	OQU78422.1	1658	1.2e-181	hypothetical protein SORBI_3009G231800 [Sorghum bicolor]	XM_002440201.2	XM_002440201	890	0
Cluster-38255.85707-1R	B3-ARF	B3->B3-ARF	Cluster-38255.85707	641	789	360	39	80	56	95	28	32	507.66	371	713	81	93	135	140	212	55	13.78	16.04	7.96	0.79	1.72	1.18	1.85	0.58	0.76	10.44	7.91	16.53	1.85	1.93	2.93	3.15	4.69	1.08	3243	242086258	XP_002443554.1	3441	0	auxin response factor 25 [Sorghum bicolor]	XM_002443509.2	XM_002443509	2345	0
Cluster-38255.82449-0R	B3-ARF	B3->B3-ARF	Cluster-38255.82449	1510.52	1440.86	1117.1	2604.54	1810.36	1941.09	2943.35	1982	2968	1111	1113	1369.22	2850.9	3445	1767.93	2414	2494.24	3780.47	105.93	95.15	79.89	169.3	125.76	131.5	185.66	131.57	230.03	73.56	76.44	103.03	208.56	234.32	124.39	175.64	179.59	239.85	1205	1142676867	ONM34910.1	838	5.9e-87	Auxin response factor 10 [Zea mays]	XM_021455791.1	XM_021455791	490	0
Cluster-38255.91969-0R	B3-ARF	B3->B3-ARF	Cluster-38255.91969	51	15	55	112	132	153	218	126	95	45	31	8	99	89	84.05	53	52	68	1.46	0.4	1.61	3	3.75	4.28	5.63	3.45	3.01	1.23	0.88	0.25	2.99	2.45	2.42	1.58	1.53	1.77	2518	1205963055	XP_021318221.1	1968	1.1e-217	auxin response factor 8 [Sorghum bicolor]	XM_021453578.1	XM_021453578	592	0
Cluster-38255.76167-1F	B3-ARF	B3->B3-ARF	Cluster-38255.76167	127	171.98	107	335	516	494	332	308	398	250	266	164	468	441	493.37	351	222	418	3.33	4.26	2.88	8.26	13.5	12.7	7.88	7.75	11.6	6.27	6.91	4.64	12.99	11.18	13.06	9.63	6	9.98	2712	1394889484	PWZ34075.1	1793	2.4e-197	Auxin response factor 2 [Zea mays]	NM_001176652.2	NM_001176652	917	0
Cluster-38255.55201-1R	B3-ARF	B3->B3-ARF	Cluster-38255.55201	69.82	73.56	40	15.99	25	26.98	32.24	3	2	61	30.46	45.76	22.88	39	33.99	33.99	62	23.41	5.58	5.53	3.25	1.18	1.98	2.08	2.31	0.23	0.18	4.59	2.38	3.92	1.9	3.02	2.72	2.81	5.08	1.69	1095	241932313	EES05458.1	1479	2.5e-161	hypothetical protein SORBI_3004G221400 [Sorghum bicolor]	XM_002452437.2	XM_002452437	972	0
Cluster-38255.77772-2F	B3-ARF	B3->B3-ARF	Cluster-38255.77772	2178.33	2745	2608.01	1200.04	936	1370	1628.9	1151.99	2480.01	959	899	1220	915	1237.01	921	960	1336.02	1161	102.63	122.03	125.8	52.77	43.83	62.82	69.25	51.72	129.48	42.93	41.73	61.83	45.31	56.42	43.67	47.12	64.73	49.65	1645	1205957270	XP_021316414.1	1972	2.6e-218	auxin response factor 23-like isoform X2 [Sorghum bicolor]	XM_008678669.3	XM_008678669	741	0
Cluster-38255.85435-1F	B3-ARF	B3->B3-ARF	Cluster-38255.85435	7807	8912	5485	5529	5477	6217.95	4272.98	4040	3434	2666	1749.64	2126	5932.09	3697	4866	2890	3234	4408	130.37	141.7	94.41	86.23	90.78	100.89	63.75	65.13	64.49	44.38	28.85	40.15	105.2	60.32	82.5	52.04	55.96	66.86	4141	241931430	EES04575.1	3913	0	hypothetical protein SORBI_3004G051900 [Sorghum bicolor]	XM_021459383.1	XM_021459383	2363	0
Cluster-38255.75030-0R	B3-ARF	B3->B3-ARF	Cluster-38255.75030	770	784	541	678	285	327	770	365	593	367	328	381	208	354	257	260	754	388	11.21	10.8	8.11	9.31	4.14	4.69	10.16	5.11	9.61	5.12	4.75	5.99	3.22	4.98	3.78	3.97	11.32	5.15	4642	992155468	KXG19536.1	1695	9.6e-186	hypothetical protein SORBI_3010G073600 [Sorghum bicolor]	XM_003564100.4	XM_003564100	1789	0
Cluster-38255.86396-2R	B3-ARF	B3->B3-ARF	Cluster-38255.86396	559	468	347	238.99	216.79	290	296	200.98	122	953.74	1049	638	357	245	364	598	305	260	19.93	15.76	12.69	7.98	7.7	10.1	9.54	6.85	4.83	32.41	36.96	24.5	13.43	8.45	13.08	22.26	11.19	8.43	2076	242039347	XP_002467068.1	2677	5.8e-300	auxin response factor 22 [Sorghum bicolor]	XM_002467023.2	XM_002467023	1424	0
Cluster-38255.83839-2F	BBR-BPC	BBR-BPC	Cluster-38255.83839	279	266	336	122	148	177.01	199.01	172	244	97	113.02	97	205.04	218	150	195	309	225	17.47	15.7	21.48	7.1	9.19	10.73	11.22	10.22	16.9	5.75	6.94	6.52	13.43	13.23	9.43	12.69	19.88	12.76	1313	530279311	AGT17153.1	1620	1.3e-177	basic pentacysteine 6 [Saccharum hybrid cultivar R570]	XM_002437709.2	XM_002437709	876	0
Cluster-38255.83276-0F	BBR-BPC	BBR-BPC	Cluster-38255.83276	583.76	550.02	640	374	385	514	443	462	426	381	463	339	538	517.9	464	421	528	458	13.44	11.97	15.15	8.1	8.84	11.61	9.23	10.21	10.9	8.39	10.57	8.42	13.12	11.52	10.78	10.14	12.52	9.61	3048	1205935409	XP_021309578.1	831	9.7e-86	protein Barley B recombinant [Sorghum bicolor]	XM_021449620.1	XM_021449620	650	0
Cluster-38255.83276-1F	BBR-BPC	BBR-BPC	Cluster-38255.83276	583.76	550.02	640	374	385	514	443	462	426	381	463	339	538	517.9	464	421	528	458	13.44	11.97	15.15	8.1	8.84	11.61	9.23	10.21	10.9	8.39	10.57	8.42	13.12	11.52	10.78	10.14	12.52	9.61	3048	1205935409	XP_021309578.1	831	9.7e-86	protein Barley B recombinant [Sorghum bicolor]	XM_021449620.1	XM_021449620	650	0
Cluster-38255.81620-0R	BES1	BES1	Cluster-38255.81620	60	95	97	13	28	21	33	14	8	86	82	92	22	49	37	31	15	26	3.28	4.9	5.42	0.66	1.52	1.11	1.63	0.73	0.48	4.46	4.41	5.4	1.26	2.59	2.03	1.76	0.84	1.29	1460	1174563190	OQU89034.1	258	1.3e-19	hypothetical protein SORBI_3002G136200 [Sorghum bicolor]	XM_002459804.2	XM_002459804	500	0
Cluster-38255.79907-2R	BES1	BES1	Cluster-38255.79907	347	371	382	134.33	87	105	71	60	28	374	418	287	126	111	194	155	262	100	15.98	16.12	18.01	5.78	3.98	4.71	2.95	2.63	1.43	16.37	18.97	14.22	6.1	4.95	8.99	7.44	12.41	4.18	1676	241926460	EER99604.1	755	3.5e-77	hypothetical protein SORBI_3002G353200 [Sorghum bicolor]	XM_002463038.2	XM_002463038	943	0
Cluster-38255.81173-2R	BES1	BES1	Cluster-38255.81173	3096	3357.85	2312.08	1237	1506.94	1414	1360	738.14	555	4700	4259	5416	913.26	862	1624	1563	1297	1129	145.76	149.16	111.44	54.36	70.51	64.79	57.77	33.12	28.95	210.24	197.55	274.26	45.19	39.29	76.94	76.66	62.8	48.25	1646	242051671	XP_002454981.1	1303	9.7e-141	protein BZR1 homolog 2 [Sorghum bicolor]	XM_002454936.2	XM_002454936	1023	0
Cluster-38255.86212-2R	BES1	BES1	Cluster-38255.86212	113	136	128	165	132	162	100	166	127	166	110	132	188	219	141	118	110	141	25.14	28.16	28.37	32.6	28.5	33.24	19.64	33.56	30.73	33.55	23.1	31.04	41.68	47.93	30.9	26.59	24.9	27.82	586	219362897	NP_001136786.1	337	3.5e-29	BES transcription factor [Zea mays]	XM_002437087.2	XM_002437087	339	2.83e-176
Cluster-38255.75041-0R	BES1	BES1	Cluster-38255.75041	1008	902	884	1177	1165	1101.17	1058	1424	1224.02	839	641	906	988	867	863	817	543	822	27.4	23.18	24.69	30.05	31.57	29.33	26.02	37.11	36.96	21.79	17.26	26.55	28.41	22.78	23.67	23.22	15.2	20.34	2628	241915355	EER88499.1	1020	1e-107	hypothetical protein SORBI_3010G163900 [Sorghum bicolor]	XM_002437087.2	XM_002437087	1129	0
Cluster-38255.75041-1R	BES1	BES1	Cluster-38255.75041	1008	902	884	1177	1165	1101.17	1058	1424	1224.02	839	641	906	988	867	863	817	543	822	27.4	23.18	24.69	30.05	31.57	29.33	26.02	37.11	36.96	21.79	17.26	26.55	28.41	22.78	23.67	23.22	15.2	20.34	2628	241915355	EER88499.1	1020	1e-107	hypothetical protein SORBI_3010G163900 [Sorghum bicolor]	XM_002437087.2	XM_002437087	1129	0
Cluster-38255.62603-1R	BES1	BES1	Cluster-38255.62603	24	34.65	14	14	14	10.99	7	15	9	148	163.15	95	24	30	62	47	58	34	1.42	1.93	0.84	0.77	0.82	0.63	0.37	0.84	0.59	8.27	9.45	6.02	1.48	1.71	3.68	2.88	3.52	1.82	1375	--	--	--	--	--	KX702331.1	KX702331	123	8.12e-56
Cluster-38255.102770-1R	BES1	BES1	Cluster-38255.102770	12	22	31	13.67	7	17	2	8	4	15	4	6	9	6	10	3	15	8	0.9	1.55	2.36	0.94	0.52	1.22	0.13	0.56	0.33	1.06	0.29	0.48	0.7	0.43	0.75	0.23	1.15	0.54	1150	1394870332	PWZ14928.1	185	2.9e-11	Protein BZR1 1 [Zea mays]	KX702321.1	KX702321	215	4.87e-107
Cluster-38255.25894-2F	bHLH	bHLH	Cluster-38255.25894	9	14	3	0	0	0	0	0	0	35	13	25	0	0	0	0	1	0	0.55	0.81	0.19	0	0	0	0	0	0	2.03	0.78	1.64	0	0	0	0	0.06	0	1337	1205979335	XP_021302742.1	510	7.1e-49	transcription factor MYC2-like [Sorghum bicolor]	XM_021447067.1	XM_021447067	425	0
Cluster-38255.44717-1R	bHLH	bHLH	Cluster-38255.44717	7	44	43	4	4	3	18	6	14	19	5	38	1	0	1	3	4	0	0.19	1.12	1.19	0.1	0.11	0.08	0.44	0.15	0.42	0.49	0.13	1.1	0.03	0	0.03	0.08	0.11	0	2657	1205956094	XP_021316051.1	1534	2.6e-167	transcription factor BIM2 [Sorghum bicolor]	XM_021460376.1	XM_021460376	1105	0
Cluster-38255.78570-1F	bHLH	bHLH	Cluster-38255.78570	1457.9	1494.64	1194.48	487.11	539.78	604.83	598.88	526.1	379.09	786.96	836.28	806.82	348.43	353.56	495.89	298.25	353.33	242.81	52.91	51.22	44.46	16.55	19.5	21.44	19.64	18.25	15.26	27.21	29.98	31.53	13.34	12.41	18.14	11.3	13.2	8.01	2045	1205971076	XP_021320712.1	800	2.5e-82	transcription factor ILR3-like [Sorghum bicolor]	XM_021465037.1	XM_021465037	653	0
Cluster-38255.42567-1R	bHLH	bHLH	Cluster-38255.42567	94.71	85	104	21	27	26	13	4	0	77	119	66	27	17	42	29	38	23	3.98	3.37	4.48	0.83	1.13	1.07	0.49	0.16	0	3.08	4.94	2.99	1.19	0.69	1.78	1.27	1.64	0.88	1807	1205952921	XP_021315043.1	572	6.2e-56	transcription factor bHLH82 isoform X2 [Sorghum bicolor]	XM_021459368.1	XM_021459368	722	0
Cluster-38255.60094-2R	bHLH	bHLH	Cluster-38255.60094	24	82	34	5	0	2	0	3	0	4	9	8	3	1	1	1	0	7	1.37	4.41	1.98	0.27	0	0.11	0	0.16	0	0.22	0.5	0.49	0.18	0.06	0.06	0.06	0	0.36	1412	242052339	XP_002455315.1	723	1.5e-73	transcription factor bHLH69 [Sorghum bicolor]	XM_002455270.2	XM_002455270	665	0
Cluster-38255.71329-1R	bHLH	bHLH	Cluster-38255.71329	99	113	175	13	61	35	64	9	55	37	11	25	18	10	12	5	60	4	4.34	4.68	7.86	0.53	2.66	1.5	2.53	0.38	2.68	1.54	0.48	1.18	0.83	0.42	0.53	0.23	2.71	0.16	1744	242037023	XP_002465906.1	1212	3.7e-130	transcription factor bHLH61 [Sorghum bicolor]	XM_002465861.2	XM_002465861	915	0
Cluster-38255.77398-1R	bHLH	bHLH	Cluster-38255.77398	91	115	127	18	8	21	3	0	19	78	49	67	26	43	9	6	20	6	4.9	5.84	7	0.9	0.43	1.1	0.15	0	1.13	3.98	2.6	3.88	1.47	2.24	0.49	0.34	1.11	0.29	1477	1142703329	AQK67253.1	1258	1.4e-135	Transcription factor bHLH93 [Zea mays]	XM_002437565.2	XM_002437565	1101	0
Cluster-38255.78404-0R	bHLH	bHLH	Cluster-38255.78404	628.71	694.96	364.44	130.73	234.14	110	138	35	8	1051.68	1751.86	813.01	63.74	106.69	154.68	102	240.38	44	20.75	21.67	12.35	4.05	7.7	3.55	4.12	1.11	0.29	33.11	57.18	28.91	2.22	3.41	5.15	3.52	8.17	1.32	2218	241927803	EES00948.1	687	3.5e-69	hypothetical protein SORBI_3003G195600 [Sorghum bicolor]	XM_002455783.2	XM_002455783	546	0
Cluster-38255.1915-1R	bHLH	bHLH	Cluster-38255.1915	1	0	51	1	2	0	0	2	0	0	0	0	118	9	0	6	145	0	0.02	0	1.16	0.02	0.04	0	0	0.04	0	0	0	0	2.76	0.19	0	0.14	3.3	0	3166	1344044953	XP_023902488.1	705	4.1e-71	homeobox protein 5-like [Quercus suber]	XM_018185500.1	XM_018185500	248	6.17e-125
Cluster-38255.43503-1F	bHLH	bHLH	Cluster-38255.43503	94	95	52	3	12	14	14	18	12	69	60	65	9	24	26	29	20	14	2.62	2.51	1.49	0.08	0.33	0.38	0.35	0.48	0.37	1.84	1.66	1.95	0.27	0.65	0.73	0.85	0.57	0.36	2568	242033101	XP_002463945.1	1512	8.8e-165	transcription factor bHLH49 isoform X2 [Sorghum bicolor]	XM_002463900.2	XM_002463900	1161	0
Cluster-105850.0-1R	bHLH	bHLH	Cluster-105850.0	10	13	28	0	2	1	0	0	0	3	14	51.04	0	3	3	0	3	0	0.63	0.77	1.81	0	0.13	0.06	0	0	0	0.18	0.87	3.46	0	0.18	0.19	0	0.19	0	1304	1174565985	OQU91213.1	982	1.3e-103	hypothetical protein SORBI_3001G141100 [Sorghum bicolor]	XM_002466643.2	XM_002466643	523	0
Cluster-38255.63301-1F	bHLH	bHLH	Cluster-38255.63301	368.99	396	322.97	91	98	63	185	41	199	110.99	44	105.1	191	189	261	91	321	80	9.79	9.93	8.8	2.27	2.59	1.64	4.44	1.04	5.87	2.81	1.16	3.01	5.36	4.85	6.99	2.52	8.77	1.93	2685	1390141088	AWK91182.1	2040	5.5e-226	phytochrome-interacting factor-3 [Saccharum hybrid cultivar SP80-3280]	MG766281.1	MG766281	1123	0
Cluster-38255.72906-1F	bHLH	bHLH	Cluster-38255.72906	833.56	1204.92	696.33	147	225	451.45	151	68	8	2860.18	2451.56	2660.62	198	411.99	648.72	509.17	388	164	62.4	84.91	53.12	10.19	16.67	32.6	10.16	4.81	0.66	201.91	179.52	213.63	15.44	29.93	48.7	39.52	29.81	11.1	1148	1394889424	PWZ34015.1	671	1.3e-67	Transcription factor bHLH167 [Zea mays]	XM_002457468.2	XM_002457468	460	0
Cluster-38255.84456-2R	bHLH	bHLH	Cluster-38255.84456	65	95	62	7	6	9	20	12	0	9	13	36	27	27	3	6	37	0	3.07	4.24	3	0.31	0.28	0.41	0.85	0.54	0	0.4	0.61	1.83	1.34	1.24	0.14	0.3	1.8	0	1641	1492274958	RLN39563.1	778	7.3e-80	transcription factor bHLH30-like [Panicum miliaceum]	XM_002468103.2	XM_002468103	1025	0
Cluster-38255.84465-1R	bHLH	bHLH	Cluster-38255.84465	135	155	103	30	60.7	34	43.32	30	29.11	25	24	23	22.57	12	23	6	21	9.35	4.69	5.08	3.67	0.98	2.1	1.15	1.36	1	1.12	0.83	0.82	0.86	0.83	0.4	0.81	0.22	0.75	0.3	2123	1149753732	XP_020199037.1	666	9.1e-67	uncharacterized protein LOC109784843 [Aegilops tauschii subsp. tauschii]	XM_021452399.1	XM_021452399	322	3.01e-166
Cluster-38255.102577-0R	bHLH	bHLH	Cluster-38255.102577	6	12	6	0	0	0	2	1	5	1	8	6	0	3	0	1	0	0	0.38	0.71	0.39	0	0	0	0.11	0.06	0.35	0.06	0.5	0.41	0	0.18	0	0.07	0	0	1304	1142667320	ONM26642.1	1050	1.7e-111	Transcription factor ICE1 [Zea mays]	XM_002449533.2	XM_002449533	1070	0
Cluster-38255.115902-0R	bHLH	bHLH	Cluster-38255.115902	22	20	11	0	0	1	1	0	0	27	17	35	0	2	5	0	4	0	1.57	1.34	0.8	0	0	0.07	0.06	0	0	1.81	1.18	2.67	0	0.14	0.36	0	0.29	0	1192	241917568	EER90712.1	1044	7.6e-111	hypothetical protein SORBI_3001G051300 [Sorghum bicolor]	XM_002463669.2	XM_002463669	885	0
Cluster-38255.65888-2R	bHLH	bHLH	Cluster-38255.65888	893.96	893	847	232	223	274	200	117	112	649	791.99	585	305.01	318	262	244	277	100	21.41	20.22	20.85	5.22	5.33	6.44	4.34	2.69	2.98	14.86	18.8	15.11	7.74	7.36	6.33	6.11	6.83	2.18	2942	195652123	ACG45529.1	620	2.7e-61	BHLH transcription factor [Zea mays]	AC243252.2	AC243252	845	0
Cluster-38255.97364-1R	bHLH	bHLH	Cluster-38255.97364	150	190	117	35	42	33	45	13	40	91	109	116	39	47	32	56	84	21	4.81	5.76	3.85	1.05	1.34	1.04	1.31	0.4	1.42	2.79	3.46	4.01	1.32	1.46	1.04	1.88	2.77	0.61	2273	1205933427	XP_021308861.1	1916	1.1e-211	transcription factor bHLH49 isoform X1 [Sorghum bicolor]	XM_021453186.1	XM_021453186	1521	0
Cluster-38255.103041-0R	bHLH	bHLH	Cluster-38255.103041	0	0	0	6	87	7	0	0	0	0	0	0	1	6	1	0	0	0	0	0	0	0.24	3.77	0.3	0	0	0	0	0	0	0.05	0.25	0.04	0	0	0	1754	326521326	BAJ96866.1	263	4.1e-20	predicted protein [Hordeum vulgare subsp. vulgare]	--	--	--	--
Cluster-38255.27815-1F	bHLH	bHLH	Cluster-38255.27815	0	8	0	23	27	47	13	23	116	0	0	0	6	50	14	1	22	0	0	0.22	0	0.64	0.79	1.36	0.35	0.65	3.8	0	0	0	0.19	1.43	0.42	0.03	0.67	0	2446	--	--	--	--	--	--	--	--	--
Cluster-38255.37309-1R	bHLH	bHLH	Cluster-38255.37309	1	0	0	123	10	2	17	9	62	0	0	12	4	77	237	3	91.57	53	0.09	0	0	10.72	0.94	0.18	1.44	0.8	6.47	0	0	1.22	0.39	7.09	22.45	0.29	8.89	4.53	971	--	--	--	--	--	--	--	--	--
Cluster-38255.39458-1F	bHLH	bHLH	Cluster-38255.39458	0	0	0	25	0	0	0	0	0	0	7	0	0	0	0	0	1	2	0	0	0	2.38	0	0	0	0	0	0	0.71	0	0	0	0	0	0.11	0.19	913	--	--	--	--	--	--	--	--	--
Cluster-38255.106039-0R	bHLH	bHLH	Cluster-38255.106039	8	4	41	135	31	7	12	24	38	17	0	27	5	139	379	0	234.02	32	0.14	0.07	0.73	2.2	0.53	0.12	0.19	0.4	0.73	0.28	0	0.5	0.09	2.32	6.61	0	4.16	0.5	3964	1343966252	XP_023911461.1	792	4.2e-81	uncharacterized protein LOC112023070 [Quercus suber]	XM_020273552.1	XM_020273552	139	3.03e-64
Cluster-38255.11964-0F	bHLH	bHLH	Cluster-38255.11964	1	0	1	0	21	28	4	8	5	0	0	0	0	24	0	3	0	0	0.09	0	0.09	0	1.86	2.41	0.32	0.67	0.49	0	0	0	0	2.09	0	0.28	0	0	1010	1344056287	XP_023911546.1	205	1.2e-13	sterol regulatory element-binding protein 1-like [Quercus suber]	--	--	--	--
Cluster-38255.3724-1R	bHLH	bHLH	Cluster-38255.3724	0	0	0	0	19	6	0	0	0	0	0	0	2	8	23	3	216	0	0	0	0	0	0.83	0.26	0	0	0	0	0	0	0.09	0.34	1.02	0.14	9.79	0	1738	1343989426	XP_023876670.1	141	5.6e-06	sterol regulatory element-binding protein 1-like [Quercus suber]	--	--	--	--
Cluster-38255.57334-1R	bHLH	bHLH	Cluster-38255.57334	345	375.11	333	643.99	662	570.01	657	514	382.63	238.99	348	267	496.05	347	602.16	291	366.92	394	7.84	8.06	7.78	13.76	15.01	12.71	13.52	11.21	9.66	5.19	7.84	6.54	11.94	7.62	13.82	6.92	8.59	8.16	3084	241941893	EES15038.1	450	1.5e-41	hypothetical protein SORBI_3007G135900 [Sorghum bicolor]	XM_002445498.2	XM_002445498	564	0
Cluster-38255.61132-1R	bHLH	bHLH	Cluster-38255.61132	388.77	429.92	277.12	538.9	446.98	468.91	334.82	386.01	312.21	478.63	457.21	402.04	718.14	574.44	692.41	469.62	415.61	504.46	9.66	10.1	7.08	12.59	11.08	11.43	7.53	9.2	8.62	11.37	11.26	10.77	18.89	13.79	17.37	12.21	10.64	11.42	2846	670421136	XP_008651448.1	1322	1e-142	DNA binding protein isoform X1 [Zea mays]	XR_555436.3	XR_555436	776	0
Cluster-38255.63823-0F	bHLH	bHLH	Cluster-38255.63823	68	89	59	174.98	86	103	321	77	184	24	21	47	88	168.24	94	99.04	183	260	3.66	4.52	3.25	8.78	4.6	5.39	15.59	3.94	10.97	1.23	1.11	2.72	4.97	8.78	5.09	5.55	10.13	12.7	1477	241922215	EER95359.1	925	5.9e-97	hypothetical protein SORBI_3001G476500 [Sorghum bicolor]	XM_002468316.2	XM_002468316	693	0
Cluster-38255.74861-0R	bHLH	bHLH	Cluster-38255.74861	803.97	1012	289	5787.14	5128.11	5257.41	3908.98	2949.08	4045	805	1044	611	4561.9	2284.72	3241.01	2729.01	2525.79	2359.13	21.26	25.3	7.85	143.76	135.19	136.25	93.54	74.78	118.83	20.34	27.35	17.42	127.64	58.39	86.49	75.46	68.79	56.8	2693	242062246	XP_002452412.1	551	2.5e-53	transcription factor bHLH80 [Sorghum bicolor]	XM_002452367.2	XM_002452367	472	0
Cluster-38255.79551-1R	bHLH	bHLH	Cluster-38255.79551	2668.01	2858.7	1454.3	5055.66	4693.24	4896.78	5418.33	2611.01	3820.99	1403.13	1255.13	802	4370.24	2936.17	5732.85	2260.88	2989.44	2854.79	78.95	79.93	44.19	140.39	138.38	141.85	145.03	74.01	125.55	39.64	36.76	25.57	136.69	83.98	171.12	69.91	91.08	76.88	2439	1365613652	AVP12342.1	881	1.2e-91	flowering BHLH 3 [Saccharum hybrid cultivar SP80-3280]	MF383335.1	MF383335	420	0
Cluster-38255.17930-0R	bHLH	bHLH	Cluster-38255.17930	0	0	0	0	12	6	2	1	0	0	1	28	15	1	0	14	24	40	0	0	0	0	0.82	0.4	0.12	0.07	0	0	0.07	2.08	1.08	0.07	0	1.01	1.71	2.51	1216	1344030460	XP_023898338.1	391	4e-35	transcriptional regulator CBF1-like [Quercus suber]	XM_025315220.1	XM_025315220	803	0
Cluster-38255.36984-1F	bHLH	bHLH	Cluster-38255.36984	0	0	0	43	41	80	4	4	8	0	1	19	53	0	12	88	66	114	0	0	0	0.82	0.83	1.59	0.07	0.08	0.18	0	0.02	0.41	1.14	0	0.25	1.86	1.38	2.1	3425	--	--	--	--	--	XM_025316076.1	XM_025316076	977	0
Cluster-38255.78640-0F	bHLH	bHLH	Cluster-38255.78640	1158.72	1303.84	334.97	44877	38105.8	38099.8	28384.2	24148.9	27818.8	1248.95	1799.52	1193.82	39050.7	17730.4	27889	16952	25143.8	28917.2	23.32	24.82	6.93	850.05	765.25	753.02	517.39	466.88	622.41	24.06	35.94	25.92	833.29	344.66	566.88	357.13	521.39	530.36	3443	1205962112	XP_002448088.2	1196	5.2e-128	transcription factor bHLH129 isoform X2 [Sorghum bicolor]	XM_002448043.2	XM_002448043	863	0
Cluster-38255.80537-0F	bHLH	bHLH	Cluster-38255.80537	1448.38	1861.88	1698.15	1672.92	1985.7	1741.94	1892.75	709.4	492.87	2093.69	3404.79	1794.86	281.99	253	688.7	469	260.36	193	43.58	52.93	52.45	47.22	59.52	51.29	51.5	20.44	16.46	60.13	101.37	58.18	8.97	7.36	20.9	14.74	8.06	5.28	2404	1205948272	XP_021313618.1	979	5.3e-103	transcription factor bHLH101-like [Sorghum bicolor]	XM_021457943.1	XM_021457943	685	0
Cluster-38255.81260-1R	bHLH	bHLH	Cluster-38255.81260	391	461.88	179	804.17	856	1045	984	475.38	531	224.02	225.05	173.91	509	340	682.37	303	356.03	372.97	6.4	7.16	3.02	12.41	14	16.83	14.61	7.49	9.67	3.52	3.66	3.07	8.85	5.38	11.29	5.2	6.01	5.57	4161	241945715	EES18860.1	775	4.1e-79	hypothetical protein SORBI_3009G007500 [Sorghum bicolor]	XR_002453549.1	XR_002453549	215	1.8e-106
Cluster-38255.92960-0R	bHLH	bHLH	Cluster-38255.92960	251	300	267	253	490	340	597	460	342.99	233	213	238.32	273	180	171	152.99	141	178	9.78	11.04	10.67	9.23	19	12.93	21.02	17.13	14.83	8.65	8.2	10	11.21	6.79	6.71	6.22	5.65	6.3	1925	241942323	EES15468.1	1531	4.1e-167	hypothetical protein SORBI_3007G223300 [Sorghum bicolor]	XM_002445928.2	XM_002445928	793	0
Cluster-38255.13959-0F	bHLH	bHLH	Cluster-38255.13959	2	0	4	51	7	1	5	5	40	0	0	9	0	40	175	0	143	19	0.05	0	0.1	1.12	0.16	0.02	0.11	0.11	1.04	0	0	0.23	0	0.91	4.14	0	3.46	0.41	2997	1343993746	XP_023878936.1	753	1.1e-76	phosphorus acquisition-controlling protein-like [Quercus suber]	XM_014705716.1	XM_014705716	107	1.41e-46
Cluster-38255.33075-2R	bHLH	bHLH	Cluster-38255.33075	1	0	0	4	56	29	17	13	16	0	0	0	7	32	2	1	0	0	0.08	0	0	0.31	4.62	2.33	1.27	1.02	1.47	0	0	0	0.61	2.59	0.17	0.09	0	0	1062	--	--	--	--	--	--	--	--	--
Cluster-38255.40659-2R	bHLH	bHLH	Cluster-38255.40659	0	0	0	8	9	7	6	0	0	10	4	158	25	0	0	41	16	29	0	0	0	0.35	0.41	0.32	0.25	0	0	0.44	0.18	7.88	1.22	0	0	1.98	0.76	1.22	1667	326521326	BAJ96866.1	218	6.4e-15	predicted protein [Hordeum vulgare subsp. vulgare]	XM_025310948.1	XM_025310948	993	0
Cluster-38255.65981-1R	bHLH	bHLH	Cluster-38255.65981	6	0	20	252	37	9	46	18	142	4	0	20	2	355	439	2	345	43	0.1	0	0.36	4.12	0.64	0.15	0.72	0.3	2.74	0.07	0	0.37	0.04	5.94	7.69	0.04	6.16	0.68	3948	1343989426	XP_023876670.1	1290	7.5e-139	sterol regulatory element-binding protein 1-like [Quercus suber]	XM_016789893.1	XM_016789893	102	1.12e-43
Cluster-38255.75574-0F	bHLH	bHLH	Cluster-38255.75574	21.65	40.47	11	144.08	139.15	146.33	67.03	74.1	55.92	21.8	25	19.45	187.71	98.35	179.27	60.05	67.26	70.94	35.38	60.35	16.9	176.93	200.49	180.48	89.98	93.51	96.24	27.72	33.33	31.42	249.56	176.2	268.67	90.86	110.85	95.67	320	1365613648	AVP12340.1	522	6.8e-51	flowering BHLH 1 [Saccharum hybrid cultivar SP80-3280]	MF383333.1	MF383333	284	5.52e-146
Cluster-64108.0-1R	bHLH	bHLH	Cluster-64108.0	0	0	0	13	2	1	1	2	0	0	0	2	1	7	35	0	24	2	0	0	0	0.99	0.16	0.08	0.07	0.16	0	0	0	0.18	0.09	0.56	2.88	0	2.02	0.15	1073	--	--	--	--	--	--	--	--	--
Cluster-38255.35823-2R	bHLH	bHLH	Cluster-38255.35823	0	0	0	0	22	0	33	10	3	0	0	6	12	50	10	18	76	293	0	0	0	0	0.66	0	0.9	0.29	0.1	0	0	0.19	0.38	1.46	0.3	0.57	2.36	8.04	2400	--	--	--	--	--	--	--	--	--
Cluster-38255.67681-2F	bHLH	bHLH	Cluster-38255.67681	439	167.98	237	548	763	771	585	396	107	178	156	79	165	378	640	313	279	325	12.22	4.42	6.77	14.32	21.17	21.02	14.73	10.56	3.31	4.73	4.3	2.37	4.86	10.17	17.97	9.11	8	8.23	2574	1205941920	XP_002457184.2	1175	1.1e-125	putative transcription factor bHLH041 [Sorghum bicolor]	XM_002457139.2	XM_002457139	655	0
Cluster-91770.0-1F	bHLH	bHLH	Cluster-91770.0	0	0	0	0	7	11	0	0	0	0	0	0	1	10	0	0	0	0	0	0	0	0	0.83	1.26	0	0	0	0	0	0	0.12	1.17	0	0	0	0	830	--	--	--	--	--	--	--	--	--
Cluster-113421.0-2F	bHLH	bHLH	Cluster-113421.0	2	12	1	2	5	1	0	4	0	4	3	9	0	0	1	0	4	0	0.16	0.88	0.08	0.14	0.39	0.08	0	0.3	0	0.29	0.23	0.75	0	0	0.08	0	0.32	0	1112	1394885242	PWZ29834.1	817	1.5e-84	Transcription factor bHLH84 [Zea mays]	XM_008679730.3	XM_008679730	561	0
Cluster-26223.0-0F	bHLH	bHLH	Cluster-26223.0	0	0	0	0	0	0	0	0	0	5	5	0	0	0	0	0	0	0	0	0	0	0	0	0	0	0	0	3.27	3.42	0	0	0	0	0	0	0	373	--	--	--	--	--	--	--	--	--
Cluster-38255.106005-0R	bHLH	bHLH	Cluster-38255.106005	6	0	3	18	6	4	1	0	6	0	0	5	4	12	65	0	28	9	0.3	0	0.15	0.84	0.3	0.19	0.05	0	0.33	0	0	0.27	0.21	0.58	3.26	0	1.44	0.41	1570	1344025842	XP_023895892.1	550	1.9e-53	transcriptional regulator of yeast form adherence 6-like [Quercus suber]	XM_018177410.1	XM_018177410	198	1.89e-97
Cluster-38255.106306-0R	bHLH	bHLH	Cluster-38255.106306	9	8	4	17	10.3	9	12.68	3	16.89	7	0	1	2.43	8	16	16	9	48.65	0.82	0.69	0.37	1.43	0.93	0.79	1.04	0.26	1.7	0.6	0	0.1	0.23	0.71	1.46	1.51	0.84	4	997	1238286802	PAN09435.1	569	7.6e-56	hypothetical protein PAHAL_2G023300 [Panicum hallii]	XM_021452399.1	XM_021452399	582	0
Cluster-38255.109619-0R	bHLH	bHLH	Cluster-38255.109619	0	0	1	6	12	0	19	81	135.76	0	0	0	0	75	296	12	178.12	34	0	0	0.05	0.25	0.53	0	0.76	3.42	6.67	0	0	0	0	3.22	13.2	0.55	8.12	1.37	1730	--	--	--	--	--	XM_013419752.1	XM_013419752	35	8.51e-07
Cluster-38255.119363-2R	bHLH	bHLH	Cluster-38255.119363	0	0	0	0	0	0	0	1	0	0	0	0	12	1	6	0	0	0	0	0	0	0	0	0	0	0.12	0	0	0	0	1.59	0.13	0.77	0	0	0	793	--	--	--	--	--	--	--	--	--
Cluster-38255.14822-2F	bHLH	bHLH	Cluster-38255.14822	0	0	0	0	1	0	0	0	0	0	0	0	4	0	0	24	10	77	0	0	0	0	0.04	0	0	0	0	0	0	0	0.19	0	0	1.11	0.45	3.09	1733	--	--	--	--	--	XM_028642687.1	XM_028642687	82	6.36e-33
Cluster-38255.23590-1R	bHLH	bHLH	Cluster-38255.23590	0	0	5	0	0	0	0	0	0	39	16	45	0	0	0	0	0	0	0	0	0.24	0	0	0	0	0	0	1.73	0.74	2.26	0	0	0	0	0	0	1655	669163212	XP_008617168.1	176	4.7e-10	hypothetical protein SDRG_12864 [Saprolegnia diclina VS20]	--	--	--	--
Cluster-38255.28945-0R	bHLH	bHLH	Cluster-38255.28945	17	12	20	5	1	7	48	6	0	0	0	3	0	4	3	1	0	6	1.27	0.84	1.52	0.35	0.07	0.5	3.23	0.42	0	0	0	0.24	0	0.29	0.22	0.08	0	0.41	1149	242061496	XP_002452037.1	726	5.5e-74	transcription factor bHLH35 isoform X1 [Sorghum bicolor]	XM_002451992.2	XM_002451992	595	0
Cluster-38255.35494-0R	bHLH	bHLH	Cluster-38255.35494	69	127	36	21	31	26	7	20	7	167	226	259	33	29	62	23	131	15	2.17	3.78	1.16	0.62	0.97	0.8	0.2	0.6	0.24	5.02	7.05	8.79	1.1	0.88	1.97	0.76	4.25	0.43	2309	1205978872	XP_002439246.2	758	2.1e-77	transcription factor APG isoform X1 [Sorghum bicolor]	XM_002439201.2	XM_002439201	856	0
Cluster-38255.36758-0R	bHLH	bHLH	Cluster-38255.36758	0	0	0	14	0	0	0	0	0	0	0	0	0	0	0	0	0	6	0	0	0	2.71	0	0	0	0	0	0	0	0	0	0	0	0	0	1.16	592	194701968	ACF85068.1	216	3.9e-15	unknown [Zea mays]	--	--	--	--
Cluster-38255.36759-0F	bHLH	bHLH	Cluster-38255.36759	0	0	0	5	0	0	0	0	0	0	0	0	0	0	0	0	0	0	0	0	0	2.69	0	0	0	0	0	0	0	0	0	0	0	0	0	0	391	--	--	--	--	--	--	--	--	--
Cluster-38255.37558-1F	bHLH	bHLH	Cluster-38255.37558	0	0	0	219	0	0	0	0	0	0	20	0	0	0	0	0	3	2	0	0	0	4.86	0	0	0	0	0	0	0.47	0	0	0	0	0	0.07	0.04	2981	1344053917	XP_023910283.1	435	7.8e-40	protein esc1-like [Quercus suber]	--	--	--	--
Cluster-38255.43456-0F	bHLH	bHLH	Cluster-38255.43456	19	26	10	10	8	17	12	5	5	6	5	12	2	2	15	2	14	4	1.35	1.74	0.72	0.66	0.56	1.16	0.77	0.34	0.39	0.4	0.35	0.91	0.15	0.14	1.07	0.15	1.02	0.26	1195	242045924	XP_002460833.1	943	3.9e-99	transcription factor UDT1 [Sorghum bicolor]	XM_002460788.2	XM_002460788	637	0
Cluster-38255.47225-2F	bHLH	bHLH	Cluster-38255.47225	1	17	0	0	0	0	82	0	0	0	0	0	0	0	0	0	0	0	0.07	1.17	0	0	0	0	5.37	0	0	0	0	0	0	0	0	0	0	0	1172	--	--	--	--	--	--	--	--	--
Cluster-38255.51999-0F	bHLH	bHLH	Cluster-38255.51999	18	19	16	4	3	7	1	2	0	9	4	18	1	8	0	5	23	3	1.66	1.65	1.5	0.34	0.27	0.62	0.08	0.17	0	0.78	0.36	1.78	0.1	0.72	0	0.48	2.18	0.25	989	241934278	EES07423.1	778	4.4e-80	hypothetical protein SORBI_3004G275500 [Sorghum bicolor]	XM_002454402.2	XM_002454402	499	0
Cluster-38255.56048-1F	bHLH	bHLH	Cluster-38255.56048	16	14	23	12	21	49	64	59	12	28	28	8	0	3	27	37	8	13	0.82	0.68	1.21	0.57	1.07	2.44	2.96	2.88	0.68	1.36	1.41	0.44	0	0.15	1.39	1.98	0.42	0.6	1536	1205982954	XP_021303911.1	761	6.4e-78	uncharacterized protein LOC8065916 isoform X2 [Sorghum bicolor]	XM_021448236.1	XM_021448236	347	2.74e-180
Cluster-38255.65427-0R	bHLH	bHLH	Cluster-38255.65427	11	0	0	0	0	0	0	0	0	0	0	1	0	13	8	3	0	0	1.43	0	0	0	0	0	0	0	0	0	0	0.14	0	1.65	1.04	0.4	0	0	788	1492321406	RLN74860.1	541	1.1e-52	hypothetical protein BBO99_00008698 [Phytophthora kernoviae]	XM_009533825.1	XM_009533825	123	4.57e-56
Cluster-38255.72667-2F	bHLH	bHLH	Cluster-38255.72667	455	480	585	145	296	247	280	187	174	432	392	214	117	226	224	119	140	98	29.95	29.76	39.29	8.86	19.31	15.73	16.59	11.67	12.66	26.88	25.3	15.12	8.04	14.42	14.8	8.13	9.46	5.84	1264	1142668219	ONM27541.1	840	3.6e-87	Transcription factor BPE [Zea mays]	XM_008672711.2	XM_008672711	607	0
Cluster-38255.7871-2R	bHLH	bHLH	Cluster-38255.7871	0	0	0	0	0	0	0	0	0	0	0	0	0	0	2	117	0	0	0	0	0	0	0	0	0	0	0	0	0	0	0	0	0.13	7.85	0	0	1282	--	--	--	--	--	--	--	--	--
Cluster-38255.82416-0F	bHLH	bHLH	Cluster-38255.82416	328.99	298	209	188	128	195	88	93	56	471	313.01	600	406	427.01	523.01	321	307	888.47	10.59	9.07	6.91	5.68	4.11	6.14	2.56	2.87	2	14.47	9.97	20.81	13.81	13.29	16.98	10.8	10.18	26.03	2266	992168779	KXG29296.1	929	3.1e-97	hypothetical protein SORBI_3004G012100 [Sorghum bicolor]	XM_021459207.1	XM_021459207	696	0
Cluster-38255.88799-0R	bHLH	bHLH	Cluster-38255.88799	47	94	47	36	32	65	128	20	50	61	84	39	67	78	76.96	20	70	47	2.7	5.09	2.76	1.92	1.82	3.62	6.62	1.09	3.18	3.32	4.74	2.41	4.03	4.34	4.44	1.19	4.13	2.45	1404	514718406	XP_004953984.1	877	2.1e-91	transcription factor bHLH94 [Setaria italica]	XM_021458651.1	XM_021458651	830	0
Cluster-38255.99723-2F	bHLH	bHLH	Cluster-38255.99723	35	49	48	17	33	25	34	36	71	2	2	1	7	11	3	14	11	15	2.82	3.72	3.94	1.27	2.63	1.94	2.46	2.74	6.32	0.15	0.16	0.09	0.59	0.86	0.24	1.17	0.91	1.09	1088	1162460104	XP_020405055.1	958	6.5e-101	uncharacterized protein LOC100193144 isoform X1 [Zea mays]	XM_021457145.1	XM_021457145	713	0
Cluster-38536.0-0F	bHLH	bHLH	Cluster-38536.0	0	0	0	0	0	0	0	0	0	1	257	1	0	0	0	5	0	0	0	0	0	0	0	0	0	0	0	0.02	4.97	0.02	0	0	0	0.1	0	0	3548	1343989426	XP_023876670.1	415	1.9e-37	sterol regulatory element-binding protein 1-like [Quercus suber]	XM_023579394.1	XM_023579394	54	4.84e-17
Cluster-45981.0-2R	bHLH	bHLH	Cluster-45981.0	0	0	0	0	0	0	12	0	0	0	0	0	0	0	0	0	0	0	0	0	0	0	0	0	3.9	0	0	0	0	0	0	0	0	0	0	0	469	--	--	--	--	--	--	--	--	--
Cluster-50735.0-0R	bHLH	bHLH	Cluster-50735.0	0	0	0	0	0	3	0	0	0	0	0	0	6	0	0	0	0	0	0	0	0	0	0	1.84	0	0	0	0	0	0	3.98	0	0	0	0	0	379	194701968	ACF85068.1	186	7.4e-12	unknown [Zea mays]	CP034210.1	CP034210	35	1.74e-07
Cluster-50807.0-2R	bHLH	bHLH	Cluster-50807.0	0	0	0	0	0	0	0	0	0	0	0	0	0	0	0	0	3	1	0	0	0	0	0	0	0	0	0	0	0	0	0	0	0	0	1.93	0.54	395	1343966252	XP_023911461.1	169	7.2e-10	uncharacterized protein LOC112023070 [Quercus suber]	XM_025308639.1	XM_025308639	116	1.71e-52
Cluster-72519.0-1F	bHLH	bHLH	Cluster-72519.0	0	0	4	0	0	1	0	0	0	0	0	0	0	0	0	0	0	0	0	0	3.75	0	0	0.79	0	0	0	0	0	0	0	0	0	0	0	0	354	1344056287	XP_023911546.1	163	3.2e-09	sterol regulatory element-binding protein 1-like [Quercus suber]	--	--	--	--
Cluster-74586.0-2F	bHLH	bHLH	Cluster-74586.0	0	0	0	0	6	0	0	0	2	0	0	0	6	0	0	2	2	0	0	0	0	0	1.5	0	0	0	0.56	0	0	0	1.54	0	0	0.52	0.53	0	545	1344045799	XP_023902960.1	203	1.1e-13	uncharacterized protein LOC112014802 [Quercus suber]	XM_014689634.1	XM_014689634	37	1.99e-08
Cluster-7902.1-0F	bHLH	bHLH	Cluster-7902.1	0	0	0	0	0	0	0	0	0	0	0	0	0	0	46	0	0	0	0	0	0	0	0	0	0	0	0	0	0	0	0	0	4.43	0	0	0	960	--	--	--	--	--	--	--	--	--
Cluster-80580.0-2R	bHLH	bHLH	Cluster-80580.0	0	1	0	0	0	0	111	0	0	0	0	0	0	0	0	0	0	0	0	0.04	0	0	0	0	4.61	0	0	0	0	0	0	0	0	0	0	0	1678	1343998098	XP_023881215.1	140	7.1e-06	homeobox protein 2-like [Quercus suber]	--	--	--	--
Cluster-81652.0-1F	bHLH	bHLH	Cluster-81652.0	0	0	0	0	0	0	0	0	0	9	3	5	0	0	1	2	1	3	0	0	0	0	0	0	0	0	0	1.52	0.53	0.98	0	0	0.18	0.37	0.19	0.49	646	1205964866	XP_021318744.1	769	3.2e-79	anthocyanin regulatory R-S protein isoform X2 [Sorghum bicolor]	XM_021463069.1	XM_021463069	441	0
Cluster-82901.0-2R	bHLH	bHLH	Cluster-82901.0	0	1	0	2	5	2	1	1	108	0	0	0	0	2	0	2	0	0	0	0.07	0	0.13	0.35	0.14	0.06	0.07	8.52	0	0	0	0	0.14	0	0.15	0	0	1189	--	--	--	--	--	--	--	--	--
Cluster-85020.0-2F	bHLH	bHLH	Cluster-85020.0	0	1	0	0	0	0	0	0	0	32	35	0	0	0	0	2	0	1	0	0.06	0	0	0	0	0	0	0	1.86	2.11	0	0	0	0	0.13	0	0.06	1331	--	--	--	--	--	--	--	--	--
Cluster-86696.0-0R	bHLH	bHLH	Cluster-86696.0	0	0	0	0	0	1	0	0	11	0	0	0	0	0	0	0	0	0	0	0	0	0	0	0.56	0	0	7.79	0	0	0	0	0	0	0	0	0	390	194701968	ACF85068.1	302	2.7e-25	unknown [Zea mays]	LR026967.1	LR026967	162	4.53e-78
Cluster-106761.0-0R	bHLH	bHLH	Cluster-106761.0	0	0	0	0	0	0	0	0	4	0	0	0	0	0	0	0	0	0	0	0	0	0	0	0	0	0	4.3	0	0	0	0	0	0	0	0	0	352	326500038	BAJ90854.1	136	4.3e-06	predicted protein [Hordeum vulgare subsp. vulgare]	--	--	--	--
Cluster-115189.1-1R	bHLH	bHLH	Cluster-115189.1	0	0	0	0	0	0	0	0	0	0	0	1	4	2	0	0	0	0	0	0	0	0	0	0	0	0	0	0	0	0.64	2.26	1.27	0	0	0	0	398	645167619	AIB05435.1	179	5e-11	bHLH transcription factor, partial [Zea mays]	--	--	--	--
Cluster-12298.0-1F	bHLH	bHLH	Cluster-12298.0	0	0	0	0	0	0	0	0	0	0	0	0	9	0	0	0	0	0	0	0	0	0	0	0	0	0	0	0	0	0	3.38	0	0	0	0	0	460	326521326	BAJ96866.1	268	2.8e-21	predicted protein [Hordeum vulgare subsp. vulgare]	--	--	--	--
Cluster-17260.0-0F	bHLH	bHLH	Cluster-17260.0	0	0	0	0	0	0	0	0	0	0	33	0	0	0	0	0	0	0	0	0	0	0	0	0	0	0	0	0	3.39	0	0	0	0	0	0	0	901	--	--	--	--	--	--	--	--	--
Cluster-2427.1-2F	bHLH	bHLH	Cluster-2427.1	0	0	0	0	0	0	0	0	0	0	0	0	0	0	0	40	0	0	0	0	0	0	0	0	0	0	0	0	0	0	0	0	0	7.43	0	0	649	--	--	--	--	--	--	--	--	--
Cluster-38255.10298-0R	bHLH	bHLH	Cluster-38255.10298	0	0	5	3	0	0	0	1	6	0	1	0	0	16	21	0	10	1	0	0	0.35	0.19	0	0	0	0.06	0.45	0	0.07	0	0	1.05	1.43	0	0.69	0.06	1238	--	--	--	--	--	--	--	--	--
Cluster-38255.124635-0R	bHLH	bHLH	Cluster-38255.124635	0	0	0	0	0	0	0	0	0	0	0	0	0	0	0	2	4	0	0	0	0	0	0	0	0	0	0	0	0	0	0	0	0	1.61	3.39	0	368	194701968	ACF85068.1	215	3.1e-15	unknown [Zea mays]	--	--	--	--
Cluster-38255.124841-0F	bHLH	bHLH	Cluster-38255.124841	0	0	0	0	0	0	0	0	0	0	0	0	0	0	0	8	0	326	0	0	0	0	0	0	0	0	0	0	0	0	0	0	0	0.41	0	14.44	1598	--	--	--	--	--	--	--	--	--
Cluster-38255.13007-0R	bHLH	bHLH	Cluster-38255.13007	0	0	0	0	6	5	23	33	0	0	0	0	26	92	16	30	258	172	0	0	0	0	0.34	0.27	1.17	1.77	0	0	0	0	1.53	5.02	0.91	1.76	14.93	8.78	1426	--	--	--	--	--	--	--	--	--
Cluster-38255.15533-2F	bHLH	bHLH	Cluster-38255.15533	0	0	0	0	0	0	0	0	0	3	0	0	116	0	1	0	16	0	0	0	0	0	0	0	0	0	0	0.11	0	0	4.72	0	0.04	0	0.64	0	1939	--	--	--	--	--	XM_018389950.1	XM_018389950	1521	0
Cluster-38255.27705-2R	bHLH	bHLH	Cluster-38255.27705	0	0	0	0	0	0	1	4	509	0	0	0	0	0	0	0	0	0	0	0	0	0	0	0	0.05	0.19	28.45	0	0	0	0	0	0	0	0	0	1556	--	--	--	--	--	--	--	--	--
Cluster-38255.35095-0R	bHLH	bHLH	Cluster-38255.35095	9	5	4	3	27	14	0	0	0	0	0	0	0	20	31	3	583	0	0.23	0.12	0.11	0.07	0.69	0.35	0	0	0	0	0	0	0	0.5	0.8	0.08	15.4	0	2768	1343989426	XP_023876670.1	208	1.5e-13	sterol regulatory element-binding protein 1-like [Quercus suber]	--	--	--	--
Cluster-38255.55065-0F	bHLH	bHLH	Cluster-38255.55065	124	155	121	37	84	44	65	47	66	135	69	103	5	56	35	60	57	105	4.32	5.1	4.33	1.21	2.91	1.5	2.05	1.57	2.55	4.48	2.38	3.87	0.18	1.89	1.23	2.18	2.04	3.33	2117	241942185	EES15330.1	1277	1.3e-137	hypothetical protein SORBI_3007G197700 [Sorghum bicolor]	XM_002445790.2	XM_002445790	1151	0
Cluster-38255.57332-2R	bHLH	bHLH	Cluster-38255.57332	40	39.93	33	64	34	24	45	32	7	50	35	20	30	20	34	13	38	25	1.97	1.85	1.66	2.93	1.66	1.15	1.99	1.5	0.38	2.33	1.69	1.06	1.55	0.95	1.68	0.67	1.92	1.11	1590	1435129623	XP_025803043.1	833	3e-86	transcription factor bHLH30-like [Panicum hallii]	XM_002462320.2	XM_002462320	787	0
Cluster-38255.57681-0R	bHLH	bHLH	Cluster-38255.57681	169	137.57	119.06	34	52.01	111	104	41	13	94	174	72	62.99	28	112	38	76	61	5.63	4.33	4.07	1.06	1.73	3.62	3.13	1.31	0.48	2.99	5.73	2.58	2.22	0.9	3.76	1.32	2.61	1.85	2200	1205940294	XP_021311071.1	631	1.1e-62	transcription factor bHLH51 [Sorghum bicolor]	XM_021455396.1	XM_021455396	412	0
Cluster-38255.6202-0R	bHLH	bHLH	Cluster-38255.6202	0	0	0	0	0	0	0	0	0	0	0	0	0	4	0	29	0	0	0	0	0	0	0	0	0	0	0	0	0	0	0	2.35	0	16.2	0	0	407	--	--	--	--	--	--	--	--	--
Cluster-38255.73597-2R	bHLH	bHLH	Cluster-38255.73597	300	195.16	335.08	103.63	187.91	142	191.42	98	118	83.56	124.28	26.64	32.66	51.89	89.59	53.28	41.75	65.18	8.51	5.23	9.76	2.76	5.31	3.95	4.91	2.66	3.72	2.26	3.49	0.81	0.98	1.42	2.56	1.58	1.22	1.68	2531	955724782	XP_014660002.1	710	8.6e-72	transcription factor UNE10 isoform X2 [Setaria italica]	XM_008660124.3	XM_008660124	531	0
Cluster-38255.7670-0R	bHLH	bHLH	Cluster-38255.7670	0	0	0	0	0	0	0	0	0	0	0	0	0	0	0	60	0	0	0	0	0	0	0	0	0	0	0	0	0	0	0	0	0	5.8	0	0	979	--	--	--	--	--	--	--	--	--
Cluster-38255.78373-2R	bHLH	bHLH	Cluster-38255.78373	710	817	453	361	491.91	441	391	184	374	507	576	467	283	257	474	351	386	191	18.48	20.09	12.11	8.82	12.76	11.25	9.21	4.59	10.81	12.61	14.85	13.1	7.79	6.46	12.45	9.55	10.34	4.53	2732	242059665	XP_002458978.1	2001	1.9e-221	transcription factor bHLH79 [Sorghum bicolor]	XM_002458933.2	XM_002458933	1941	0
Cluster-38255.925-1F	bHLH	bHLH	Cluster-38255.925	0	0	0	0	0	0	0	0	0	0	0	0	0	1	0	0	0	14	0	0	0	0	0	0	0	0	0	0	0	0	0	0.39	0	0	0	4.8	460	--	--	--	--	--	--	--	--	--
Cluster-38255.94370-1R	bHLH	bHLH	Cluster-38255.94370	164	119	88	96	77	99	43	29	30	140	140	75	31	62	27	50	38	24	4.93	3.38	2.72	2.71	2.31	2.92	1.17	0.84	1	4.02	4.17	2.43	0.99	1.8	0.82	1.57	1.18	0.66	2404	1174565505	OQU90763.1	523	3.9e-50	hypothetical protein SORBI_3001G041500 [Sorghum bicolor]	NM_001367200.1	NM_001367200	505	0
Cluster-38255.96921-2R	bHLH	bHLH	Cluster-38255.96921	22	28	14	0	51	27	3	0	0	0	0	0	4	103	157	16	942	1	0.84	1.01	0.55	0	1.94	1.01	0.1	0	0	0	0	0	0.16	3.82	6.06	0.64	37.12	0.03	1954	326521326	BAJ96866.1	263	4.5e-20	predicted protein [Hordeum vulgare subsp. vulgare]	--	--	--	--
Cluster-39561.0-0F	bHLH	bHLH	Cluster-39561.0	0	0	0	0	0	0	0	0	13	0	0	0	0	0	0	0	0	0	0	0	0	0	0	0	0	0	15.32	0	0	0	0	0	0	0	0	0	345	--	--	--	--	--	XM_018297624.1	XM_018297624	39	9.4e-10
Cluster-40939.0-2R	bHLH	bHLH	Cluster-40939.0	0	0	0	0	0	0	0	1	0	0	0	0	64	0	0	0	3	0	0	0	0	0	0	0	0	0.06	0	0	0	0	4.5	0	0	0	0.21	0	1242	194701968	ACF85068.1	900	3.9e-94	unknown [Zea mays]	BT040063.1	BT040063	997	0
Cluster-49249.0-1R	bHLH	bHLH	Cluster-49249.0	0	0	0	0	0	2	0	0	0	0	3	0	2	3	1	12	1	3	0	0	0	0	0	0.34	0	0	0	0	0.52	0	0.37	0.53	0.18	2.22	0.18	0.49	651	--	--	--	--	--	--	--	--	--
Cluster-5014.0-2F	bHLH	bHLH	Cluster-5014.0	0	0	0	0	0	0	0	0	0	0	0	0	0	0	0	37	0	0	0	0	0	0	0	0	0	0	0	0	0	0	0	0	0	3.4	0	0	1016	--	--	--	--	--	--	--	--	--
Cluster-57075.0-0F	bHLH	bHLH	Cluster-57075.0	0	0	0	0	4	1	21	7	0	0	0	1	0	0	0	0	0	1	0	0	0	0	0.34	0.08	1.6	0.56	0	0	0	0.09	0	0	0	0	0	0.08	1048	1001015974	AML78280.1	160	2.1e-08	putative LOV domain-containing protein [Gloeochaete wittrockiana]	--	--	--	--
Cluster-57698.0-1R	bHLH	bHLH	Cluster-57698.0	0	0	0	0	4	0	0	2	0	0	0	0	0	5	0	5	14	4	0	0	0	0	0.95	0	0	0.44	0	0	0	0	0	1.21	0	1.24	3.49	0.87	559	--	--	--	--	--	--	--	--	--
Cluster-57868.0-0R	bHLH	bHLH	Cluster-57868.0	0	0	0	0	2	0	0	0	0	0	0	0	0	1	0	2	12	7	0	0	0	0	0.42	0	0	0	0	0	0	0	0	0.21	0	0.44	2.63	1.34	596	194701968	ACF85068.1	210	1.9e-14	unknown [Zea mays]	LR026967.1	LR026967	65	5.96e-24
Cluster-6022.0-0F	bHLH	bHLH	Cluster-6022.0	0	0	0	0	0	0	0	0	0	0	0	0	0	0	0	51	0	0	0	0	0	0	0	0	0	0	0	0	0	0	0	0	0	6.2	0	0	839	--	--	--	--	--	--	--	--	--
Cluster-61815.0-2R	bHLH	bHLH	Cluster-61815.0	0	0	0	12	0	0	0	0	0	0	0	0	0	0	0	53	51	0	0	0	0	0.99	0	0	0	0	0	0	0	0	0	0	0	4.9	4.67	0	1011	194701968	ACF85068.1	237	2.4e-17	unknown [Zea mays]	--	--	--	--
Cluster-71759.0-1F	bHLH	bHLH	Cluster-71759.0	0	0	5	0	0	0	0	0	0	0	0	0	0	0	0	0	0	0	0	0	6.85	0	0	0	0	0	0	0	0	0	0	0	0	0	0	0	327	1344030460	XP_023898338.1	449	2e-42	transcriptional regulator CBF1-like [Quercus suber]	XM_014224956.1	XM_014224956	156	8.08e-75
Cluster-79320.0-0F	bHLH	bHLH	Cluster-79320.0	0	0	5	10	3	0	8	0	0	0	0	9	0	18	32	0	25	0	0	0	0.5	0.9	0.29	0	0.7	0	0	0	0	0.95	0	1.72	3.14	0	2.52	0	947	--	--	--	--	--	CP022028.1	CP022028	90	1.22e-37
Cluster-84394.0-0R	bHLH	bHLH	Cluster-84394.0	0	1	0	0	0	0	0	0	0	0	0	0	0	0	0	0	0	0	0	1.14	0	0	0	0	0	0	0	0	0	0	0	0	0	0	0	0	337	--	--	--	--	--	XM_014688435.1	XM_014688435	59	6.98e-21
Cluster-86085.0-2R	bHLH	bHLH	Cluster-86085.0	0	5	0	0	0	2	0	35	48	0	0	0	2	1	2	12	0	0	0	0.25	0	0	0	0.1	0	1.76	2.81	0	0	0	0.11	0.05	0.11	0.66	0	0	1501	--	--	--	--	--	--	--	--	--
Cluster-95797.0-0R	bHLH	bHLH	Cluster-95797.0	1	0	0	0	2	0	0	0	0	0	0	12	0	0	0	0	0	0	0.55	0	0	0	1.02	0	0	0	0	0	0	6.76	0	0	0	0	0	0	413	--	--	--	--	--	--	--	--	--
Cluster-98321.0-2R	bHLH	bHLH	Cluster-98321.0	2	1	2	0	0	0	0	0	0	3	4	2	0	0	3	5	0	0	0.37	0.17	0.37	0	0	0	0	0	0	0.51	0.71	0.4	0	0	0.55	0.95	0	0	641	992279690	KXG37865.1	694	1.6e-70	hypothetical protein SORBI_3001G140900 [Sorghum bicolor]	XM_020547700.1	XM_020547700	365	0
Cluster-13084.0-1F	bHLH	bHLH	Cluster-13084.0	0	0	0	0	0	0	0	0	0	0	0	3	0	12	0	0	0	59	0	0	0	0	0	0	0	0	0	0	0	0.13	0	0.47	0	0	0	2.18	1856	1343998098	XP_023881215.1	478	5e-45	homeobox protein 2-like [Quercus suber]	--	--	--	--
Cluster-149.0-0F	bHLH	bHLH	Cluster-149.0	0	0	0	0	0	0	0	0	0	0	0	0	0	0	0	0	0	5	0	0	0	0	0	0	0	0	0	0	0	0	0	0	0	0	0	2.4	410	--	--	--	--	--	--	--	--	--
Cluster-2825.0-0F	bHLH	bHLH	Cluster-2825.0	0	0	0	0	0	0	0	0	0	0	0	0	0	0	0	29	0	0	0	0	0	0	0	0	0	0	0	0	0	0	0	0	0	9.06	0	0	503	326500038	BAJ90854.1	180	4.9e-11	predicted protein [Hordeum vulgare subsp. vulgare]	--	--	--	--
Cluster-38255.106194-2R	bHLH	bHLH	Cluster-38255.106194	19	18	6	0	0	3	6	16	6	0	1	6	3	0	2	9	0	4	0.81	0.72	0.26	0	0	0.12	0.23	0.65	0.28	0	0.04	0.27	0.13	0	0.09	0.4	0	0.15	1790	1205927031	XP_021306930.1	1525	1.9e-166	transcription factor PIF1 isoform X3 [Sorghum bicolor]	NM_001361494.1	NM_001361494	896	0
Cluster-38255.109991-2R	bHLH	bHLH	Cluster-38255.109991	0	0	0	0	0	93	0	0	0	0	0	0	0	0	0	0	0	0	0	0	0	0	0	6.13	0	0	0	0	0	0	0	0	0	0	0	0	1230	--	--	--	--	--	XM_025586354.1	XM_025586354	158	2.53e-75
Cluster-38255.114300-2F	bHLH	bHLH	Cluster-38255.114300	1	0	0	0	0	0	0	0	0	80	169	5	1	0	0	9	0	0	0.06	0	0	0	0	0	0	0	0	4.59	10.06	0.33	0.06	0	0	0.57	0	0	1346	--	--	--	--	--	--	--	--	--
Cluster-38255.114443-1F	bHLH	bHLH	Cluster-38255.114443	30	69	33	8	19	14	8	6	14	55	34	60	23	25	34	19	6	19	1.38	3	1.56	0.34	0.87	0.63	0.33	0.26	0.72	2.41	1.55	2.98	1.12	1.12	1.58	0.91	0.28	0.8	1673	992171031	KXG31309.1	1266	1.9e-136	hypothetical protein SORBI_3004G336700 [Sorghum bicolor]	XM_002454691.2	XM_002454691	852	0
Cluster-38255.13999-0R	bHLH	bHLH	Cluster-38255.13999	0	1	2	2	5	7	7	8	17	0	0	0	1	6	3	2	0	2	0	0.06	0.14	0.13	0.34	0.47	0.43	0.52	1.29	0	0	0	0.07	0.4	0.21	0.14	0	0.12	1223	--	--	--	--	--	--	--	--	--
Cluster-38255.173-0R	bHLH	bHLH	Cluster-38255.173	0	0	0	0	0	0	0	0	0	0	1	3	0	12	0	0	0	54	0	0	0	0	0	0	0	0	0	0	0.05	0.18	0	0.64	0	0	0	2.69	1452	194701968	ACF85068.1	341	3e-29	unknown [Zea mays]	XM_023579394.1	XM_023579394	45	1.97e-12
Cluster-38255.26400-2F	bHLH	bHLH	Cluster-38255.26400	0	0	0	0	0	0	0	0	0	162	148	13	2	4	0	10	2	4	0	0	0	0	0	0	0	0	0	8.38	7.94	0.76	0.11	0.21	0	0.57	0.11	0.2	1462	--	--	--	--	--	--	--	--	--
Cluster-38255.29259-2R	bHLH	bHLH	Cluster-38255.29259	0	20	1	0	0	0	381	0	6	0	0	0	0	0	0	2	0	0	0	0.72	0.04	0	0	0	13.06	0	0.25	0	0	0	0	0	0	0.08	0	0	1969	326521326	BAJ96866.1	184	6.6e-11	predicted protein [Hordeum vulgare subsp. vulgare]	--	--	--	--
Cluster-38255.30360-0R	bHLH	bHLH	Cluster-38255.30360	3	24	6	16	9	2	5	0	1	8	0	2	0	0	1	4	2	5	0.16	1.18	0.32	0.78	0.47	0.1	0.23	0	0.06	0.4	0	0.11	0	0	0.05	0.22	0.11	0.24	1518	992281824	EER95218.2	1123	6.7e-120	hypothetical protein SORBI_3001G447800 [Sorghum bicolor]	XM_021461905.1	XM_021461905	878	0
Cluster-38255.35593-1R	bHLH	bHLH	Cluster-38255.35593	0	0	0	0	4	4	5	4	0	0	0	0	1	0	0	0	8	8	0	0	0	0	0.42	0.4	0.47	0.4	0	0	0	0	0.11	0	0	0	0.87	0.76	901	1174551553	OQU79507.1	455	1.1e-42	hypothetical protein SORBI_3008G153801 [Sorghum bicolor]	--	--	--	--
Cluster-38255.3563-0F	bHLH	bHLH	Cluster-38255.3563	2	0	0	0	6	4	0	0	0	0	0	0	0	4	19	0	106	0	0.08	0	0	0	0.25	0.16	0	0	0	0	0	0	0	0.16	0.8	0	4.54	0	1821	1343966252	XP_023911461.1	237	4.4e-17	uncharacterized protein LOC112023070 [Quercus suber]	--	--	--	--
Cluster-38255.37627-2R	bHLH	bHLH	Cluster-38255.37627	0	0	0	188	0	0	0	3	0	0	1	0	0	0	0	0	2	6	0	0	0	9.13	0	0	0	0.15	0	0	0.05	0	0	0	0	0	0.11	0.28	1516	194701968	ACF85068.1	332	3.5e-28	unknown [Zea mays]	LT598660.1	LT598660	67	1.21e-24
Cluster-38255.39987-2R	bHLH	bHLH	Cluster-38255.39987	21	4	89	103.01	24	4	18	15	71	6	0	22	2	252	796	4	368	40	0.42	0.08	1.84	1.95	0.48	0.08	0.33	0.29	1.59	0.12	0	0.48	0.04	4.9	16.18	0.08	7.63	0.73	3443	1344044953	XP_023902488.1	716	2.4e-72	homeobox protein 5-like [Quercus suber]	XM_018185500.1	XM_018185500	319	2.28e-164
Cluster-38255.48357-2R	bHLH	bHLH	Cluster-38255.48357	17	81	11	28	51	46	13	17	17	41	27	61	0	14	3	9	1	9	1.06	4.76	0.7	1.62	3.15	2.78	0.73	1.01	1.17	2.42	1.65	4.08	0	0.85	0.19	0.58	0.06	0.51	1318	242044912	XP_002460327.1	719	4e-73	transcription factor bHLH87 [Sorghum bicolor]	NM_001154186.2	NM_001154186	579	0
Cluster-38255.49533-1R	bHLH	bHLH	Cluster-38255.49533	20	0	8	0	1	1	5	0	0	0	0	0	4	42	5	52	40	34	0.67	0	0.27	0	0.03	0.03	0.15	0	0	0	0	0	0.14	1.35	0.17	1.81	1.37	1.03	2200	1343998098	XP_023881215.1	462	4.3e-43	homeobox protein 2-like [Quercus suber]	XM_018320365.1	XM_018320365	79	3.78e-31
Cluster-38255.51863-0F	bHLH	bHLH	Cluster-38255.51863	258	163	246	104	97	64	35	38	24	264	186	289	101	104	90	49	50	50	7.36	4.4	7.21	2.79	2.76	1.79	0.9	1.04	0.76	7.19	5.25	8.89	3.05	2.87	2.59	1.46	1.47	1.3	2518	242062782	XP_002452680.1	1022	5.7e-108	transcription factor bHLH76 [Sorghum bicolor]	XM_002452635.2	XM_002452635	893	0
Cluster-38255.52881-2F	bHLH	bHLH	Cluster-38255.52881	15	21	43	38	27	38	80	22	52	4	14	7	18	35	9	3	13	30	0.48	0.64	1.42	1.15	0.86	1.19	2.32	0.68	1.86	0.12	0.45	0.24	0.61	1.09	0.29	0.1	0.43	0.88	2270	992165139	KXG27015.1	576	2.7e-56	hypothetical protein SORBI_3006G197400 [Sorghum bicolor]	XM_021463930.1	XM_021463930	609	0
Cluster-38255.59192-2R	bHLH	bHLH	Cluster-38255.59192	21	53	16	18	0	4	1	0	0	10	0	6	0	1	6	0	35	0	1.35	3.2	1.05	1.07	0	0.25	0.06	0	0	0.61	0	0.41	0	0.06	0.39	0	2.3	0	1290	645164866	AIB04285.1	298	2.6e-24	bHLH transcription factor, partial [Zea mays]	XM_002452507.2	XM_002452507	586	0
Cluster-38255.68096-1F	bHLH	bHLH	Cluster-38255.68096	41.41	57.61	23.74	54.56	35.22	21.21	21.99	16.08	35	21.25	25.08	29.79	17.06	7.18	27.01	14	24.95	31.93	3.73	4.88	2.18	4.53	3.14	1.84	1.78	1.36	3.48	1.8	2.2	2.88	1.59	0.63	2.44	1.3	2.31	2.6	1005	1394909821	PWZ52283.1	190	6.8e-12	Transcription factor bHLH130 [Zea mays]	KF184729.1	KF184729	122	2.12e-55
Cluster-38255.72014-1F	bHLH	bHLH	Cluster-38255.72014	342	392	366	163	305	253	254	229	165	294	251	235	191	166	223	221	170	306	6.24	6.76	6.87	2.8	5.55	4.53	4.2	4.01	3.35	5.13	4.54	4.62	3.69	2.92	4.11	4.22	3.19	5.09	3769	241946129	EES19274.1	2634	1e-294	hypothetical protein SORBI_3009G088100 [Sorghum bicolor]	XM_002440799.2	XM_002440799	1633	0
Cluster-38255.74317-2F	bHLH	bHLH	Cluster-38255.74317	13	37	3	29	38	30	5	11	5	21	102	12	31	11	14	85	40	87	1.87	4.98	0.43	3.78	5.35	4.07	0.64	1.47	0.79	2.8	14.09	1.84	4.54	1.54	2	12.52	5.87	11.2	743	1174566832	OQU92031.1	725	4.6e-74	hypothetical protein SORBI_3001G278300 [Sorghum bicolor]	XM_021451946.1	XM_021451946	376	0
Cluster-38255.78333-2R	bHLH	bHLH	Cluster-38255.78333	1451	1601	1090	1368	1216	969.89	824	306	233	1209.04	1090	1366	173	213	414	334	352	324	45.88	47.83	35.38	40.57	38.3	30	23.56	9.26	8.18	36.48	34.1	46.53	5.78	6.51	13.2	11.03	11.46	9.32	2302	241928200	EES01345.1	929	3.2e-97	hypothetical protein SORBI_3003G272200 [Sorghum bicolor]	XM_002456180.2	XM_002456180	666	0
Cluster-38255.79214-0F	bHLH	bHLH	Cluster-38255.79214	3040.15	3182.56	1369.98	2234.15	1697.61	1324.95	524.28	131	136	10165.9	5955.6	13876.1	644.02	660.93	1974.13	1525.23	798.88	211.37	145.41	143.61	67.07	99.72	80.69	61.66	22.62	5.97	7.21	461.87	280.59	713.8	32.36	30.6	95.01	75.98	39.29	9.18	1625	242080677	XP_002445107.1	756	2.6e-77	transcription factor bHLH35 [Sorghum bicolor]	XM_002445062.2	XM_002445062	515	0
Cluster-38255.80324-2R	bHLH	bHLH	Cluster-38255.80324	5321	5237.81	5729.67	5449	2429	3043	2856	3367.98	1588.2	8764	7685.55	9292	3234	7567	5481	3514.81	3023	4590	131.27	122.15	145.25	126.33	59.75	73.61	63.77	79.7	43.53	206.68	187.9	247.13	84.46	180.36	136.47	90.69	76.81	103.12	2865	1394913459	PWZ55921.1	2361	3.5e-263	Transcription factor MYC2 [Zea mays]	NM_001348556.1	NM_001348556	1780	0
Cluster-38255.9493-2R	bHLH	bHLH	Cluster-38255.9493	0	0	0	0	0	0	0	0	0	0	0	0	0	0	0	411	0	0	0	0	0	0	0	0	0	0	0	0	0	0	0	0	0	9.53	0	0	3155	--	--	--	--	--	--	--	--	--
Cluster-39628.0-0R	bHLH	bHLH	Cluster-39628.0	0	0	0	0	0	0	0	0	13	0	0	0	0	0	0	0	0	0	0	0	0	0	0	0	0	0	15.32	0	0	0	0	0	0	0	0	0	345	1343989426	XP_023876670.1	134	7.3e-06	sterol regulatory element-binding protein 1-like [Quercus suber]	--	--	--	--
Cluster-42223.0-2R	bHLH	bHLH	Cluster-42223.0	0	0	0	0	0	0	7	5	0	0	0	0	0	0	0	0	4	8	0	0	0	0	0	0	1.04	0.77	0	0	0	0	0	0	0	0	0.69	1.2	679	194701968	ACF85068.1	383	1.9e-34	unknown [Zea mays]	--	--	--	--
Cluster-46130.0-1R	bHLH	bHLH	Cluster-46130.0	0	0	0	0	0	0	3	0	0	0	0	0	0	12	0	1	0	0	0	0	0	0	0	0	1.19	0	0	0	0	0	0	5.57	0	0.45	0	0	436	194701968	ACF85068.1	272	9.1e-22	unknown [Zea mays]	XM_018279802.1	XM_018279802	52	7.2e-17
Cluster-48950.0-2F	bHLH	bHLH	Cluster-48950.0	0	0	0	0	0	3	0	0	0	0	0	12	1	0	0	5	0	1	0	0	0	0	0	0.68	0	0	0	0	0	3.12	0.24	0	0	1.24	0	0.22	558	1001015934	AML78262.1	148	2.8e-07	putative LOV domain-containing protein [Glaucocystis sp. BC-2016]	XM_025320816.1	XM_025320816	458	0
Cluster-52146.0-0F	bHLH	bHLH	Cluster-52146.0	0	0	0	0	4	1	0	0	0	0	0	9	0	0	0	1	0	0	0	0	0	0	0.69	0.17	0	0	0	0	0	1.7	0	0	0	0.18	0	0	658	326500038	BAJ90854.1	136	8.1e-06	predicted protein [Hordeum vulgare subsp. vulgare]	XM_025328729.1	XM_025328729	312	3.27e-161
Cluster-55843.0-0F	bHLH	bHLH	Cluster-55843.0	0	0	0	0	2	7	0	2	3	0	0	0	0	3	0	0	0	0	0	0	0	0	0.31	1.05	0	0.3	0.53	0	0	0	0	0.47	0	0	0	0	698	1344030460	XP_023898338.1	263	1.6e-20	transcriptional regulator CBF1-like [Quercus suber]	XM_018808818.2	XM_018808818	91	2.47e-38
Cluster-56195.0-2R	bHLH	bHLH	Cluster-56195.0	0	0	0	0	1	0	0	2	0	0	0	0	11	5	0	2	95	3	0	0	0	0	0.07	0	0	0.13	0	0	0	0	0.76	0.32	0	0.14	6.49	0.18	1254	--	--	--	--	--	XM_016411517.1	XM_016411517	35	6.13e-07
Cluster-66357.0-2F	bHLH	bHLH	Cluster-66357.0	0	0	0	10	0	0	0	0	0	0	0	0	0	0	0	0	0	0	0	0	0	2.8	0	0	0	0	0	0	0	0	0	0	0	0	0	0	496	--	--	--	--	--	--	--	--	--
Cluster-78294.0-1F	bHLH	bHLH	Cluster-78294.0	0	0	6	0	0	0	0	0	0	0	0	0	1	4	0	4	0	0	0	0	1.85	0	0	0	0	0	0	0	0	0	0.3	1.24	0	1.25	0	0	503	--	--	--	--	--	--	--	--	--
Cluster-83051.0-1F	bHLH	bHLH	Cluster-83051.0	0	2	3	0	1	2	1	0	8	0	0	2	7	9	0	0	1	12	0	0.23	0.37	0	0.12	0.23	0.11	0	1.08	0	0	0.26	0.88	1.08	0	0	0.13	1.33	817	241923737	EER96881.1	601	1.2e-59	hypothetical protein SORBI_3002G230000 [Sorghum bicolor]	XM_002460315.2	XM_002460315	571	0
Cluster-93688.0-1R	bHLH	bHLH	Cluster-93688.0	1	6	8	2	4	1	6	8	0	0	0	0	0	0	1	4	0	0	0.11	0.6	0.86	0.19	0.42	0.1	0.57	0.8	0	0	0	0	0	0	0.11	0.44	0	0	899	--	--	--	--	--	--	--	--	--
Cluster-104897.0-2R	bHLH	bHLH	Cluster-104897.0	2	8	0	0	0	0	0	0	0	0	1	2	0	0	0	2	0	0	0.64	2.37	0	0	0	0	0	0	0	0	0.3	0.67	0	0	0	0.64	0	0	498	242057745	XP_002458018.1	476	2.3e-45	putative lysozyme-like protein [Sorghum bicolor]	NM_001364547.1	NM_001364547	310	3.15e-160
Cluster-10967.0-0F	bHLH	bHLH	Cluster-10967.0	0	0	0	0	0	0	0	0	2	0	0	0	8	0	0	0	0	0	0	0	0	0	0	0	0	0	1.81	0	0	0	6.02	0	0	0	0	0	366	194701968	ACF85068.1	223	3.7e-16	unknown [Zea mays]	XM_023579394.1	XM_023579394	366	0
Cluster-1539.0-0R	bHLH	bHLH	Cluster-1539.0	0	0	0	0	0	0	0	0	0	0	0	0	0	0	0	16	0	0	0	0	0	0	0	0	0	0	0	0	0	0	0	0	0	3.39	0	0	605	--	--	--	--	--	--	--	--	--
Cluster-18170.0-1F	bHLH	bHLH	Cluster-18170.0	0	0	0	0	0	0	0	0	0	0	8	4	0	0	2	0	0	0	0	0	0	0	0	0	0	0	0	0	2.55	1.45	0	0	0.68	0	0	0	482	1344044953	XP_023902488.1	353	4.1e-31	homeobox protein 5-like [Quercus suber]	XM_028640467.1	XM_028640467	203	9.2e-101
Cluster-18781.0-0R	bHLH	bHLH	Cluster-18781.0	0	0	0	0	0	0	0	0	0	0	0	0	0	0	0	5	0	0	0	0	0	0	0	0	0	0	0	0	0	0	0	0	0	2.16	0	0	443	222424750	BAH20328.1	549	7e-54	AT2G43010, partial [Arabidopsis thaliana]	NM_001337007.1	NM_001337007	443	0
Cluster-26213.0-0R	bHLH	bHLH	Cluster-26213.0	0	0	0	0	0	0	0	0	0	5	2	4	0	41	3	0	9	1	0	0	0	0	0	0	0	0	0	0.28	0.12	0.26	0	2.39	0.18	0	0.56	0.05	1354	--	--	--	--	--	--	--	--	--
Cluster-28314.0-2R	bHLH	bHLH	Cluster-28314.0	0	0	0	0	0	0	0	0	0	2	12	0	0	0	0	0	0	0	0	0	0	0	0	0	0	0	0	0.59	3.68	0	0	0	0	0	0	0	490	194701968	ACF85068.1	220	1.1e-15	unknown [Zea mays]	--	--	--	--
Cluster-38255.104289-1F	bHLH	bHLH	Cluster-38255.104289	29	10	6	10	0	1	0	0	0	4	1	18	0	2	19	0	13	0	1.2	0.39	0.25	0.39	0	0.04	0	0	0	0.16	0.04	0.8	0	0.08	0.79	0	0.55	0	1833	1205986031	XP_021304826.1	1609	3.5e-176	putative transcription factor bHLH041 [Sorghum bicolor]	XM_008661476.3	XM_008661476	1099	0
Cluster-38255.108618-0F	bHLH	bHLH	Cluster-38255.108618	0	11	0	0	1	0	0	0	0	0	0	0	0	0	0	0	0	0	0	5.17	0	0	0.48	0	0	0	0	0	0	0	0	0	0	0	0	0	421	--	--	--	--	--	--	--	--	--
Cluster-38255.108619-0F	bHLH	bHLH	Cluster-38255.108619	0	0	3	0	16	0	0	0	0	0	0	0	0	0	0	0	0	0	0	0	0.47	0	2.43	0	0	0	0	0	0	0	0	0	0	0	0	0	710	--	--	--	--	--	--	--	--	--
Cluster-38255.1301-2F	bHLH	bHLH	Cluster-38255.1301	0	0	0	0	15	0	14	8	2	0	0	0	10	61	0	4	11	37	0	0	0	0	0.86	0	0.73	0.44	0.13	0	0	0	0.61	3.43	0	0.24	0.66	1.95	1393	194701968	ACF85068.1	315	3e-26	unknown [Zea mays]	XM_023579394.1	XM_023579394	51	8.71e-16
Cluster-38255.22339-0R	bHLH	bHLH	Cluster-38255.22339	3	0	0	0	0	1	0	0	0	130	308	7	3	0	4	20	5	1	0.17	0	0	0	0	0.05	0	0	0	6.85	16.83	0.42	0.17	0	0.22	1.16	0.29	0.05	1441	1063719973	NP_001320084.1	143	2.7e-06	basic helix-loop-helix (bHLH) DNA-binding superfamily protein [Arabidopsis thaliana]	--	--	--	--
Cluster-38255.31025-1R	bHLH	bHLH	Cluster-38255.31025	0	6	0	0	0	0	330.83	0	0	0	0	0	0	0	0	0	0	0	0	0.22	0	0	0	0	11.41	0	0	0	0	0	0	0	0	0	0	0	1959	326521326	BAJ96866.1	233	1.4e-16	predicted protein [Hordeum vulgare subsp. vulgare]	--	--	--	--
Cluster-38255.33196-1F	bHLH	bHLH	Cluster-38255.33196	14	10	7	0	73	26	5	0	0	0	0	0	6	151	225	22	1291	4	0.48	0.32	0.24	0	2.47	0.86	0.15	0	0	0	0	0	0.22	4.96	7.7	0.78	45.14	0.12	2164	--	--	--	--	--	--	--	--	--
Cluster-38255.33939-2R	bHLH	bHLH	Cluster-38255.33939	14	3	0	7	4	4	7	4	2	2	0	1	0	4	6	0	4	2	0.93	0.19	0	0.43	0.26	0.26	0.42	0.25	0.15	0.13	0	0.07	0	0.26	0.4	0	0.27	0.12	1253	992169395	KXG29821.1	1048	2.7e-111	hypothetical protein SORBI_3004G094600 [Sorghum bicolor]	XM_002451739.2	XM_002451739	547	0
Cluster-38255.34153-0R	bHLH	bHLH	Cluster-38255.34153	9	0	0	0	21	1	34	6	0	0	0	0	18	68	20	53	83	89	0.34	0	0	0	0.79	0.04	1.16	0.22	0	0	0	0	0.72	2.48	0.76	2.08	3.22	3.05	1980	--	--	--	--	--	--	--	--	--
Cluster-38255.39800-1F	bHLH	bHLH	Cluster-38255.39800	0	0	0	128	0	0	0	0	0	0	11	0	0	1	0	0	4	7	0	0	0	4.27	0	0	0	0	0	0	0.39	0	0	0.03	0	0	0.15	0.23	2078	1343998098	XP_023881215.1	508	1.9e-48	homeobox protein 2-like [Quercus suber]	XM_018809421.1	XM_018809421	100	7.55e-43
Cluster-38255.41613-0F	bHLH	bHLH	Cluster-38255.41613	0	0	0	104	0	0	0	4	0	0	4	0	0	7	0	0	2	40	0	0	0	3.43	0	0	0	0.13	0	0	0.14	0	0	0.24	0	0	0.07	1.28	2100	--	--	--	--	--	--	--	--	--
Cluster-38255.4376-2F	bHLH	bHLH	Cluster-38255.4376	0	0	3	0	0	0	0	0	0	0	0	0	4	0	0	6	0	8	0	0	0.49	0	0	0	0	0	0	0	0	0	0.66	0	0	1	0	1.16	692	326521326	BAJ96866.1	287	2.6e-23	predicted protein [Hordeum vulgare subsp. vulgare]	--	--	--	--
Cluster-38255.44194-1R	bHLH	bHLH	Cluster-38255.44194	1	4	2	0	3	0	1	2	112	0	0	0	1	0	16	0	0	2	0.04	0.14	0.08	0	0.11	0	0.03	0.07	4.73	0	0	0	0.04	0	0.61	0	0	0.07	1964	--	--	--	--	--	--	--	--	--
Cluster-38255.45214-0R	bHLH	bHLH	Cluster-38255.45214	25	78	67	40	45	124	180	38	52	48	43	10.98	69	73	51	51	427	99	1.17	3.45	3.22	1.75	2.1	5.66	7.62	1.7	2.7	2.14	1.99	0.55	3.4	3.31	2.41	2.49	20.6	4.22	1651	1142648216	AQK43202.1	1112	1.4e-118	Putative HLH DNA-binding domain superfamily protein [Zea mays]	XM_002447622.2	XM_002447622	381	0
Cluster-38255.50338-1R	bHLH	bHLH	Cluster-38255.50338	25	31	7	13	4	6	2	2	0	21	11	34	1	0	3	10	4	4	1.42	1.66	0.41	0.69	0.23	0.33	0.1	0.11	0	1.13	0.61	2.08	0.06	0	0.17	0.59	0.23	0.21	1415	1205990013	XP_002436548.2	1016	1.6e-107	transcription factor bHLH78 [Sorghum bicolor]	XM_002436503.2	XM_002436503	1029	0
Cluster-38255.63117-2R	bHLH	bHLH	Cluster-38255.63117	134	135	169	135	139	209	205	218	188	145	110	104	225	146	156	170	193	174	6.1	5.8	7.88	5.74	6.29	9.26	8.42	9.46	9.48	6.27	4.94	5.09	10.77	6.43	7.15	8.06	9.04	7.19	1692	1394887329	PWZ31920.1	957	1.3e-100	Transcription factor bHLH121 [Zea mays]	NM_001158967.1	NM_001158967	648	0
Cluster-38255.80545-2F	bHLH	bHLH	Cluster-38255.80545	901	1055.87	595	510.23	597	527	558	425	325	1239.61	1031	1473	578.22	321	654	663	665.8	655	152.58	167.05	101.16	77.84	98.78	83.59	83.93	66.29	60.18	193.17	166.83	265.03	99.08	53.2	109.77	114.61	115.06	99.01	676	242088149	XP_002439907.1	624	2.1e-62	transcription factor ILR3 [Sorghum bicolor]	BT036399.1	BT036399	357	0
Cluster-38255.83031-2R	bHLH	bHLH	Cluster-38255.83031	539.99	436	560	251	312	303.99	286	286	164	385	530	259.12	216	142	261	241	187	208.96	15.04	11.47	16.02	6.56	8.66	8.29	7.2	7.63	5.07	10.24	14.61	7.78	6.36	3.82	7.33	7.01	5.36	5.3	2573	1394890044	PWZ34635.1	264	4.6e-20	Transcription factor bHLH30 [Zea mays]	XM_002457083.2	XM_002457083	196	4.04e-96
Cluster-38255.97300-1F	bHLH	bHLH	Cluster-38255.97300	7	0	0	0	2	0	0	14	0	2	0	3	0	2	0	0	0	0	0.88	0	0	0	0.25	0	0	1.65	0	0.23	0	0.4	0	0.25	0	0	0	0	804	670417182	XP_008649446.1	500	6.1e-48	putative transcription factor bHLH041 [Zea mays]	XM_008651224.3	XM_008651224	275	1.49e-140
Cluster-43859.0-0F	bHLH	bHLH	Cluster-43859.0	0	0	0	0	0	0	133	0	0	0	0	0	0	0	0	0	0	0	0	0	0	0	0	0	9.23	0	0	0	0	0	0	0	0	0	0	0	1122	--	--	--	--	--	--	--	--	--
Cluster-52089.0-1R	bHLH	bHLH	Cluster-52089.0	0	0	0	0	1	0	0	0	0	0	0	0	8	0	1	2	6	1	0	0	0	0	0.25	0	0	0	0	0	0	0	2.05	0	0.25	0.52	1.58	0.23	545	--	--	--	--	--	--	--	--	--
Cluster-69924.0-0R	bHLH	bHLH	Cluster-69924.0	0	0	0	0	0	0	0	0	0	0	0	1	0	0	0	0	5	0	0	0	0	0	0	0	0	0	0	0	0	1.12	0	0	0	0	5.64	0	345	--	--	--	--	--	--	--	--	--
Cluster-82141.0-0R	bHLH	bHLH	Cluster-82141.0	0	2	0	0	0	0	105	0	0	0	0	0	0	0	0	0	0	0	0	0.17	0	0	0	0	8.7	0	0	0	0	0	0	0	0	0	0	0	988	--	--	--	--	--	--	--	--	--
Cluster-94593.0-1R	bHLH	bHLH	Cluster-94593.0	0	0	0	0	0	0	0	0	0	0	0	0	0	0	0	0	0	0	0	0	0	0	0	0	0	0	0	0	0	0	0	0	0	0	0	0	323	242045332	XP_002460537.1	310	2.6e-26	transcription factor MYC2 [Sorghum bicolor]	XM_002460492.2	XM_002460492	214	4.56e-107
Cluster-96512.0-2R	bHLH	bHLH	Cluster-96512.0	3	0	0	0	0	0	0	1	0	0	0	3	2	0	0	0	0	3	0.97	0	0	0	0	0	0	0.29	0	0	0	1.01	0.62	0	0	0	0	0.85	497	194703200	ACF85684.1	425	1.9e-39	unknown [Zea mays]	NM_001147725.2	NM_001147725	328	3.1e-170
Cluster-101275.0-2F	bHLH	bHLH	Cluster-101275.0	2	21	0	0	0	0	0	0	0	0	0	0	0	0	0	0	0	0	0.2	1.98	0	0	0	0	0	0	0	0	0	0	0	0	0	0	0	0	935	1344025842	XP_023895892.1	333	1.7e-28	transcriptional regulator of yeast form adherence 6-like [Quercus suber]	XM_022624511.1	XM_022624511	108	1.19e-47
Cluster-111394.0-1R	bHLH	bHLH	Cluster-111394.0	3	5	11	0	11	3	5	2	2	0	1	0	0	7	8	0	0	1	0.25	0.39	0.94	0	0.91	0.24	0.38	0.16	0.18	0	0.08	0	0	0.57	0.67	0	0	0.08	1058	1162455658	XP_020403883.1	860	1.5e-89	transcription factor bHLH18 [Zea mays]	XM_020548295.1	XM_020548295	538	0
Cluster-113089.0-1R	bHLH	bHLH	Cluster-113089.0	1	0	0	0	11	3	5	9	0	0	0	0	6	10	1	11	11	20	0.06	0	0	0	0.61	0.16	0.25	0.48	0	0	0	0	0.35	0.54	0.06	0.64	0.63	1.01	1436	--	--	--	--	--	--	--	--	--
Cluster-13672.0-1R	bHLH	bHLH	Cluster-13672.0	0	0	0	0	0	0	0	0	0	0	0	0	0	0	0	3	0	2	0	0	0	0	0	0	0	0	0	0	0	0	0	0	0	1.9	0	1.12	392	--	--	--	--	--	--	--	--	--
Cluster-38108.0-2F	bHLH	bHLH	Cluster-38108.0	0	0	0	0	0	0	0	0	0	1	3	0	0	0	0	0	0	0	0	0	0	0	0	0	0	0	0	0.6	1.86	0	0	0	0	0	0	0	383	194701968	ACF85068.1	182	2.2e-11	unknown [Zea mays]	--	--	--	--
Cluster-38255.107618-0F	bHLH	bHLH	Cluster-38255.107618	0	0	5	0	6	0	0	0	0	0	0	0	0	0	0	0	0	0	0	0	1.19	0	1.39	0	0	0	0	0	0	0	0	0	0	0	0	0	566	326521326	BAJ96866.1	220	1.3e-15	predicted protein [Hordeum vulgare subsp. vulgare]	--	--	--	--
Cluster-38255.113980-1R	bHLH	bHLH	Cluster-38255.113980	12	12	3	0	4	2	1	4	5	5	4	1	2	4	2	3	2	0	0.93	0.88	0.24	0	0.31	0.15	0.07	0.29	0.43	0.37	0.3	0.08	0.16	0.3	0.16	0.24	0.16	0	1115	1336503620	NP_001347160.1	1079	6.2e-115	uncharacterized protein LOC100273300 [Zea mays]	XM_002438629.2	XM_002438629	847	0
Cluster-38255.11579-2R	bHLH	bHLH	Cluster-38255.11579	1	3	0	0	5	4	0	0	0	0	0	0	0	0	8	0	94	0	0.05	0.14	0	0	0.25	0.2	0	0	0	0	0	0	0	0	0.41	0	4.94	0	1540	--	--	--	--	--	--	--	--	--
Cluster-38255.11827-0R	bHLH	bHLH	Cluster-38255.11827	0	0	0	0	0	0	0	15	0	0	0	0	34	13	3	2	2	0	0	0	0	0	0	0	0	1.11	0	0	0	0	2.78	0.99	0.24	0.16	0.16	0	1108	194701968	ACF85068.1	305	3.5e-25	unknown [Zea mays]	XM_016787324.1	XM_016787324	54	1.48e-17
Cluster-38255.119031-2R	bHLH	bHLH	Cluster-38255.119031	0	0	0	0	0	0	0	0	0	0	0	0	48	0	0	0	0	0	0	0	0	0	0	0	0	0	0	0	0	0	3.64	0	0	0	0	0	1173	194701968	ACF85068.1	138	8.5e-06	unknown [Zea mays]	XM_018528862.1	XM_018528862	816	0
Cluster-38255.12381-0F	bHLH	bHLH	Cluster-38255.12381	0	0	20	161	19	4	38	34	64	4	0	6	0	157	213	15	236	40	0	0	0.58	4.26	0.53	0.11	0.97	0.92	2.01	0.11	0	0.18	0	4.28	6.06	0.44	6.86	1.03	2543	1344056287	XP_023911546.1	187	3.8e-11	sterol regulatory element-binding protein 1-like [Quercus suber]	--	--	--	--
Cluster-38255.16027-1R	bHLH	bHLH	Cluster-38255.16027	19	19	2	35	9	11	5	15	7	0	8	8	4	9	18	6	0	0	1.45	1.37	0.16	2.47	0.68	0.81	0.34	1.08	0.59	0	0.6	0.66	0.32	0.67	1.38	0.48	0	0	1131	1142654524	ONM13846.1	839	4.2e-87	Protein SPATULA [Zea mays]	XM_002447063.2	XM_002447063	687	0
Cluster-38255.1861-1F	bHLH	bHLH	Cluster-38255.1861	0	0	0	0	0	0	0	0	0	0	0	0	3	0	0	0	22	0	0	0	0	0	0	0	0	0	0	0	0	0	0.5	0	0	0	3.69	0	687	1344030460	XP_023898338.1	396	6e-36	transcriptional regulator CBF1-like [Quercus suber]	XM_018186575.1	XM_018186575	192	1.74e-94
Cluster-38255.2275-2R	bHLH	bHLH	Cluster-38255.2275	0	0	3	0	1	6	3	1	5	0	0	0	30	15	0	8	70	3	0	0	0.1	0	0.03	0.19	0.09	0.03	0.18	0	0	0	1.04	0.48	0	0.27	2.36	0.09	2229	1343989426	XP_023876670.1	1285	1.6e-138	sterol regulatory element-binding protein 1-like [Quercus suber]	XM_014706890.1	XM_014706890	274	1.52e-139
Cluster-38255.27633-1F	bHLH	bHLH	Cluster-38255.27633	6	3	0	0	3	1	0	33	7	0	0	0	3	2	0	0	0	0	0.38	0.18	0	0	0.19	0.06	0	2	0.49	0	0	0	0.2	0.12	0	0	0	0	1294	194701968	ACF85068.1	350	2.4e-30	unknown [Zea mays]	XM_024923317.1	XM_024923317	42	8.13e-11
Cluster-38255.27820-2R	bHLH	bHLH	Cluster-38255.27820	0	0	0	0	0	0	7	1	2557	0	0	0	0	0	0	0	1	0	0	0	0	0	0	0	0.27	0.04	120.7	0	0	0	0	0	0	0	0.04	0	1788	--	--	--	--	--	XM_018297624.1	XM_018297624	45	2.43e-12
Cluster-38255.33917-1R	bHLH	bHLH	Cluster-38255.33917	55	85	82	47	46	36	41	4	46	44	34	43	80	54	57	33	92	43	1.37	2.01	2.1	1.1	1.15	0.88	0.93	0.1	1.28	1.05	0.84	1.16	2.11	1.3	1.44	0.86	2.37	0.98	2834	670368608	XP_008665524.1	1520	1.1e-165	transcription factor PIF5 isoform X1 [Zea mays]	XM_008667303.2	XM_008667303	1054	0
Cluster-38255.35301-0F	bHLH	bHLH	Cluster-38255.35301	4	0	0	0	19	0	13	9	0	0	0	0	3	28	5	21	112	98	0.21	0	0	0	1.01	0	0.63	0.46	0	0	0	0	0.17	1.46	0.27	1.17	6.19	4.77	1480	--	--	--	--	--	--	--	--	--
Cluster-38255.38163-0F	bHLH	bHLH	Cluster-38255.38163	2	0	17	74	11	1	14	9	50	0	0	11	0	66	115	0	112	11	0.07	0	0.6	2.4	0.38	0.03	0.44	0.3	1.92	0	0	0.41	0	2.21	4.01	0	3.99	0.35	2130	1344045799	XP_023902960.1	197	2.2e-12	uncharacterized protein LOC112014802 [Quercus suber]	--	--	--	--
Cluster-38255.38629-2F	bHLH	bHLH	Cluster-38255.38629	0	0	21	77	7	5	20	26	91	1	0	12	3	145	258	0	183	39	0	0	0.77	2.58	0.25	0.17	0.65	0.89	3.61	0.03	0	0.46	0.11	5.02	9.31	0	6.74	1.27	2069	1344030460	XP_023898338.1	569	1.6e-55	transcriptional regulator CBF1-like [Quercus suber]	XM_020279990.1	XM_020279990	136	7.31e-63
Cluster-38255.4299-0R	bHLH	bHLH	Cluster-38255.4299	10	1	0	0	23	0	5	1	0	0	0	0	10	62	1	2	82	92	0.21	0.02	0	0	0.49	0	0.1	0.02	0	0	0	0	0.22	1.27	0.02	0.04	1.79	1.77	3290	1343989426	XP_023876670.1	748	4.4e-76	sterol regulatory element-binding protein 1-like [Quercus suber]	LR026967.1	LR026967	252	3.84e-127
Cluster-38255.4354-2R	bHLH	bHLH	Cluster-38255.4354	0	0	0	0	0	0	0	0	0	0	0	0	0	0	0	35	0	0	0	0	0	0	0	0	0	0	0	0	0	0	0	0	0	4.24	0	0	841	--	--	--	--	--	--	--	--	--
Cluster-38255.73576-1F	bHLH	bHLH	Cluster-38255.73576	395	295	274	267.33	234	235.96	243.05	196	88	937.06	485	1521.42	320.09	266	572	243.01	218	408	13.13	9.26	9.34	8.33	7.74	7.67	7.3	6.23	3.25	29.7	15.94	54.46	11.23	8.55	19.17	8.43	7.46	12.33	2205	1178431683	NP_001337247.1	458	1.2e-42	uncharacterized protein LOC100191909 [Zea mays]	EU948759.1	EU948759	283	1.5e-144
Cluster-38255.7504-2F	bHLH	bHLH	Cluster-38255.7504	0	2	0	0	0	0	0	0	0	2	0	0	0	0	0	0	0	0	0	4.06	0	0	0	0	0	0	0	3.38	0	0	0	0	0	0	0	0	303	--	--	--	--	--	--	--	--	--
Cluster-38255.78677-2F	bHLH	bHLH	Cluster-38255.78677	645	636	860	604	475	600	582	552	666	640	613	551	659	559	531	576	708	664	24.94	23.22	34.09	21.85	18.28	22.64	20.33	20.39	28.56	23.57	23.4	22.94	26.85	20.91	20.68	23.24	28.17	23.33	1938	1205943595	XP_021312143.1	2662	3e-298	transcription factor bHLH13 isoform X1 [Sorghum bicolor]	XM_002454829.2	XM_002454829	1427	0
Cluster-38255.81862-2F	bHLH	bHLH	Cluster-38255.81862	75	114.99	67	177	18	23	8	4	3	136	113	265	11	31	48	47	41	33	1.58	2.28	1.45	3.5	0.38	0.47	0.15	0.08	0.07	2.73	2.36	6	0.24	0.63	1.02	1.03	0.89	0.63	3311	1205976141	XP_021301708.1	655	2.7e-65	transcription factor NAI1-like [Sorghum bicolor]	XM_021446033.1	XM_021446033	516	0
Cluster-38286.0-0F	bHLH	bHLH	Cluster-38286.0	0	0	0	0	0	0	0	0	0	15	87	0	0	0	0	0	0	0	0	0	0	0	0	0	0	0	0	0.73	4.42	0	0	0	0	0	0	0	1529	1343998098	XP_023881215.1	539	3.5e-52	homeobox protein 2-like [Quercus suber]	XM_018809421.1	XM_018809421	96	9.25e-41
Cluster-46160.0-0F	bHLH	bHLH	Cluster-46160.0	0	0	0	0	0	0	7	2	0	0	0	0	0	0	1	0	0	0	0	0	0	0	0	0	3.09	0.88	0	0	0	0	0	0	0.49	0	0	0	421	--	--	--	--	--	--	--	--	--
Cluster-5362.1-0R	bHLH	bHLH	Cluster-5362.1	0	0	0	0	0	0	0	0	0	0	0	0	0	0	0	0	9	0	0	0	0	0	0	0	0	0	0	0	0	0	0	0	0	0	16.44	0	314	194701968	ACF85068.1	329	1.6e-28	unknown [Zea mays]	--	--	--	--
Cluster-55381.0-1R	bHLH	bHLH	Cluster-55381.0	0	0	0	0	0	5	0	0	0	0	3	15	3	0	0	15	4	1	0	0	0	0	0	0.53	0	0	0	0	0.32	1.79	0.34	0	0	1.72	0.46	0.1	870	1344016596	XP_023891036.1	176	2.5e-10	phosphorus acquisition-controlling protein-like [Quercus suber]	XM_025318894.1	XM_025318894	797	0
Cluster-56880.1-2R	bHLH	bHLH	Cluster-56880.1	0	2	2	2	16	0	28	8	9	0	0	0	0	0	1	1	0	0	0	0.1	0.11	0.1	0.87	0	1.38	0.42	0.55	0	0	0	0	0	0.06	0.06	0	0	1458	--	--	--	--	--	--	--	--	--
Cluster-58309.0-1F	bHLH	bHLH	Cluster-58309.0	0	0	0	0	19	0	19	3	0	0	0	0	0	4	0	0	0	0	0	0	0	0	1.3	0	1.18	0.2	0	0	0	0	0	0.27	0	0	0	0	1220	--	--	--	--	--	--	--	--	--
Cluster-58683.0-2R	bHLH	bHLH	Cluster-58683.0	0	0	0	0	0	0	0	0	0	0	0	0	0	0	0	0	0	11	0	0	0	0	0	0	0	0	0	0	0	0	0	0	0	0	0	4.38	436	--	--	--	--	--	--	--	--	--
Cluster-59891.0-2F	bHLH	bHLH	Cluster-59891.0	0	0	0	2	0	3	0	0	0	2	0	0	6	6	5	15	4	24	0	0	0	0.15	0	0.24	0	0	0	0.16	0	0	0.51	0.48	0.41	1.28	0.34	1.79	1071	194701968	ACF85068.1	364	4.8e-32	unknown [Zea mays]	XM_018902507.1	XM_018902507	79	1.81e-31
Cluster-60198.0-0R	bHLH	bHLH	Cluster-60198.0	0	0	0	2	0	0	0	0	0	1	17	0	0	1	0	0	0	12	0	0	0	0.35	0	0	0	0	0	0.18	3.16	0	0	0.19	0	0	0	2.09	625	--	--	--	--	--	--	--	--	--
Cluster-6512.0-0F	bHLH	bHLH	Cluster-6512.0	0	0	0	0	0	0	0	0	0	0	0	0	0	0	0	10	0	0	0	0	0	0	0	0	0	0	0	0	0	0	0	0	0	2.95	0	0	516	1344025842	XP_023895892.1	285	3.4e-23	transcriptional regulator of yeast form adherence 6-like [Quercus suber]	XM_024896604.1	XM_024896604	107	2.3e-47
Cluster-69350.0-0R	bHLH	bHLH	Cluster-69350.0	0	0	0	7	0	0	0	0	0	0	0	0	0	0	0	0	0	0	0	0	0	10.67	0	0	0	0	0	0	0	0	0	0	0	0	0	0	307	194701968	ACF85068.1	170	4.3e-10	unknown [Zea mays]	--	--	--	--
Cluster-9344.0-0R	bHLH	bHLH	Cluster-9344.0	0	0	0	0	0	0	0	0	0	0	0	0	0	11	1	0	0	3	0	0	0	0	0	0	0	0	0	0	0	0	0	1.92	0.18	0	0	0.48	657	--	--	--	--	--	--	--	--	--
Cluster-96804.0-0R	bHLH	bHLH	Cluster-96804.0	2	3	0	0	0	0	0	4	0	40	6	8	0	15	0	3	1	3	0.21	0.3	0	0	0	0	0	0.4	0	3.97	0.62	0.91	0	1.55	0	0.33	0.11	0.29	899	--	--	--	--	--	--	--	--	--
Cluster-96874.0-2R	bHLH	bHLH	Cluster-96874.0	3	1	0	1	4	18	2	0	0	0	0	2	4	0	0	0	0	1	0.3	0.09	0	0.09	0.39	1.7	0.18	0	0	0	0	0.21	0.41	0	0	0	0	0.09	944	242038015	XP_002466402.1	627	1.4e-62	transcription factor bHLH84 [Sorghum bicolor]	XM_002466357.2	XM_002466357	461	0
Cluster-97586.0-0F	bHLH	bHLH	Cluster-97586.0	0	10	0	0	0	0	0	0	0	0	0	0	0	0	0	0	0	0	0	7.09	0	0	0	0	0	0	0	0	0	0	0	0	0	0	0	0	375	--	--	--	--	--	--	--	--	--
Cluster-97710.0-1R	bHLH	bHLH	Cluster-97710.0	0	0	0	0	2	0	0	0	0	0	0	4	0	2	0	0	3	9	0	0	0	0	0.24	0	0	0	0	0	0	0.51	0	0.23	0	0	0.37	0.97	829	1344045799	XP_023902960.1	163	7.6e-09	uncharacterized protein LOC112014802 [Quercus suber]	--	--	--	--
Cluster-76613.0-0F	BSD	BSD	Cluster-76613.0	0	0	13	0	0	0	0	0	0	3	6	11	0	0	0	0	0	0	0	0	1.21	0	0	0	0	0	0	0.26	0.54	1.08	0	0	0	0	0	0	993	1492299246	RLN58419.1	501	5.8e-48	hypothetical protein BBJ28_00007451 [Nothophytophthora sp. Chile5]	--	--	--	--
Cluster-38255.6571-1R	BSD	BSD	Cluster-38255.6571	0	0	0	0	0	0	0	0	0	0	0	0	0	0	0	167	0	0	0	0	0	0	0	0	0	0	0	0	0	0	0	0	0	7.25	0	0	1821	1249599687	GAY05663.1	283	2e-22	general transcription factor IIH subunit, putative [Pythium insidiosum]	--	--	--	--
Cluster-38255.104529-2F	bZIP	bZIP	Cluster-38255.104529	39	31	128	6	6	19	20	17	17	84	88	134	1	17	6	8	7	9	3.27	2.44	10.91	0.46	0.5	1.53	1.5	1.34	1.57	6.62	7.2	12.03	0.09	1.38	0.5	0.69	0.6	0.68	1058	1205939418	XP_021310814.1	225	6.2e-16	bZIP transcription factor 44 [Sorghum bicolor]	XM_021455139.1	XM_021455139	333	1.13e-172
Cluster-38255.83836-1F	bZIP	bZIP	Cluster-38255.83836	386.99	442.85	268	55	26	36	23	17	26	696	270	689.27	36	24	75	29	21	20	9.8	10.6	6.97	1.31	0.66	0.89	0.53	0.41	0.73	16.84	6.77	18.82	0.96	0.59	1.92	0.77	0.55	0.46	2799	399163434	AFP33247.1	1009	2e-106	ABA responsive element binding factor 1 [Sorghum bicolor]	XM_021459019.1	XM_021459019	676	0
Cluster-38255.85902-2R	bZIP	bZIP	Cluster-38255.85902	247	292	265	37	60	76	54	42	45	273	262	237	27.02	95	89	130	74	46.66	9.67	10.79	10.63	1.36	2.34	2.9	1.91	1.57	1.95	10.18	10.13	9.99	1.11	3.6	3.51	5.31	2.98	1.66	1918	1205936911	XP_021310056.1	1144	3.1e-122	bZIP transcription factor TRAB1 [Sorghum bicolor]	XM_021454381.1	XM_021454381	1129	0
Cluster-38255.65673-2R	bZIP	bZIP	Cluster-38255.65673	261	269	299	75	119	132	166	185	83	261	363	255	192	230	135	250	239	303	9.27	9.02	10.89	2.49	4.21	4.58	5.33	6.28	3.27	8.83	12.74	9.75	7.19	7.9	4.83	9.27	8.74	9.78	2083	241930640	EES03785.1	1276	1.7e-137	hypothetical protein SORBI_3003G332200 [Sorghum bicolor]	XM_002458620.2	XM_002458620	1400	0
Cluster-38255.76972-1R	bZIP	bZIP	Cluster-38255.76972	2488	2640	3324	1071	1096	1286	1522	1320	1830	1548	1533	1092	1516	2205.06	1434	1418	1621	1556.99	50.14	50.31	68.89	20.31	22.04	25.45	27.78	25.55	41	29.86	30.65	23.74	32.39	42.92	29.18	29.91	33.66	28.59	3439	1174558291	OQU85241.1	1236	1.2e-132	hypothetical protein SORBI_3004G200866, partial [Sorghum bicolor]	XM_002441051.2	XM_002441051	1224	0
Cluster-38255.31406-2R	bZIP	bZIP	Cluster-38255.31406	1	45	0	0	0	0	2080	2	4	0	0	0	0	0	0	0	0	0	0.07	3.01	0	0	0	0	132.81	0.13	0.31	0	0	0	0	0	0	0	0	0	1194	--	--	--	--	--	--	--	--	--
Cluster-38255.47040-2R	bZIP	bZIP	Cluster-38255.47040	64	112	57	20	17	18	19	1	2	38	27	35	18	17	9	6	3	5	1.76	2.91	1.61	0.52	0.47	0.49	0.47	0.03	0.06	1	0.74	1.04	0.52	0.45	0.25	0.17	0.09	0.13	2599	1142843084	AQL01170.1	800	3.2e-82	Putative bZIP transcription factor superfamily protein [Zea mays]	XM_021450404.1	XM_021450404	751	0
Cluster-38255.63339-0R	bZIP	bZIP	Cluster-38255.63339	22	13	53	0	1	0	0	13	20	0	0	0	0	6	1	37	2	0	1.37	0.76	3.37	0	0.06	0	0	0.77	1.38	0	0	0	0	0.36	0.06	2.39	0.13	0	1319	1343973769	XP_023871014.1	152	2.3e-07	cyclic AMP-dependent transcription factor ATF-5-like [Quercus suber]	--	--	--	--
Cluster-38255.83307-2R	bZIP	bZIP	Cluster-38255.83307	500	616	332	230	139	212	195	121	157	199	205	200.91	215.98	211	150	287	315	288	50.3	58.21	33.89	21.25	13.79	20.4	17.57	11.42	17.4	18.75	20.04	21.62	22.45	20.64	15.08	29.8	32.47	26.1	932	1174552823	OQU80630.1	812	4.7e-84	hypothetical protein SORBI_3007G155900 [Sorghum bicolor]	XR_002455085.1	XR_002455085	730	0
Cluster-38255.30740-1R	bZIP	bZIP	Cluster-38255.30740	0	48	0	0	0	0	1394	1	3	0	0	0	0	0	0	0	0	0	0	1.38	0	0	0	0	38.46	0.03	0.1	0	0	0	0	0	0	0	0	0	2375	--	--	--	--	--	--	--	--	--
Cluster-38255.49919-2R	bZIP	bZIP	Cluster-38255.49919	15	40	63	0	6	0	0	0	114	0	1	0	7	0	69	5	1	0	0.47	1.18	2.02	0	0.19	0	0	0	3.95	0	0.03	0	0.23	0	2.17	0.16	0.03	0	2330	1344068500	XP_023917972.1	385	3.8e-34	BZIP-type transcription factor MBZ1-like [Quercus suber]	XM_028637488.1	XM_028637488	183	6.15e-89
Cluster-38255.58030-1R	bZIP	bZIP	Cluster-38255.58030	35	58	28	0	0	8	1	3	0	37	26	21	2	5	0	6	4	0	2.04	3.19	1.67	0	0	0.45	0.05	0.17	0	2.04	1.49	1.32	0.12	0.28	0	0.36	0.24	0	1387	194688336	ACF78252.1	599	3.5e-59	unknown [Zea mays]	NM_001136645.1	NM_001136645	642	0
Cluster-38255.71197-1R	bZIP	bZIP	Cluster-38255.71197	405	472	337.01	118	118	129.43	121	56	92	346.04	318	334	54	158	105	119.99	133	78.91	17.62	19.38	15.02	4.8	5.11	5.49	4.75	2.32	4.44	14.32	13.65	15.64	2.47	6.65	4.6	5.44	5.95	3.12	1756	899145414	NP_001266593.2	446	2.4e-41	uncharacterized protein LOC100193330 [Zea mays]	XM_002441826.2	XM_002441826	571	0
Cluster-38255.80555-1R	bZIP	bZIP	Cluster-38255.80555	355	540	334	23	47	65	31	17	3	75	250.98	110.85	31	58	37	69.39	23	38	11.69	16.8	11.29	0.71	1.54	2.09	0.92	0.54	0.11	2.36	8.18	3.93	1.08	1.85	1.23	2.39	0.78	1.14	2222	242097098	XP_002439039.1	655	1.8e-65	protein FD [Sorghum bicolor]	XM_002438994.2	XM_002438994	464	0
Cluster-38255.85375-1F	bZIP	bZIP	Cluster-38255.85375	179	249	47	37	30	54	50	18	5	190	88	210	7	11	26	39	6	28	5.33	7.01	1.44	1.03	0.89	1.57	1.35	0.51	0.17	5.4	2.59	6.74	0.22	0.32	0.78	1.21	0.18	0.76	2425	1382772307	PUZ54349.1	894	3.8e-93	hypothetical protein GQ55_5G124600 [Panicum hallii var. hallii]	KF184969.1	KF184969	822	0
Cluster-74323.0-2F	bZIP	bZIP	Cluster-74323.0	0	0	34	0	0	0	0	0	0	107	26	186	0	0	0	0	0	0	0	0	0.84	0	0	0	0	0	0	2.47	0.62	4.84	0	0	0	0	0	0	2920	1492363738	RLN94369.1	409	7.9e-37	hypothetical protein BBJ28_00010488 [Nothophytophthora sp. Chile5]	--	--	--	--
Cluster-38255.34914-0R	bZIP	bZIP	Cluster-38255.34914	2	5	0	11	14	14	11	0	0	17	23	139	2	3	8	5	7	5	0.1	0.23	0	0.5	0.68	0.67	0.49	0	0	0.79	1.11	7.32	0.1	0.14	0.39	0.26	0.35	0.22	1594	1070947795	OEL24902.1	1027	9.5e-109	Transcription factor RF2a [Dichanthelium oligosanthes]	XM_002464985.2	XM_002464985	721	0
Cluster-38255.67577-0R	bZIP	bZIP	Cluster-38255.67577	435	432	321	570	579.37	543.83	527.69	432	385	339.66	255.34	216	640.98	351.13	749.59	364.05	434.26	446	12.82	12.03	9.71	15.76	17.01	15.69	14.06	12.19	12.6	9.56	7.45	6.86	19.96	10	22.28	11.21	13.18	11.96	2448	241931295	EES04440.1	904	2.7e-94	hypothetical protein SORBI_3004G026700 [Sorghum bicolor]	XM_002451419.2	XM_002451419	526	0
Cluster-38255.73368-2R	bZIP	bZIP	Cluster-38255.73368	1561.16	1429	939	1405	1457	1581	1124	1159	849	1614.01	2126	1382.79	713	651	965	1046	951.01	1053.33	46.61	40.32	28.79	39.36	43.34	46.21	30.35	33.15	28.15	46	62.82	44.49	22.5	18.79	29.06	32.63	29.24	28.62	2420	1070941984	OEL23305.1	402	4.3e-36	hypothetical protein BAE44_0015676 [Dichanthelium oligosanthes]	EU957613.1	EU957613	507	0
Cluster-38255.75053-1F	bZIP	bZIP	Cluster-38255.75053	17	2	21	347	70	4	81	75	144	10	0	71	21	392	855	10	629	63	0.93	0.1	1.18	17.71	3.81	0.21	4	3.91	8.74	0.52	0	4.18	1.21	20.81	47.1	0.57	35.43	3.13	1457	--	--	--	--	--	XM_018186645.1	XM_018186645	166	1.08e-79
Cluster-38255.78895-1F	bZIP	bZIP	Cluster-38255.78895	5245	3964	2826	7424	6184	6914	9858.05	9978	7252.85	5785.07	5250.64	5068	7479.99	7954.41	11885.9	9533.77	9223.34	22691.3	226.98	161.9	125.28	300.22	266.12	291.58	385.13	411.96	347.96	238.11	224.09	235.99	340.61	333.11	517.88	430.08	410.57	891.82	1764	1394910886	PWZ53348.1	608	4e-60	Ocs element-binding factor 1 [Zea mays]	XM_002442278.2	XM_002442278	635	0
Cluster-38255.80898-2F	bZIP	bZIP	Cluster-38255.80898	540.64	484.33	336	1007.55	1126.05	1043.66	856.53	783.65	582.78	751.42	897.36	537	950.59	616	1768.63	1531.6	1047.98	2384.27	10.38	8.79	6.63	18.21	21.57	19.68	14.89	14.45	12.44	13.81	17.1	11.12	19.35	11.42	34.29	30.78	20.73	41.71	3595	1174554873	OQU82410.1	497	6.1e-47	hypothetical protein SORBI_3006G233500 [Sorghum bicolor]	XM_021463261.1	XM_021463261	324	3.96e-167
Cluster-38255.101731-2R	bZIP	bZIP	Cluster-38255.101731	22	23	19	472	168	136	16	4	20	9	15	8	161	214	35	83	161	31	0.22	0.22	0.2	4.54	1.71	1.36	0.15	0.04	0.23	0.09	0.15	0.09	1.74	2.1	0.36	0.89	1.69	0.29	6510	992273757	KXG33733.1	1405	5.7e-152	hypothetical protein SORBI_3003G363400 [Sorghum bicolor]	XM_021457652.1	XM_021457652	781	0
Cluster-38255.106551-0R	bZIP	bZIP	Cluster-38255.106551	0	0	0	20	0	0	0	0	0	0	0	0	0	0	0	0	0	0	0	0	0	9.67	0	0	0	0	0	0	0	0	0	0	0	0	0	0	404	1344039806	XP_023907305.1	167	1.3e-09	uncharacterized protein LOC112019002 [Quercus suber]	--	--	--	--
Cluster-38255.31164-2R	bZIP	bZIP	Cluster-38255.31164	5	6	9	20	38	53	55	19	39	8	9	4	22	29	20	12	23	16	0.58	0.65	1.06	2.12	4.33	5.85	5.7	2.06	4.97	0.86	1.01	0.5	2.62	3.27	2.31	1.43	2.73	1.67	849	241933283	EES06428.1	388	6.3e-35	hypothetical protein SORBI_3004G074700 [Sorghum bicolor]	XM_002453407.2	XM_002453407	349	0
Cluster-38255.38934-1F	bZIP	bZIP	Cluster-38255.38934	9	16	0	133	38	38	11	5	12	81	7	71	16	15	21	17	19	9	0.46	0.77	0	6.36	1.94	1.9	0.51	0.24	0.68	3.95	0.35	3.92	0.86	0.75	1.08	0.91	1	0.42	1535	1149743214	XP_020195077.1	868	2.5e-90	basic leucine zipper 6-like [Aegilops tauschii subsp. tauschii]	XM_002456328.2	XM_002456328	835	0
Cluster-38255.42095-1R	bZIP	bZIP	Cluster-38255.42095	25	3	25	280	42	6	31	47	168	13	1	41	11	194	434	5	301	67	1.92	0.22	1.96	19.89	3.19	0.44	2.14	3.41	14.24	0.94	0.08	3.38	0.88	14.45	33.4	0.4	23.72	4.65	1127	1343973769	XP_023871014.1	167	3.5e-09	cyclic AMP-dependent transcription factor ATF-5-like [Quercus suber]	--	--	--	--
Cluster-38255.4705-0F	bZIP	bZIP	Cluster-38255.4705	0	0	0	7	1	6	0	0	0	3	119	2	6	7	18	20	23	45	0	0	0	0.31	0.05	0.28	0	0	0	0.13	5.52	0.1	0.3	0.32	0.85	0.98	1.11	1.92	1645	1344045153	XP_023902599.1	202	4.5e-13	cross-pathway control protein A-like [Quercus suber]	XM_018847806.1	XM_018847806	55	6.16e-18
Cluster-38255.22578-2R	bZIP	bZIP	Cluster-38255.22578	0	0	0	1	16	18	0	0	0	6	9	314	8	0	3	49	32	7	0	0	0	0.06	0.98	1.08	0	0	0	0.35	0.55	20.83	0.52	0	0.19	3.14	2.03	0.39	1327	--	--	--	--	--	XM_025309634.1	XM_025309634	460	0
Cluster-38255.40880-0F	bZIP	bZIP	Cluster-38255.40880	2	0	8	54	11	0	2	1	0	3	0	10	1	26	73	0	74	18	0.12	0	0.48	2.94	0.64	0	0.11	0.06	0	0.17	0	0.63	0.06	1.48	4.3	0	4.45	0.96	1383	1344072147	XP_023919883.1	401	3.2e-36	regulatory protein cys-3-like [Quercus suber]	LT671825.1	LT671825	49	1.12e-14
Cluster-38255.79825-2R	bZIP	bZIP	Cluster-38255.79825	7293	7063.01	4691	7277.02	6212.61	5436.99	9300.19	5824.15	4003	11423.8	8683.68	9088.98	6312.69	6070.07	6682.9	4653.98	4921.38	6005.56	344.13	314.45	226.6	320.49	291.34	249.69	395.96	261.89	209.31	512.13	403.69	461.29	313.04	277.27	317.33	228.76	238.8	257.22	1643	242086781	XP_002439223.1	523	2.7e-50	ocs element-binding factor 1 [Sorghum bicolor]	XM_002439178.2	XM_002439178	459	0
Cluster-38255.81057-1F	bZIP	bZIP	Cluster-38255.81057	1521	1622	1115.4	1752.86	1996	2110	1606.73	1590.73	1492.92	1114.95	1119	984	1629.71	1296.72	1445.66	1049.94	1547.03	2079.15	62	62.41	46.6	66.82	80.94	83.89	59.15	61.91	67.48	43.25	45.01	43.17	69.96	51.14	59.35	44.63	64.88	77	1854	1162487010	XP_020396043.1	1172	1.7e-125	uncharacterized protein LOC100279481 isoform X2 [Zea mays]	XM_021454243.1	XM_021454243	872	0
Cluster-38255.89244-2F	bZIP	bZIP	Cluster-38255.89244	489.68	467	339	1840.81	2586	2355.49	1864.78	1585.82	1495	641.31	801.18	503.01	2474.63	1737.91	2004.75	1492.78	1678.23	2219.07	7.76	7	5.53	27.49	40.91	36.7	26.78	24.17	26.35	9.74	12.61	8.6	41.63	26.59	32.1	24.78	27.41	32.06	4291	1433399390	RCV05040.1	1905	3.9e-210	hypothetical protein SETIT_1G050300v2 [Setaria italica]	XM_002453429.2	XM_002453429	1258	0
Cluster-38255.106966-2R	bZIP	bZIP	Cluster-38255.106966	33	26	17	151	121	295	141	58	46	114	146.77	108	406.97	233	250	419	355	529	1.77	1.32	0.93	7.56	6.46	15.41	6.83	2.97	2.74	5.81	7.76	6.24	22.95	12.14	13.52	23.44	19.62	25.8	1479	241923964	EER97108.1	454	2.4e-42	hypothetical protein SORBI_3002G280800 [Sorghum bicolor]	XM_002460542.2	XM_002460542	333	1.6e-172
Cluster-38255.18209-0F	bZIP	bZIP	Cluster-38255.18209	0	0	0	0	5	20	0	0	7	0	11	61	6	0	1	10	4	1	0	0	0	0	0.3	1.19	0	0	0.48	0	0.66	4.03	0.39	0	0.06	0.64	0.25	0.06	1332	674911071	CDY22069.1	153	1.8e-07	BnaA09g00980D [Brassica napus]	XM_025324799.1	XM_025324799	847	0
Cluster-38255.66842-2R	bZIP	bZIP	Cluster-38255.66842	262.36	260.67	140	285.45	374.31	353.34	218.47	187.33	175.22	107.58	124.62	131	83.88	54	152.4	138.4	86.02	166.69	24.34	22.73	13.2	24.38	34.29	31.44	18.18	16.35	17.92	9.37	11.26	13.01	8.06	4.87	14.15	13.27	8.18	13.95	985	1174554875	OQU82412.1	403	1.3e-36	hypothetical protein SORBI_3006G233500 [Sorghum bicolor]	XM_021463262.1	XM_021463262	272	8.55e-139
Cluster-38255.79778-0F	bZIP	bZIP	Cluster-38255.79778	1260	1225	1270	1784	1319	1313	1200	924	980	1915	1795	2078	1053	1707	1124	1036	1147	1293.02	32.37	29.75	33.53	43.06	33.79	33.07	27.9	22.77	27.97	47.02	45.69	57.55	28.63	42.38	29.14	27.83	30.35	30.25	2763	1205936854	XP_002461117.2	1121	2.1e-119	bZIP transcription factor 60 isoform X2 [Sorghum bicolor]	XM_002461072.2	XM_002461072	1025	0
Cluster-38255.80428-1R	bZIP	bZIP	Cluster-38255.80428	1560	1691	912	1547	2203	2075	2034	1660	1497	1119	1562	805.02	1372	744	1867.02	1017.09	916	1214.99	37.58	38.5	22.58	35.03	52.91	49.01	44.35	38.36	40.06	25.77	37.29	20.91	34.99	17.31	45.39	25.62	22.73	26.65	2927	1142678213	ONM36256.1	1385	5.3e-150	Basic leucine zipper protein [Zea mays]	XM_021456770.1	XM_021456770	990	0
Cluster-38255.81160-1F	bZIP	bZIP	Cluster-38255.81160	430.09	407.19	339	388.6	510.26	563.23	437.26	396.01	551.81	308	445.03	222.87	478.35	263	531.69	302.99	363.01	367	10.65	9.53	8.62	9.04	12.6	13.67	9.8	9.4	15.18	7.29	10.92	5.95	12.54	6.29	13.29	7.84	9.26	8.27	2856	1070922899	OEL18309.1	455	3.6e-42	Transcription factor HBP-1b(c1) [Dichanthelium oligosanthes]	AY180106.1	AY180106	429	0
Cluster-38255.9682-1R	bZIP	bZIP	Cluster-38255.9682	0	1	1	3	9	34	0	0	0	7	122	12	57	8	27	77	106	197	0	0.02	0.03	0.07	0.22	0.83	0	0	0	0.17	3	0.32	1.5	0.19	0.68	2	2.71	4.46	2846	1344068500	XP_023917972.1	336	2.3e-28	BZIP-type transcription factor MBZ1-like [Quercus suber]	XM_022621548.1	XM_022621548	216	3.41e-107
Cluster-110963.0-1F	bZIP	bZIP	Cluster-110963.0	1	3	3	0	0	0	0	0	0	1	15	1	0	0	1	0	15	5	0.08	0.22	0.24	0	0	0	0	0	0	0.07	1.16	0.09	0	0	0.08	0	1.22	0.36	1100	1377606764	GBG25749.1	525	1.1e-50	Hypothetical Protein FCC1311_019682 [Hondaea fermentalgiana]	--	--	--	--
Cluster-114267.0-2R	bZIP	bZIP	Cluster-114267.0	0	0	1	0	1	1	3	0	0	0	0	0	0	0	0	1	0	0	0	0	0.43	0	0.42	0.39	1.16	0	0	0	0	0	0	0	0	0.44	0	0	440	--	--	--	--	--	--	--	--	--
Cluster-12146.0-0F	bZIP	bZIP	Cluster-12146.0	0	0	0	0	0	0	0	0	0	0	0	0	21	0	0	0	0	0	0	0	0	0	0	0	0	0	0	0	0	0	3.08	0	0	0	0	0	742	--	--	--	--	--	XM_018529590.1	XM_018529590	703	0
Cluster-12164.0-0F	bZIP	bZIP	Cluster-12164.0	0	0	0	0	0	0	0	0	0	0	0	0	10	0	2	12	6	0	0	0	0	0	0	0	0	0	0	0	0	0	1.34	0	0.26	1.61	0.8	0	786	--	--	--	--	--	--	--	--	--
Cluster-15598.0-1R	bZIP	bZIP	Cluster-15598.0	0	0	0	0	0	0	0	0	0	0	14	0	0	0	0	0	0	0	0	0	0	0	0	0	0	0	0	0	2.52	0	0	0	0	0	0	0	637	727561838	XP_010453171.1	142	1.6e-06	PREDICTED: transcription factor HY5-like [Camelina sativa]	--	--	--	--
Cluster-16337.0-1F	bZIP	bZIP	Cluster-16337.0	0	0	0	0	0	0	0	0	0	0	0	1	0	0	0	1	2	6	0	0	0	0	0	0	0	0	0	0	0	0.56	0	0	0	0.53	1.1	2.82	413	--	--	--	--	--	--	--	--	--
Cluster-2455.0-2F	bZIP	bZIP	Cluster-2455.0	0	0	0	0	0	0	0	0	0	0	0	0	0	0	0	18	6	0	0	0	0	0	0	0	0	0	0	0	0	0	0	0	0	2.94	0.98	0	699	1344072147	XP_023919883.1	275	6.5e-22	regulatory protein cys-3-like [Quercus suber]	XM_020278427.1	XM_020278427	93	1.92e-39
Cluster-26701.0-0F	bZIP	bZIP	Cluster-26701.0	0	0	0	0	0	0	0	0	0	36	21	0	0	0	0	0	0	0	0	0	0	0	0	0	0	0	0	3	1.81	0	0	0	0	0	0	0	1017	1343970587	XP_023928942.1	202	2.8e-13	putative transcription factor kapC [Quercus suber]	--	--	--	--
Cluster-28621.0-0F	bZIP	bZIP	Cluster-28621.0	0	0	0	0	0	0	0	0	0	4	0	0	0	0	0	0	0	0	0	0	0	0	0	0	0	0	0	2.34	0	0	0	0	0	0	0	0	385	--	--	--	--	--	--	--	--	--
Cluster-2891.1-1F	bZIP	bZIP	Cluster-2891.1	0	0	0	0	0	0	0	0	0	0	0	0	0	0	0	10	8	0	0	0	0	0	0	0	0	0	0	0	0	0	0	0	0	3.5	2.84	0	480	1344071862	XP_023919728.1	363	2.8e-32	transcription factor atf1-like [Quercus suber]	--	--	--	--
Cluster-38203.0-2R	bZIP	bZIP	Cluster-38203.0	0	0	0	0	0	0	0	0	0	6	7	5	2	0	0	0	1	1	0	0	0	0	0	0	0	0	0	0.93	1.13	0.89	0.34	0	0	0	0.17	0.15	678	--	--	--	--	--	--	--	--	--
Cluster-38255.10149-2R	bZIP	bZIP	Cluster-38255.10149	5	2	0	0	0	0	0	0	0	6	0	6	2	0	0	0	2	0	2.06	0.76	0	0	0	0	0	0	0	2.15	0	2.57	0.78	0	0	0	0.83	0	453	--	--	--	--	--	--	--	--	--
Cluster-38255.104463-0F	bZIP	bZIP	Cluster-38255.104463	11	3	189	1	16	11	6	31	6	0	0	1	277	48	4	22	615	2	0.33	0.08	5.78	0.03	0.47	0.32	0.16	0.88	0.2	0	0	0.03	8.72	1.38	0.12	0.68	18.86	0.05	2425	1343969897	XP_023870846.1	515	3.4e-49	BZIP-type transcription factor MBZ1-like [Quercus suber]	XM_014703424.1	XM_014703424	174	6.45e-84
Cluster-38255.107505-2F	bZIP	bZIP	Cluster-38255.107505	0	0	0	0	12	0	5	0	0	0	0	0	0	0	2	0	3	0	0	0	0	0	2.82	0	1.07	0	0	0	0	0	0	0	0.48	0	0.74	0	562	--	--	--	--	--	--	--	--	--
Cluster-38255.112896-0F	bZIP	bZIP	Cluster-38255.112896	3	0	0	6	0	0	0	0	0	53	29	9	0	7	0	0	8	4	0.16	0	0	0.3	0	0	0	0	0	2.73	1.55	0.53	0	0.37	0	0	0.45	0.2	1465	--	--	--	--	--	--	--	--	--
Cluster-38255.115456-2F	bZIP	bZIP	Cluster-38255.115456	0	0	0	0	0	0	0	0	0	0	83	0	0	0	0	0	0	0	0	0	0	0	0	0	0	0	0	0	4.99	0	0	0	0	0	0	0	1335	219888333	ACL54541.1	175	4.9e-10	unknown [Zea mays]	--	--	--	--
Cluster-38255.11904-2R	bZIP	bZIP	Cluster-38255.11904	0	0	0	12	1	0	5.26	1	0	0	0	5	1	4	31	3	152	3	0	0	0	0.56	0.05	0	0.24	0.05	0	0	0	0.27	0.05	0.2	1.57	0.16	7.87	0.14	1558	1344029024	XP_023897579.1	170	2.2e-09	transcription factor atf1-like [Quercus suber]	--	--	--	--
Cluster-38255.123056-2F	bZIP	bZIP	Cluster-38255.123056	0	0	0	0	0	0	0	0	0	0	0	0	0	0	1	51	0	0	0	0	0	0	0	0	0	0	0	0	0	0	0	0	0.1	5.23	0	0	940	1344045153	XP_023902599.1	250	7e-19	cross-pathway control protein A-like [Quercus suber]	--	--	--	--
Cluster-38255.13022-1R	bZIP	bZIP	Cluster-38255.13022	1	7	8	0	1	0	0	0	0	0	0	0	0	11	11	0	33	1	0.05	0.32	0.4	0	0.05	0	0	0	0	0	0	0	0	0.52	0.54	0	1.67	0.04	1591	--	--	--	--	--	--	--	--	--
Cluster-38255.13517-2F	bZIP	bZIP	Cluster-38255.13517	5	3	10	14	2	5	1	0	0	9	3	5	0	3	2	7	10	0	0.61	0.34	1.23	1.56	0.24	0.58	0.11	0	0	1.02	0.35	0.65	0	0.36	0.24	0.88	1.25	0	823	992163319	KXG25724.1	608	1.9e-60	hypothetical protein SORBI_3007G224400 [Sorghum bicolor]	XM_021465433.1	XM_021465433	361	0
Cluster-38255.13614-0F	bZIP	bZIP	Cluster-38255.13614	4	33	0	0	0	3	0	0	2	0	0	0	3	1	0	0	0	0	0.33	2.59	0	0	0	0.24	0	0	0.18	0	0	0	0.26	0.08	0	0	0	0	1060	1343970761	XP_023929040.1	225	6.3e-16	fluconazole resistance protein 3-like [Quercus suber]	--	--	--	--
Cluster-38255.15281-1R	bZIP	bZIP	Cluster-38255.15281	0	0	0	0	0	0	0	0	0	47	0	0	82	2	2	0	0	2	0	0	0	0	0	0	0	0	0	1.73	0	0	3.34	0.07	0.08	0	0	0.07	1941	--	--	--	--	--	XM_018395729.1	XM_018395729	1667	0
Cluster-38255.21523-0R	bZIP	bZIP	Cluster-38255.21523	0	0	0	0	0	0	0	0	0	245	187	172	143	182	205	90	160	177	0	0	0	0	0	0	0	0	0	4.93	3.9	3.9	3.19	3.7	4.36	1.98	3.47	3.39	3306	473912208	EMS49602.1	954	5.7e-100	Callose synthase 2 [Triticum urartu]	XM_002458620.2	XM_002458620	355	0
Cluster-38255.22056-0F	bZIP	bZIP	Cluster-38255.22056	0	0	0	62	0	0	0	0	0	0	26	2	0	5	0	0	8	13	0	0	0	3.71	0	0	0	0	0	0	1.64	0.14	0	0.31	0	0	0.53	0.76	1284	1343970761	XP_023929040.1	222	1.7e-15	fluconazole resistance protein 3-like [Quercus suber]	--	--	--	--
Cluster-38255.27149-1R	bZIP	bZIP	Cluster-38255.27149	0	0	0	0	0	0	0	0	0	217	229	0	0	0	0	0	0	0	0	0	0	0	0	0	0	0	0	14	15.33	0	0	0	0	0	0	0	1229	1343973769	XP_023871014.1	154	1.2e-07	cyclic AMP-dependent transcription factor ATF-5-like [Quercus suber]	--	--	--	--
Cluster-38255.30280-1R	bZIP	bZIP	Cluster-38255.30280	0	7	0	0	0	0	188	0	4	0	0	0	0	0	0	0	0	0	0	0.2	0	0	0	0	5.21	0	0.14	0	0	0	0	0	0	0	0	0	2367	1343970761	XP_023929040.1	168	5.7e-09	fluconazole resistance protein 3-like [Quercus suber]	--	--	--	--
Cluster-38255.3066-2F	bZIP	bZIP	Cluster-38255.3066	0	0	0	1	0	0	0	0	0	15	6	5	0	12	0	2	0	5	0	0	0	0.11	0	0	0	0	0	1.62	0.67	0.62	0	1.35	0	0.24	0	0.52	850	1475203570	RHY61189.1	150	2.5e-07	hypothetical protein DYB38_000841 [Aphanomyces astaci]	--	--	--	--
Cluster-38255.33225-1F	bZIP	bZIP	Cluster-38255.33225	27	45	54	15	34	24	1	5	0	731.42	1112.36	2254.21	41	2	20	438.99	107	160.72	1.21	1.9	2.47	0.63	1.51	1.04	0.04	0.21	0	31.07	49	108.37	1.93	0.09	0.9	20.44	4.92	6.52	1718	241921837	EER94981.1	463	2.6e-43	hypothetical protein SORBI_3001G396400 [Sorghum bicolor]	XM_020544228.1	XM_020544228	497	0
Cluster-38255.37979-1R	bZIP	bZIP	Cluster-38255.37979	1	0	7	0	5	7	1	0	0	3	23	15	12	26	13	21	7	31	0.06	0	0.41	0	0.28	0.39	0.05	0	0	0.16	1.29	0.92	0.71	1.43	0.74	1.24	0.41	1.6	1415	1344045153	XP_023902599.1	274	1.7e-21	cross-pathway control protein A-like [Quercus suber]	--	--	--	--
Cluster-38255.42131-2R	bZIP	bZIP	Cluster-38255.42131	4	0	26	22	10	6	25	10	16	3	0	13	2	27	182	0	530	14	0.27	0	1.79	1.38	0.67	0.39	1.52	0.64	1.19	0.19	0	0.94	0.14	1.77	12.33	0	36.74	0.86	1240	--	--	--	--	--	--	--	--	--
Cluster-38255.44533-2R	bZIP	bZIP	Cluster-38255.44533	3	20	6	1	18	0	0	2	0	30	49	13	23	5	8	13.99	2	0	0.28	1.78	0.58	0.09	1.68	0	0	0.18	0	2.66	4.5	1.31	2.25	0.46	0.76	1.37	0.19	0	973	--	--	--	--	--	XM_002457219.2	XM_002457219	187	1.51e-91
Cluster-38255.45887-2F	bZIP	bZIP	Cluster-38255.45887	89	96	103	20	80	58	78	33	47	150	139	105	113	92	142	94	133	78.08	7.46	7.57	8.78	1.55	6.63	4.67	5.87	2.61	4.35	11.82	11.37	9.43	9.84	7.49	11.92	8.15	11.43	5.91	1058	1435114732	XP_025812921.1	283	1.2e-22	bZIP transcription factor 27-like [Panicum hallii]	XM_002453063.2	XM_002453063	365	0
Cluster-38255.5836-2F	bZIP	bZIP	Cluster-38255.5836	0	0	0	0	0	0	0	0	0	0	0	0	0	0	0	172	0	0	0	0	0	0	0	0	0	0	0	0	0	0	0	0	0	5.28	0	0	2455	--	--	--	--	--	--	--	--	--
Cluster-38255.6715-0R	bZIP	bZIP	Cluster-38255.6715	0	0	0	0	0	0	0	0	0	0	0	0	0	0	0	100	0	0	0	0	0	0	0	0	0	0	0	0	0	0	0	0	0	8.72	0	0	1054	--	--	--	--	--	--	--	--	--
Cluster-38255.7790-1F	bZIP	bZIP	Cluster-38255.7790	0	0	0	0	0	0	0	0	0	0	0	0	2	0	0	169	0	0	0	0	0	0	0	0	0	0	0	0	0	0	0.14	0	0	11.99	0	0	1228	--	--	--	--	--	--	--	--	--
Cluster-38255.79150-2R	bZIP	bZIP	Cluster-38255.79150	26	18	25	1	2	11	3	2	0	1	0	2	0	0	0	2	3	1.04	1.31	0.85	1.29	0.05	0.1	0.54	0.14	0.1	0	0.05	0	0.11	0	0	0	0.1	0.16	0.05	1561	1142857984	ONM56468.1	631	7.7e-63	Basic-leucine zipper (bZIP) transcription factor family protein [Zea mays]	XM_008654730.3	XM_008654730	749	0
Cluster-38255.909-2F	bZIP	bZIP	Cluster-38255.909	0	0	0	56	0	0	0	0	0	0	8	0	0	0	0	0	0	6	0	0	0	3.83	0	0	0	0	0	0	0.58	0	0	0	0	0	0	0.4	1159	1344071862	XP_023919728.1	504	3e-48	transcription factor atf1-like [Quercus suber]	XM_022656964.1	XM_022656964	74	1.18e-28
Cluster-42204.0-2R	bZIP	bZIP	Cluster-42204.0	0	0	0	0	0	0	0	0	14	0	0	0	0	0	0	0	0	0	0	0	0	0	0	0	0	0	11.16	0	0	0	0	0	0	0	0	0	378	1344068500	XP_023917972.1	238	6.9e-18	BZIP-type transcription factor MBZ1-like [Quercus suber]	XM_028637488.1	XM_028637488	119	3.51e-54
Cluster-47996.1-2F	bZIP	bZIP	Cluster-47996.1	0	0	0	0	0	9	0	0	0	1	0	40	0	0	0	6	0	2	0	0	0	0	0	1.03	0	0	0	0.11	0	5.16	0	0	0	0.75	0	0.22	827	--	--	--	--	--	XM_025318245.1	XM_025318245	426	0
Cluster-61776.0-2F	bZIP	bZIP	Cluster-61776.0	0	0	0	2	0	0	0	0	0	0	1	0	0	4	0	0	0	0	0	0	0	1.59	0	0	0	0	0	0	0.86	0	0	4.33	0	0	0	0	352	1273173940	PIA55653.1	155	2.7e-08	hypothetical protein AQUCO_00700161v1 [Aquilegia coerulea]	--	--	--	--
Cluster-69725.0-0F	bZIP	bZIP	Cluster-69725.0	3	0	0	0	0	0	0	0	0	14	20	0	0	0	0	0	0	0	0.23	0	0	0	0	0	0	0	0	1.02	1.52	0	0	0	0	0	0	0	1119	1344071862	XP_023919728.1	448	9.2e-42	transcription factor atf1-like [Quercus suber]	XM_025689373.1	XM_025689373	65	1.15e-23
Cluster-71244.0-0F	bZIP	bZIP	Cluster-71244.0	0	0	29	2	3	0	0	0	0	21	0	29	0	0	0	0	0	0	0	0	1.42	0.09	0.14	0	0	0	0	0.95	0	1.49	0	0	0	0	0	0	1625	--	--	--	--	--	--	--	--	--
Cluster-75503.0-2F	bZIP	bZIP	Cluster-75503.0	0	0	1	0	0	1	0	1	0	32	32	10	0	3	0	4	1	0	0	0	0.07	0	0	0.07	0	0.07	0	2.11	2.19	0.75	0	0.2	0	0.29	0.07	0	1208	428162893	EKX31998.1	178	2e-10	hypothetical protein GUITHDRAFT_166782 [Guillardia theta CCMP2712]	--	--	--	--
Cluster-79432.0-2F	bZIP	bZIP	Cluster-79432.0	0	0	3	0	0	0	0	0	7	0	0	0	0	0	0	0	0	0	0	0	1.11	0	0	0	0	0	2.86	0	0	0	0	0	0	0	0	0	466	1344039806	XP_023907305.1	185	1.2e-11	uncharacterized protein LOC112019002 [Quercus suber]	--	--	--	--
Cluster-80386.0-0F	bZIP	bZIP	Cluster-80386.0	0	78	0	0	0	0	1	0	0	0	0	0	0	0	0	0	0	0	0	5.38	0	0	0	0	0.07	0	0	0	0	0	0	0	0	0	0	0	1167	--	--	--	--	--	--	--	--	--
Cluster-91364.0-1F	bZIP	bZIP	Cluster-91364.0	3	3	0	0	7	2	2	6	8	3	0	0	2	2	0	1	0	0	0.38	0.36	0	0	0.87	0.24	0.23	0.71	1.11	0.35	0	0	0.26	0.25	0	0.13	0	0	802	1343973769	XP_023871014.1	162	9.6e-09	cyclic AMP-dependent transcription factor ATF-5-like [Quercus suber]	XM_018304783.1	XM_018304783	62	3.78e-22
Cluster-97221.0-2F	bZIP	bZIP	Cluster-97221.0	3	0	17	0	5	0	2	0	0	0	0	0	57	11	0	0	31	0	0.27	0	1.55	0	0.44	0	0.16	0	0	0	0	0	5.3	0.96	0	0	2.85	0	1009	1343973769	XP_023871014.1	158	3.5e-08	cyclic AMP-dependent transcription factor ATF-5-like [Quercus suber]	--	--	--	--
Cluster-98171.0-0R	bZIP	bZIP	Cluster-98171.0	21	0	0	0	0	3	0	0	0	0	0	0	4	7	10	4	0	1	2.02	0	0	0	0	0.28	0	0	0	0	0	0	0.4	0.65	0.96	0.4	0	0.09	961	1249604970	GAY00393.1	454	1.6e-42	Hypothetical protein PINS_008230 [Pythium insidiosum]	--	--	--	--
Cluster-98984.0-0F	bZIP	bZIP	Cluster-98984.0	5	0	0	0	0	0	0	0	0	0	0	0	0	0	0	0	0	0	3.95	0	0	0	0	0	0	0	0	0	0	0	0	0	0	0	0	0	374	1344071862	XP_023919728.1	325	5.6e-28	transcription factor atf1-like [Quercus suber]	--	--	--	--
Cluster-104816.0-1R	bZIP	bZIP	Cluster-104816.0	11	18	28	2	4	3	13	0	0	55	61	37	0	4	3	1	0	0	1.2	1.84	3.09	0.2	0.43	0.31	1.26	0	0	5.59	6.43	4.3	0	0.42	0.33	0.11	0	0	885	--	--	--	--	--	EU954252.1	EU954252	209	8.04e-104
Cluster-105671.0-2R	bZIP	bZIP	Cluster-105671.0	6	0	0	0	3	0	1	0	0	0	0	0	2	2	0	1	8	8	0.69	0	0	0	0.34	0	0.1	0	0	0	0	0	0.24	0.22	0	0.12	0.94	0.83	853	1343970587	XP_023928942.1	165	4.5e-09	putative transcription factor kapC [Quercus suber]	--	--	--	--
Cluster-12559.0-1F	bZIP	bZIP	Cluster-12559.0	0	0	0	0	0	0	0	0	0	0	0	0	14	0	2	0	3	0	0	0	0	0	0	0	0	0	0	0	0	0	1.9	0	0.26	0	0.41	0	781	--	--	--	--	--	XM_028649994.1	XM_028649994	511	0
Cluster-13003.0-1R	bZIP	bZIP	Cluster-13003.0	0	0	0	0	0	0	0	0	0	0	0	2	0	0	0	2	0	10	0	0	0	0	0	0	0	0	0	0	0	0.75	0	0	0	0.71	0	3.14	476	1205960680	XP_021317444.1	475	2.9e-45	basic leucine zipper 6 [Sorghum bicolor]	XM_023302393.1	XM_023302393	317	3.85e-164
Cluster-140.1-2F	bZIP	bZIP	Cluster-140.1	0	0	0	0	0	0	0	0	0	0	0	0	1	0	0	1	0	23	0	0	0	0	0	0	0	0	0	0	0	0	0.11	0	0	0.11	0	2.22	893	1344068500	XP_023917972.1	174	4.3e-10	BZIP-type transcription factor MBZ1-like [Quercus suber]	--	--	--	--
Cluster-14966.0-0F	bZIP	bZIP	Cluster-14966.0	0	0	0	0	0	0	0	0	0	0	0	4	9	0	1	9	5	1	0	0	0	0	0	0	0	0	0	0	0	0.57	1.23	0	0.13	1.24	0.68	0.12	776	1343970587	XP_023928942.1	226	3.5e-16	putative transcription factor kapC [Quercus suber]	XM_024895984.1	XM_024895984	83	7.74e-34
Cluster-15657.0-1R	bZIP	bZIP	Cluster-15657.0	0	0	0	0	0	0	0	0	0	0	2	0	0	0	0	0	0	0	0	0	0	0	0	0	0	0	0	0	2.67	0	0	0	0	0	0	0	320	--	--	--	--	--	--	--	--	--
Cluster-16034.0-2R	bZIP	bZIP	Cluster-16034.0	0	0	0	0	0	0	0	0	0	0	2	3	0	2	0	0	3	0	0	0	0	0	0	0	0	0	0	0	0.6	1.03	0	0.65	0	0	0.99	0	494	--	--	--	--	--	--	--	--	--
Cluster-1617.0-0R	bZIP	bZIP	Cluster-1617.0	0	0	0	0	0	0	0	0	0	0	0	0	0	0	0	17	0	0	0	0	0	0	0	0	0	0	0	0	0	0	0	0	0	4.88	0	0	522	--	--	--	--	--	--	--	--	--
Cluster-3091.0-2R	bZIP	bZIP	Cluster-3091.0	0	0	0	0	0	0	0	0	0	0	0	0	0	0	0	40	0	0	0	0	0	0	0	0	0	0	0	0	0	0	0	0	0	9.46	0	0	572	--	--	--	--	--	--	--	--	--
Cluster-31976.0-2R	bZIP	bZIP	Cluster-31976.0	0	0	0	0	0	0	0	0	0	0	0	8	0	0	0	0	0	0	0	0	0	0	0	0	0	0	0	0	0	2.31	0	0	0	0	0	0	531	--	--	--	--	--	--	--	--	--
Cluster-33467.0-2R	bZIP	bZIP	Cluster-33467.0	0	0	0	0	0	0	0	0	0	1	4	0	0	0	0	2	1	4	0	0	0	0	0	0	0	0	0	0.35	1.45	0	0	0	0	0.79	0.4	1.39	458	--	--	--	--	--	--	--	--	--
Cluster-36151.0-2R	bZIP	bZIP	Cluster-36151.0	0	0	0	0	0	0	0	0	0	3	1	2	0	11	1	0	1	1	0	0	0	0	0	0	0	0	0	0.61	0.21	0.47	0	2.41	0.22	0	0.23	0.2	586	1382772683	PUZ54725.1	137	5.5e-06	hypothetical protein GQ55_5G154300 [Panicum hallii var. hallii]	--	--	--	--
Cluster-38255.10248-1R	bZIP	bZIP	Cluster-38255.10248	0	4.95	0	0	16	0	0	0	0	0	0	0	0	0	0	0	0	0	0	1.06	0	0	3.56	0	0	0	0	0	0	0	0	0	0	0	0	0	577	--	--	--	--	--	--	--	--	--
Cluster-38255.10249-0R	bZIP	bZIP	Cluster-38255.10249	19	32.05	4	1	65	17	4	0	0	0	0	0	1	115	81	16	530	3	1.08	1.71	0.23	0.05	3.66	0.93	0.2	0	0	0	0	0	0.06	6.31	4.61	0.94	30.86	0.15	1419	--	--	--	--	--	--	--	--	--
Cluster-38255.112780-1R	bZIP	bZIP	Cluster-38255.112780	0	0	0	0	0	0	0	0	0	3	14	8	0	0	0	1	1	2	0	0	0	0	0	0	0	0	0	0.84	4.06	2.63	0	0	0	0.31	0.32	0.55	502	--	--	--	--	--	--	--	--	--
Cluster-38255.124210-1F	bZIP	bZIP	Cluster-38255.124210	0	0	0	0	0	0	0	0	0	17	6	6	0	2	0	0	0	0	0	0	0	0	0	0	0	0	0	1.92	0.7	0.78	0	0.24	0	0	0	0	825	1052181902	XP_008792225.2	151	1.8e-07	transcription factor RF2b [Phoenix dactylifera]	--	--	--	--
Cluster-38255.125362-0R	bZIP	bZIP	Cluster-38255.125362	0	0	0	0	0	0	0	0	0	0	0	0	0	0	0	1	0	4	0	0	0	0	0	0	0	0	0	0	0	0	0	0	0	1.88	0	6.73	307	1344072147	XP_023919883.1	296	1.1e-24	regulatory protein cys-3-like [Quercus suber]	XM_018323969.1	XM_018323969	105	1.7e-46
Cluster-38255.1259-1F	bZIP	bZIP	Cluster-38255.1259	0	0	0	2	2	0	0	0	0	0	8	1	9	0	0	9	7	27	0	0	0	0.12	0.13	0	0	0	0	0	0.5	0.07	0.6	0	0	0.6	0.46	1.56	1293	1344044505	XP_023902242.1	305	4e-25	regulatory protein cys-3-like, partial [Quercus suber]	XM_018323969.1	XM_018323969	103	1e-44
Cluster-38255.17024-1R	bZIP	bZIP	Cluster-38255.17024	0	0	0	0	0	0	0	0	0	0	0	74	0	0	0	0	0	0	0	0	0	0	0	0	0	0	0	0	0	3.69	0	0	0	0	0	0	1666	1344068500	XP_023917972.1	330	6.6e-28	BZIP-type transcription factor MBZ1-like [Quercus suber]	--	--	--	--
Cluster-38255.194-1R	bZIP	bZIP	Cluster-38255.194	0	0	0	0	0	0	0	0	0	0	2	0	0	0	0	5	2	5	0	0	0	0	0	0	0	0	0	0	0.34	0	0	0	0	0.9	0.36	0.79	660	1344071862	XP_023919728.1	394	9.8e-36	transcription factor atf1-like [Quercus suber]	XM_022624776.1	XM_022624776	109	2.3e-48
Cluster-38255.23124-2R	bZIP	bZIP	Cluster-38255.23124	0	0	0	0	0	0	0	0	0	8	29	17	10	9	0	4	6	0	0	0	0	0	0	0	0	0	0	0.68	2.58	1.66	0.94	0.8	0	0.38	0.56	0	997	--	--	--	--	--	--	--	--	--
Cluster-38255.24606-1F	bZIP	bZIP	Cluster-38255.24606	0	1	0	0	3	0	0	0	0	88	141	11	3	13	1	27	1	16	0	0.03	0	0	0.09	0	0	0	0	2.47	4.1	0.35	0.09	0.37	0.03	0.83	0.03	0.43	2452	428179427	EKX48298.1	166	1e-08	hypothetical protein GUITHDRAFT_162446 [Guillardia theta CCMP2712]	--	--	--	--
Cluster-38255.2897-2R	bZIP	bZIP	Cluster-38255.2897	0	0	24	0	0	0	0	1	0	0	0	0	9	0	1	0	25	0	0	0	1.23	0	0	0	0	0.05	0	0	0	0	0.47	0	0.05	0	1.28	0	1569	1344029024	XP_023897579.1	784	1.4e-80	transcription factor atf1-like [Quercus suber]	--	--	--	--
Cluster-38255.34596-0R	bZIP	bZIP	Cluster-38255.34596	0	0	0	0	5	0	0	0	0	0	0	0	0	0	0	72	0	0	0	0	0	0	0.18	0	0	0	0	0	0	0	0	0	0	2.75	0	0	2028	1344068500	XP_023917972.1	329	1e-27	BZIP-type transcription factor MBZ1-like [Quercus suber]	XM_014683032.1	XM_014683032	60	1.27e-20
Cluster-38255.37598-0R	bZIP	bZIP	Cluster-38255.37598	0	1	0	413	1	0	0	3	0	71	398	15	0	26	0	4	25	333	0	0.02	0	9.97	0.03	0	0	0.07	0	1.74	10.13	0.42	0	0.65	0	0.11	0.66	7.79	2764	1344068500	XP_023917972.1	340	7.5e-29	BZIP-type transcription factor MBZ1-like [Quercus suber]	XM_018898675.1	XM_018898675	144	3.5e-67
Cluster-38255.41113-2R	bZIP	bZIP	Cluster-38255.41113	15	0	26	146	4	0	14	8	37	0	2	14	16	76	171	2	129	6	0.34	0	0.61	3.14	0.09	0	0.29	0.18	0.94	0	0.05	0.34	0.39	1.68	3.94	0.05	3.04	0.12	3070	1343966484	XP_023912554.1	590	8.6e-58	uncharacterized protein LOC112024146 [Quercus suber]	XM_018174110.1	XM_018174110	746	0
Cluster-38255.42566-1F	bZIP	bZIP	Cluster-38255.42566	19	2	70	260	31	8	57	53	56	8	0	24	3	223	634	0	251	43	0.5	0.05	1.87	6.36	0.81	0.2	1.34	1.32	1.62	0.2	0	0.67	0.08	5.61	16.67	0	6.73	1.02	2729	1344013385	XP_023889330.1	430	2.7e-39	AP-1-like transcription factor napA [Quercus suber]	--	--	--	--
Cluster-38255.43969-0F	bZIP	bZIP	Cluster-38255.43969	34	9	22	13	12	14	8	6	0	57	60	15	6	9	22	30	7	11	3.74	0.93	2.45	1.31	1.3	1.47	0.79	0.62	0	5.85	6.39	1.76	0.68	0.96	2.41	3.4	0.79	1.09	879	1205932737	XP_021308628.1	681	6.9e-69	basic leucine zipper 43 [Sorghum bicolor]	XM_021452953.1	XM_021452953	570	0
Cluster-38255.63396-1F	bZIP	bZIP	Cluster-38255.63396	82	77	79	61	43	50	59	80	39	88	115	65	96	44	89	101	50	113	4.99	4.41	4.91	3.45	2.59	2.95	3.23	4.62	2.62	5.07	6.87	4.25	6.11	2.59	5.44	6.38	3.12	6.23	1343	992160137	KXG22976.1	723	1.4e-73	hypothetical protein SORBI_3008G037900 [Sorghum bicolor]	XM_021446647.1	XM_021446647	478	0
Cluster-38255.64286-1F	bZIP	bZIP	Cluster-38255.64286	359	444	326	321	289	271	269	217	199	247	337	193	277	282	327	232	327	278	7.27	8.5	6.79	6.12	5.84	5.39	4.93	4.22	4.48	4.79	6.77	4.22	5.95	5.52	6.69	4.92	6.82	5.13	3424	1394868920	PWZ13516.1	497	5.8e-47	DNA-binding protein EMBP-1 [Zea mays]	XM_021454537.1	XM_021454537	674	0
Cluster-38255.69338-1R	bZIP	bZIP	Cluster-38255.69338	183	1	77	0	40	0	45	16	0	0	0	53	23	267	30	118	360	584	5.69	0.03	2.46	0	1.24	0	1.26	0.48	0	0	0	1.77	0.76	8.02	0.94	3.83	11.52	16.51	2337	1344068500	XP_023917972.1	277	1.3e-21	BZIP-type transcription factor MBZ1-like [Quercus suber]	LR026966.1	LR026966	163	8.1e-78
Cluster-38255.77643-1F	bZIP	bZIP	Cluster-38255.77643	290	233	106	82	145	104	49	25	16	107	210	127	47	37	115	99	71	88	17.24	13.05	6.44	4.53	8.55	5.99	2.62	1.41	1.05	6.02	12.26	8.11	2.92	2.13	6.87	6.12	4.34	4.74	1367	219885017	ACL52883.1	366	3.6e-32	unknown [Zea mays]	XM_021448438.1	XM_021448438	329	2.47e-170
Cluster-38255.81728-0F	bZIP	bZIP	Cluster-38255.81728	909	962	463.01	667	733	608	658	608	584	828	633	895	603	408	632	473	556	601	20.36	20.37	10.66	14.05	16.37	13.36	13.34	13.07	14.54	17.74	14.06	21.61	14.31	8.83	14.29	11.08	12.83	12.26	3125	1492261609	RLN27488.1	1177	7.5e-126	putative bZIP transcription factor superfamily protein [Panicum miliaceum]	XM_021446311.1	XM_021446311	1162	0
Cluster-38255.82653-1R	bZIP	bZIP	Cluster-38255.82653	1668.96	1475.9	705	1034.88	1268.01	1187.05	963.96	491.01	541.89	1968.99	1911.96	1852.14	741.74	729.29	1315.19	1194.43	1125.01	1362.05	20.98	17.56	9.13	12.27	15.92	14.69	10.99	5.94	7.58	23.74	23.9	25.14	9.91	8.85	16.72	15.74	14.58	15.62	5329	241933210	EES06355.1	1620	5.5e-177	hypothetical protein SORBI_3004G060000 [Sorghum bicolor]	XM_002453334.2	XM_002453334	548	0
Cluster-38255.83122-1R	bZIP	bZIP	Cluster-38255.83122	569	597	396.99	394	456	502	394	362	320	509.78	508	471	437	342	398	412	413	380	9.27	9.2	6.66	6.05	7.42	8.04	5.82	5.67	5.8	7.96	8.22	8.28	7.56	5.38	6.55	7.03	6.93	5.64	4182	1142850082	AQL08168.1	738	8.1e-75	bZIP transcription factor 16 [Zea mays]	XM_021449869.1	XM_021449869	587	0
Cluster-38255.94346-1F	bZIP	bZIP	Cluster-38255.94346	54	52	29	47	20	24	28	23	10	95	54	79	21	26	16	29	37	58	3.75	3.4	2.05	3.03	1.38	1.61	1.75	1.51	0.77	6.23	3.67	5.89	1.52	1.75	1.11	2.09	2.64	3.64	1214	242051296	XP_002463392.1	1051	1.2e-111	transcription factor RF2b [Sorghum bicolor]	XM_002463347.2	XM_002463347	816	0
Cluster-39677.0-0R	bZIP	bZIP	Cluster-39677.0	0	0	0	0	0	0	0	0	10	0	0	0	0	0	0	0	0	0	0	0	0	0	0	0	0	0	5.95	0	0	0	0	0	0	0	0	0	410	1344072147	XP_023919883.1	227	1.4e-16	regulatory protein cys-3-like [Quercus suber]	LR026969.1	LR026969	141	2.26e-66
Cluster-41109.0-1R	bZIP	bZIP	Cluster-41109.0	0	0	0	0	0	0	0	3	0	0	0	12	0	3	5	0	1	0	0	0	0	0	0	0	0	0.52	0	0	0	2.42	0	0.56	0.94	0	0.19	0	635	1344045153	XP_023902599.1	192	2.5e-12	cross-pathway control protein A-like [Quercus suber]	--	--	--	--
Cluster-51987.0-1F	bZIP	bZIP	Cluster-51987.0	0	0	0	0	2	1	0	0	0	7	5	6	0	1	0	2	1	2	0	0	0	0	0.35	0.17	0	0	0	1.14	0.85	1.13	0	0.17	0	0.36	0.18	0.32	658	428162893	EKX31998.1	200	3.1e-13	hypothetical protein GUITHDRAFT_166782 [Guillardia theta CCMP2712]	--	--	--	--
Cluster-54378.0-1F	bZIP	bZIP	Cluster-54378.0	0	0	0	0	1	0	0	0	0	0	0	2	4	0	0	13	9	0	0	0	0	0	0.14	0	0	0	0	0	0	0.3	0.57	0	0	1.87	1.29	0	753	1344045153	XP_023902599.1	256	1.1e-19	cross-pathway control protein A-like [Quercus suber]	--	--	--	--
Cluster-6274.0-2R	bZIP	bZIP	Cluster-6274.0	0	0	0	0	0	0	0	0	0	0	0	0	0	0	0	22	0	0	0	0	0	0	0	0	0	0	0	0	0	0	0	0	0	5.37	0	0	563	--	--	--	--	--	--	--	--	--
Cluster-64031.0-2R	bZIP	bZIP	Cluster-64031.0	0	0	0	2	1	7	89	0	0	0	0	0	0	0	0	0	0	0	0	0	0	0.1	0.05	0.37	4.41	0	0	0	0	0	0	0	0	0	0	0	1454	--	--	--	--	--	--	--	--	--
Cluster-66003.0-2F	bZIP	bZIP	Cluster-66003.0	0	0	0	93	3	0	0	0	0	0	0	0	0	0	0	0	0	0	0	0	0	5.05	0.17	0	0	0	0	0	0	0	0	0	0	0	0	0	1387	1344045153	XP_023902599.1	198	1.1e-12	cross-pathway control protein A-like [Quercus suber]	HG970335.2	HG970335	44	6.75e-12
Cluster-71878.1-2R	bZIP	bZIP	Cluster-71878.1	0	0	0	0	0	0	0	0	0	17	3	6	0	0	0	0	0	0	0	0	0	0	0	0	0	0	0	2.64	0.48	1.08	0	0	0	0	0	0	677	--	--	--	--	--	--	--	--	--
Cluster-72116.0-2F	bZIP	bZIP	Cluster-72116.0	0	0	15	0	0	0	0	0	0	0	0	0	0	0	0	9	0	0	0	0	2.56	0	0	0	0	0	0	0	0	0	0	0	0	1.56	0	0	675	--	--	--	--	--	--	--	--	--
Cluster-74384.0-0R	bZIP	bZIP	Cluster-74384.0	0	0	0	0	1	0	0	5	0	2	4	0	0	0	0	0	0	3	0	0	0	0	0.16	0	0	0.77	0	0.31	0.64	0	0	0	0	0	0	0.45	680	--	--	--	--	--	--	--	--	--
Cluster-77553.0-1F	bZIP	bZIP	Cluster-77553.0	0	0	22	2	0	0	0	0	0	22	3	76	0	0	0	0	0	0	0	0	0.84	0.07	0	0	0	0	0	0.78	0.11	3.06	0	0	0	0	0	0	1994	673052741	XP_008880331.1	513	4.7e-49	hypothetical protein H310_14291 [Aphanomyces invadans]	--	--	--	--
Cluster-79957.0-2F	bZIP	bZIP	Cluster-79957.0	0	0	0	0	0	0	76	0	0	0	0	0	0	0	0	0	0	0	0	0	0	0	0	0	5.29	0	0	0	0	0	0	0	0	0	0	0	1119	1344072147	XP_023919883.1	187	1.7e-11	regulatory protein cys-3-like [Quercus suber]	CP015054.1	CP015054	33	7.06e-06
Cluster-89801.0-1R	bZIP	bZIP	Cluster-89801.0	0	1	0	0	0	0	0	0	0	0	159	0	0	0	0	0	4	0	0	0.03	0	0	0	0	0	0	0	0	5.27	0	0	0	0	0	0.14	0	2189	1344068500	XP_023917972.1	429	2.9e-39	BZIP-type transcription factor MBZ1-like [Quercus suber]	XM_018332030.1	XM_018332030	74	2.26e-28
Cluster-89996.1-2F	bZIP	bZIP	Cluster-89996.1	5	0	1	0	3	3	0	7	18	0	2	0	0	0	0	0	0	1	1.17	0	0.23	0	0.68	0.64	0	1.48	4.56	0	0.44	0	0	0	0	0	0	0.21	573	--	--	--	--	--	--	--	--	--
Cluster-90442.0-0F	bZIP	bZIP	Cluster-90442.0	1	0	0	0	0	0	0	1	0	46	22	15	0	3	0	0	8	1	0.05	0	0	0	0	0	0	0.05	0	2.09	1.03	0.77	0	0.14	0	0	0.39	0.04	1627	428179427	EKX48298.1	170	2.3e-09	hypothetical protein GUITHDRAFT_162446 [Guillardia theta CCMP2712]	--	--	--	--
Cluster-96407.0-2F	bZIP	bZIP	Cluster-96407.0	2	7	2	4	0	5	0	0	6	1	31	0	0	14	5	6	0	0	0.24	0.77	0.24	0.43	0	0.56	0	0	0.78	0.11	3.53	0	0	1.61	0.59	0.73	0	0	840	1344045153	XP_023902599.1	236	2.6e-17	cross-pathway control protein A-like [Quercus suber]	CP031389.1	CP031389	66	2.37e-24
Cluster-98661.0-0F	bZIP	bZIP	Cluster-98661.0	2	0	0	0	0	0	3	0	7	0	0	0	0	0	0	0	0	0	2.83	0	0	0	0	0	3.5	0	10.41	0	0	0	0	0	0	0	0	0	329	--	--	--	--	--	--	--	--	--
Cluster-103045.0-0F	bZIP	bZIP	Cluster-103045.0	0	0	0	0	1	0	0	0	0	0	0	0	0	0	0	10	0	0	0	0	0	0	0.16	0	0	0	0	0	0	0	0	0	0	1.63	0	0	699	1344071862	XP_023919728.1	250	5.2e-19	transcription factor atf1-like [Quercus suber]	--	--	--	--
Cluster-10840.0-2F	bZIP	bZIP	Cluster-10840.0	0	0	0	0	0	0	0	0	0	0	0	0	20	0	0	0	0	0	0	0	0	0	0	0	0	0	0	0	0	0	4.51	0	0	0	0	0	581	--	--	--	--	--	XM_018532535.1	XM_018532535	581	0
Cluster-12526.0-0F	bZIP	bZIP	Cluster-12526.0	0	0	0	0	0	0	0	0	0	0	0	0	12	0	0	0	0	0	0	0	0	0	0	0	0	0	0	0	0	0	5.38	0	0	0	0	0	430	--	--	--	--	--	XM_018524791.1	XM_018524791	427	0
Cluster-13036.0-1R	bZIP	bZIP	Cluster-13036.0	0	0	0	0	0	0	0	0	0	0	0	0	0	0	0	0	4	0	0	0	0	0	0	0	0	0	0	0	0	0	0	0	0	0	7.85	0	310	--	--	--	--	--	XM_014695195.1	XM_014695195	35	1.4e-07
Cluster-13278.0-1F	bZIP	bZIP	Cluster-13278.0	0	0	0	0	0	0	0	0	0	0	0	214	0	0	0	0	0	0	0	0	0	0	0	0	0	0	0	0	0	10.33	0	0	0	0	0	0	1712	1344045153	XP_023902599.1	282	2.5e-22	cross-pathway control protein A-like [Quercus suber]	CP034208.1	CP034208	78	1.05e-30
Cluster-1826.0-0R	bZIP	bZIP	Cluster-1826.0	0	0	0	0	0	0	0	0	0	0	0	0	0	0	1	11	0	127	0	0	0	0	0	0	0	0	0	0	0	0	0	0	0.03	0.38	0	3.83	2211	1343969897	XP_023870846.1	367	4.5e-32	BZIP-type transcription factor MBZ1-like [Quercus suber]	LT598659.1	LT598659	94	1.74e-39
Cluster-19003.1-0R	bZIP	bZIP	Cluster-19003.1	0	0	0	0	0	0	0	0	0	0	12	0	0	0	0	0	0	0	0	0	0	0	0	0	0	0	0	0	2.68	0	0	0	0	0	0	0	568	1175864668	XP_020586164.1	145	6.3e-07	bZIP transcription factor 39-like isoform X1 [Phalaenopsis equestris]	--	--	--	--
Cluster-3346.0-1R	bZIP	bZIP	Cluster-3346.0	0	0	0	0	0	0	0	0	0	0	0	0	0	0	0	9	0	0	0	0	0	0	0	0	0	0	0	0	0	0	0	0	0	10.71	0	0	336	1344045153	XP_023902599.1	200	1.6e-13	cross-pathway control protein A-like [Quercus suber]	--	--	--	--
Cluster-38255.104687-1R	bZIP	bZIP	Cluster-38255.104687	6	3	3	1475.98	0	1	2	5	0	106	403	21	0	13	0	7	5	156	0.27	0.13	0.14	61.73	0	0.04	0.08	0.21	0	4.51	17.79	1.01	0	0.56	0	0.33	0.23	6.34	1715	1344045153	XP_023902599.1	322	5.7e-27	cross-pathway control protein A-like [Quercus suber]	XM_018891481.1	XM_018891481	53	8.32e-17
Cluster-38255.106287-0R	bZIP	bZIP	Cluster-38255.106287	8	5	0	1	0	1	0	0	0	28	18	16	3	5	2	4	4	8	0.99	0.58	0	0.11	0	0.12	0	0	0	3.21	2.14	2.11	0.38	0.6	0.25	0.51	0.5	0.89	816	1279086576	XP_022846389.1	157	3.7e-08	bZIP transcription factor 17-like [Olea europaea var. sylvestris]	--	--	--	--
Cluster-38255.106581-0R	bZIP	bZIP	Cluster-38255.106581	0	0	0	39	1	0	0	0	0	0	4	0	0	0	0	937	500	2	0	0	0	1.53	0.04	0	0	0	0	0	0.17	0	0	0	0	41.04	21.61	0.08	1808	1344045153	XP_023902599.1	180	1.8e-10	cross-pathway control protein A-like [Quercus suber]	--	--	--	--
Cluster-38255.106815-1F	bZIP	bZIP	Cluster-38255.106815	0	0	0	60	0	0	0	0	0	0	0	0	0	0	0	0	0	0	0	0	0	4.4	0	0	0	0	0	0	0	0	0	0	0	0	0	0	1101	--	--	--	--	--	--	--	--	--
Cluster-38255.114785-2R	bZIP	bZIP	Cluster-38255.114785	0	1	0	0	0	0	0	0	0	0	175	0	0	0	0	0	0	0	0	0.08	0	0	0	0	0	0	0	0	14.58	0	0	0	0	0	0	0	1044	1343973769	XP_023871014.1	147	6.8e-07	cyclic AMP-dependent transcription factor ATF-5-like [Quercus suber]	--	--	--	--
Cluster-38255.117283-2F	bZIP	bZIP	Cluster-38255.117283	2	0	0	1	0	0	0	0	0	66	44	46	0	0	0	4	0	0	0.15	0	0	0.07	0	0	0	0	0	4.78	3.3	3.79	0	0	0	0.32	0	0	1127	--	--	--	--	--	--	--	--	--
Cluster-38255.117659-1F	bZIP	bZIP	Cluster-38255.117659	6	7	20	2	4	6	10	0	3	27	21	21	7	6	13	4	3	6	0.49	0.53	1.65	0.15	0.32	0.47	0.73	0	0.27	2.06	1.66	1.83	0.59	0.47	1.06	0.34	0.25	0.44	1083	1205972537	XP_021321177.1	317	1.4e-26	ABSCISIC ACID-INSENSITIVE 5-like protein 5 [Sorghum bicolor]	XM_021465502.1	XM_021465502	227	9.77e-114
Cluster-38255.118698-2R	bZIP	bZIP	Cluster-38255.118698	0	1	0	0	0	0	0	0	0	0	0	0	102	0	0	5	0	0	0	0.05	0	0	0	0	0	0	0	0	0	0	5.25	0	0	0.26	0	0	1594	--	--	--	--	--	--	--	--	--
Cluster-38255.119483-0F	bZIP	bZIP	Cluster-38255.119483	5	0	0	2	7	5	0	0	0	0	0	0	0	14	5	5	252.94	4	0.18	0	0	0.07	0.25	0.17	0	0	0	0	0	0	0	0.48	0.18	0.19	9.24	0.13	2084	1344071862	XP_023919728.1	234	1.1e-16	transcription factor atf1-like [Quercus suber]	--	--	--	--
Cluster-38255.12511-2F	bZIP	bZIP	Cluster-38255.12511	0	0	0	4	1	0	0	4	3	0	0	0	0	0	63	0	17	3	0	0	0	0.39	0.11	0	0	0.4	0.35	0	0	0	0	0	6.76	0	1.87	0.29	892	1344044505	XP_023902242.1	164	6.2e-09	regulatory protein cys-3-like, partial [Quercus suber]	--	--	--	--
Cluster-38255.18402-0F	bZIP	bZIP	Cluster-38255.18402	0	0	0	0	4	7	0	0	0	5	2	28	3	0	1	13	6	8	0	0	0	0	0.43	0.73	0	0	0	0.51	0.21	3.28	0.34	0	0.11	1.47	0.67	0.79	880	1344044505	XP_023902242.1	246	1.9e-18	regulatory protein cys-3-like, partial [Quercus suber]	XM_025321617.1	XM_025321617	791	0
Cluster-38255.21401-1F	bZIP	bZIP	Cluster-38255.21401	0	0	0	0	0	0	0	0	0	2	123	0	0	0	0	0	0	0	0	0	0	0	0	0	0	0	0	0.11	7.11	0	0	0	0	0	0	0	1377	1344045153	XP_023902599.1	217	6.9e-15	cross-pathway control protein A-like [Quercus suber]	--	--	--	--
Cluster-38255.21870-0F	bZIP	bZIP	Cluster-38255.21870	4	2	11	0	0	0	0	0	0	0	200	0	0	0	0	1	5	0	0.23	0.11	0.66	0	0	0	0	0	0	0	11.5	0	0	0	0	0.06	0.3	0	1383	--	--	--	--	--	XM_018186645.1	XM_018186645	174	3.64e-84
Cluster-38255.29073-1F	bZIP	bZIP	Cluster-38255.29073	0	2	0	0	0	0	96	0	0	0	0	0	0	0	0	0	0	0	0	0.14	0	0	0	0	6.58	0	0	0	0	0	0	0	0	0	0	0	1132	--	--	--	--	--	--	--	--	--
Cluster-38255.36389-0R	bZIP	bZIP	Cluster-38255.36389	0	0	0	0	1	11	0	0	0	1	1	39	4	0	1	10	6	14	0	0	0	0	0.08	0.81	0	0	0	0.07	0.07	3.18	0.32	0	0.08	0.79	0.47	0.96	1135	--	--	--	--	--	XM_025319571.1	XM_025319571	907	0
Cluster-38255.49296-2F	bZIP	bZIP	Cluster-38255.49296	41	265	2	9	17	31	0	1	0	0	1	2	6	24	5	6	2	2	1.31	8	0.07	0.27	0.54	0.97	0	0.03	0	0	0.03	0.07	0.2	0.74	0.16	0.2	0.07	0.06	2281	1344068500	XP_023917972.1	316	3.8e-26	BZIP-type transcription factor MBZ1-like [Quercus suber]	XM_016784487.1	XM_016784487	122	4.89e-55
Cluster-38255.5174-2R	bZIP	bZIP	Cluster-38255.5174	0	0	0	0	0	0	0	0	0	0	0	0	0	0	0	81	0	0	0	0	0	0	0	0	0	0	0	0	0	0	0	0	0	5.34	0	0	1300	--	--	--	--	--	--	--	--	--
Cluster-38255.51892-0R	bZIP	bZIP	Cluster-38255.51892	5	6	7	0	20	10	0	0	0	0	0	0	1	35	48	5	581	8	0.17	0.19	0.25	0	0.68	0.34	0	0	0	0	0	0	0.04	1.16	1.66	0.18	20.56	0.25	2142	1335036795	PNW71414.1	182	1.2e-10	hypothetical protein CHLRE_16g653300v5 [Chlamydomonas reinhardtii]	--	--	--	--
Cluster-38255.59769-1F	bZIP	bZIP	Cluster-38255.59769	59	81	61	41	28	37	38	15	23	94	116	78	51	43	65	33	46	39	2.92	3.79	3.09	1.89	1.38	1.78	1.7	0.71	1.26	4.42	5.66	4.16	2.65	2.06	3.24	1.7	2.34	1.75	1579	1205919980	XP_002467902.2	1137	1.6e-121	transcription factor RF2b [Sorghum bicolor]	XM_002467857.2	XM_002467857	1255	0
Cluster-38255.61915-0F	bZIP	bZIP	Cluster-38255.61915	97.32	151	65	43.03	52.38	110	64	21.11	16	106.74	67.96	71.99	110.44	47	103	104.22	106	133.01	3.87	5.66	2.65	1.6	2.07	4.26	2.3	0.8	0.71	4.04	2.67	3.08	4.62	1.81	4.12	4.32	4.33	4.8	1894	992277480	KXG35909.1	1500	1.6e-163	hypothetical protein SORBI_3002G247300 [Sorghum bicolor]	NM_001147402.1	NM_001147402	957	0
Cluster-38255.64691-2R	bZIP	bZIP	Cluster-38255.64691	253	250	190	61	130	120	104	58	73	240	263	225	96	96	116	94	68	59	5.77	5.39	4.46	1.31	2.96	2.69	2.15	1.27	1.85	5.24	5.95	5.54	2.32	2.12	2.67	2.24	1.6	1.23	3073	242049836	XP_002462662.1	647	2.1e-64	transcription factor RF2a [Sorghum bicolor]	XM_002462617.2	XM_002462617	698	0
Cluster-38255.64815-2F	bZIP	bZIP	Cluster-38255.64815	14	0	2	0	0	0	0	0	0	0	0	7	4	16	0	12	49	26	0.4	0	0.06	0	0	0	0	0	0	0	0	0.22	0.12	0.44	0	0.36	1.44	0.67	2519	1344071862	XP_023919728.1	829	1.4e-85	transcription factor atf1-like [Quercus suber]	LR026965.1	LR026965	85	2e-34
Cluster-38255.6877-2R	bZIP	bZIP	Cluster-38255.6877	0	0	0	1	0	0	0	0	0	0	3	0	0	0	0	39.31	5	0	0	0	0	0.09	0	0	0	0	0	0	0.3	0	0	0	0	4.18	0.53	0	917	1344039806	XP_023907305.1	169	1.7e-09	uncharacterized protein LOC112019002 [Quercus suber]	--	--	--	--
Cluster-38255.74160-1F	bZIP	bZIP	Cluster-38255.74160	161	16	469	722	217	37	363	256	317	57	2	293	73	741	4040.03	21	1450	140	7.16	0.67	21.36	29.99	9.59	1.6	14.57	10.86	15.62	2.41	0.09	14.02	3.41	31.89	180.83	0.97	66.31	5.65	1725	1344045153	XP_023902599.1	262	5.2e-20	cross-pathway control protein A-like [Quercus suber]	XM_014226925.1	XM_014226925	172	5.9e-83
Cluster-38255.7653-1R	bZIP	bZIP	Cluster-38255.7653	0	0	0	6	0	0	0	0	0	0	3	0	0	0	0	287	142	0	0	0	0	0.22	0	0	0	0	0	0	0.12	0	0	0	0	11.9	5.81	0	1893	1344068500	XP_023917972.1	259	1.3e-19	BZIP-type transcription factor MBZ1-like [Quercus suber]	--	--	--	--
Cluster-38255.80648-2R	bZIP	bZIP	Cluster-38255.80648	2122.04	2254	1437	838.94	791	1115	820	605	568.32	1558.06	1509.03	1569	820.01	728	985	697.23	744	479	35.99	36.16	25.08	13.4	13.39	18.59	12.6	9.87	10.72	25.32	25.42	28.71	14.76	11.92	16.88	12.38	13	7.41	4029	992273578	EES01626.2	959	1.8e-100	hypothetical protein SORBI_3003G329500 [Sorghum bicolor]	HQ398871.1	HQ398871	795	0
Cluster-38255.84740-2F	bZIP	bZIP	Cluster-38255.84740	144.98	211.88	106.89	72	38.86	72	60	72	37	177.97	120	83	73.32	47	29	106	95	103	11.58	15.92	8.69	5.32	3.07	5.54	4.31	5.43	3.26	13.39	9.36	7.11	6.09	3.64	2.32	8.77	7.79	7.43	1095	1174552826	OQU80633.1	401	2.5e-36	hypothetical protein SORBI_3007G155900 [Sorghum bicolor]	NM_001366965.1	NM_001366965	424	0
Cluster-38255.85663-2F	bZIP	bZIP	Cluster-38255.85663	902.04	1021	784	553	712	811	713	515	523	594	629.63	582	645	553	669.01	532	573	679	42.72	45.62	38.01	24.44	33.51	37.38	30.47	23.24	27.45	26.73	29.38	29.65	32.1	25.35	31.89	26.25	27.91	29.19	1638	1433418412	RCV23861.1	1301	1.6e-140	hypothetical protein SETIT_5G038900v2 [Setaria italica]	XM_002457365.2	XM_002457365	1185	0
Cluster-38255.87661-1F	bZIP	bZIP	Cluster-38255.87661	580.01	518	494	377	456	422	266	297	232	905	1067	593	637	475	529	669	412	523	40.49	34.06	35.17	24.4	31.54	28.46	16.7	19.63	17.9	59.66	72.96	44.43	46.4	32.16	37.06	48.46	29.53	33.04	1209	1433416755	RCV22379.1	1222	1.8e-131	hypothetical protein SETIT_4G215800v2 [Setaria italica]	XM_002438634.2	XM_002438634	813	0
Cluster-38255.9956-2F	bZIP	bZIP	Cluster-38255.9956	0	0	0	2	0	0	0	0	0	0	0	0	0	0	0	104	30	7.98	0	0	0	0.09	0	0	0	0	0	0	0	0	0	0	0	5.44	1.55	0.36	1561	--	--	--	--	--	LR026964.1	LR026964	165	4.15e-79
Cluster-43214.0-1R	bZIP	bZIP	Cluster-43214.0	0	0	0	0	0	0	3	0	15	0	0	0	0	0	0	0	2	0	0	0	0	0	0	0	0.67	0	4.15	0	0	0	0	0	0	0	0.52	0	549	1344045153	XP_023902599.1	188	6.3e-12	cross-pathway control protein A-like [Quercus suber]	--	--	--	--
Cluster-44410.0-2R	bZIP	bZIP	Cluster-44410.0	0	0	0	0	0	0	23	0	0	0	0	0	0	0	0	0	0	0	0	0	0	0	0	0	3.08	0	0	0	0	0	0	0	0	0	0	0	723	1344068500	XP_023917972.1	136	8.9e-06	BZIP-type transcription factor MBZ1-like [Quercus suber]	XM_025489038.1	XM_025489038	41	1.6e-10
Cluster-56469.0-2F	bZIP	bZIP	Cluster-56469.0	0	0	0	0	4	2	0	0	0	0	0	0	0	0	0	0	0	0	0	0	0	0	2.95	1.31	0	0	0	0	0	0	0	0	0	0	0	0	372	--	--	--	--	--	--	--	--	--
Cluster-61553.0-0F	bZIP	bZIP	Cluster-61553.0	0	0	0	8	0	0	0	0	0	48	88	0	0	0	0	0	3	0	0	0	0	0.38	0	0	0	0	0	2.35	4.46	0	0	0	0	0	0.16	0	1531	1343970761	XP_023929040.1	235	6.3e-17	fluconazole resistance protein 3-like [Quercus suber]	--	--	--	--
Cluster-75108.0-2F	bZIP	bZIP	Cluster-75108.0	0	0	138	0	0	0	2	0	0	0	0	0	0	12	0	0	1	0	0	0	12.7	0	0	0	0.16	0	0	0	0	0	0	1.06	0	0	0.09	0	1002	1343973769	XP_023871014.1	146	8.5e-07	cyclic AMP-dependent transcription factor ATF-5-like [Quercus suber]	--	--	--	--
Cluster-76713.0-0R	bZIP	bZIP	Cluster-76713.0	0	0	5	0	0	0	0	0	0	0	0	1	0	6	0	5	1	45	0	0	0.34	0	0	0	0	0	0	0	0	0.07	0	0.38	0	0.34	0.07	2.69	1261	1343973769	XP_023871014.1	160	2.6e-08	cyclic AMP-dependent transcription factor ATF-5-like [Quercus suber]	--	--	--	--
Cluster-93315.0-0F	bZIP	bZIP	Cluster-93315.0	0	1	0	0	0	0	0	0	0	3	0	0	0	0	0	0	1	2	0	0.41	0	0	0	0	0	0	0	1.15	0	0	0	0	0	0	0.45	0.77	441	992155697	KXG19744.1	518	2.8e-50	hypothetical protein SORBI_3010G110100 [Sorghum bicolor]	XM_002438163.2	XM_002438163	303	2.15e-156
Cluster-95284.0-2R	bZIP	bZIP	Cluster-95284.0	3	0	0	0	0	2	0	0	0	0	1	2	0	0	0	0	0	0	1.25	0	0	0	0	0.73	0	0	0	0	0.38	0.87	0	0	0	0	0	0	451	--	--	--	--	--	--	--	--	--
Cluster-97192.0-0R	bZIP	bZIP	Cluster-97192.0	1	0	0	0	1	1	0	0	0	0	0	0	1	0	2	0	37	2	0.1	0	0	0	0.1	0.09	0	0	0	0	0	0	0.1	0	0.2	0	3.74	0.18	945	--	--	--	--	--	--	--	--	--
Cluster-102124.0-2F	bZIP	bZIP	Cluster-102124.0	8	25	25	3	17	1	5	0	10	2	3	0	0	0	1	2	0	0	0.42	1.24	1.35	0.15	0.89	0.05	0.24	0	0.58	0.1	0.16	0	0	0	0.05	0.11	0	0	1501	1344045153	XP_023902599.1	313	5.5e-26	cross-pathway control protein A-like [Quercus suber]	--	--	--	--
Cluster-102611.0-2R	bZIP	bZIP	Cluster-102611.0	1	0	0	0	0	0	0	0	0	0	0	0	0	3	1	0	0	0	0.36	0	0	0	0	0	0	0	0	0	0	0	0	1.06	0.35	0	0	0	478	1418044584	RAW42848.1	374	1.5e-33	hypothetical protein PC110_g914 [Phytophthora cactorum]	XM_009541142.1	XM_009541142	105	2.74e-46
Cluster-106214.0-2R	bZIP	bZIP	Cluster-106214.0	3	0	0	0	0	0	0	0	0	2	8	4	0	0	0	1	1	0	1.47	0	0	0	0	0	0	0	0	0.84	3.51	2.03	0	0	0	0.48	0.49	0	427	--	--	--	--	--	--	--	--	--
Cluster-10647.0-0R	bZIP	bZIP	Cluster-10647.0	0	0	0	0	0	0	0	0	0	0	0	0	1	1	66	0	0	0	0	0	0	0	0	0	0	0	0	0	0	0	0.06	0.06	4.01	0	0	0	1348	1343994966	XP_023879571.1	253	4.5e-19	cross-pathway control protein A-like [Quercus suber]	XM_022636454.1	XM_022636454	57	3.89e-19
Cluster-106703.0-2R	bZIP	bZIP	Cluster-106703.0	0	3	3	0	0	0	4	0	8	0	0	0	0	7	0	0	0	0	0	0.42	0.46	0	0	0	0.54	0	1.33	0	0	0	0	1.03	0	0	0	0	721	1344068500	XP_023917972.1	321	3.1e-27	BZIP-type transcription factor MBZ1-like [Quercus suber]	CP031386.1	CP031386	74	7.22e-29
Cluster-110051.0-0R	bZIP	bZIP	Cluster-110051.0	0	0	0	0	0	1	1	0	6	0	0	1	0	1	0	0	0	3	0	0	0	0	0	0.24	0.23	0	1.74	0	0	0.28	0	0.26	0	0	0	0.71	538	1174565978	OQU91206.1	205	6.6e-14	hypothetical protein SORBI_3001G139200, partial [Sorghum bicolor]	XM_020547271.2	XM_020547271	277	7.55e-142
Cluster-117571.0-0F	bZIP	bZIP	Cluster-117571.0	0	16	0	0	1	6	0	0	0	0	0	0	0	13	0	2	2	0	0	1.51	0	0	0.1	0.58	0	0	0	0	0	0	0	1.27	0	0.21	0.21	0	934	1344029024	XP_023897579.1	465	8.2e-44	transcription factor atf1-like [Quercus suber]	--	--	--	--
Cluster-18241.0-2F	bZIP	bZIP	Cluster-18241.0	0	0	0	0	0	0	0	0	0	0	29	0	0	0	0	0	0	0	0	0	0	0	0	0	0	0	0	0	3.15	0	0	0	0	0	0	0	867	1344068500	XP_023917972.1	185	2.2e-11	BZIP-type transcription factor MBZ1-like [Quercus suber]	--	--	--	--
Cluster-272.0-1R	bZIP	bZIP	Cluster-272.0	0	0	0	0	0	0	0	0	0	0	0	0	0	0	0	0	0	33	0	0	0	0	0	0	0	0	0	0	0	0	0	0	0	0	0	2.69	1003	1343994966	XP_023879571.1	281	1.9e-22	cross-pathway control protein A-like [Quercus suber]	--	--	--	--
Cluster-27447.0-1F	bZIP	bZIP	Cluster-27447.0	0	0	0	0	0	0	0	0	0	23	0	0	2	0	0	0	0	0	0	0	0	0	0	0	0	0	0	3.21	0	0	0.31	0	0	0	0	0	722	1344071862	XP_023919728.1	427	1.6e-39	transcription factor atf1-like [Quercus suber]	XM_018383464.1	XM_018383464	716	0
Cluster-3161.0-1F	bZIP	bZIP	Cluster-3161.0	0	0	0	0	0	0	0	0	0	0	0	0	0	0	0	22	0	0	0	0	0	0	0	0	0	0	0	0	0	0	0	0	0	5.82	0	0	542	1344072147	XP_023919883.1	279	1.7e-22	regulatory protein cys-3-like [Quercus suber]	--	--	--	--
Cluster-32254.0-1F	bZIP	bZIP	Cluster-32254.0	0	0	0	0	3	0	0	0	0	56	96	5	7	0	0	6	2	7	0	0	0	0	0.12	0	0	0	0	2.11	3.75	0.21	0.29	0	0	0.25	0.08	0.25	1900	551632206	XP_005818978.1	177	4.1e-10	hypothetical protein GUITHDRAFT_166782 [Guillardia theta CCMP2712]	--	--	--	--
Cluster-3235.0-1R	bZIP	bZIP	Cluster-3235.0	0	0	0	0	0	0	0	0	0	0	0	0	0	0	0	12	0	0	0	0	0	0	0	0	0	0	0	0	0	0	0	0	0	2.81	0	0	575	--	--	--	--	--	--	--	--	--
Cluster-38255.104707-0F	bZIP	bZIP	Cluster-38255.104707	0	0	0	601	0	0	0	10	0	32	393.22	0	0	5	0	1	8	37	0	0	0	19.07	0	0	0	0.32	0	1.03	13.16	0	0	0.16	0	0.04	0.28	1.14	2170	--	--	--	--	--	XM_022622970.1	XM_022622970	89	1.03e-36
Cluster-38255.115461-2R	bZIP	bZIP	Cluster-38255.115461	0	0	0	0	0	0	0	0	0	0	226	0	0	0	0	0	0	0	0	0	0	0	0	0	0	0	0	0	7.5	0	0	0	0	0	0	0	2186	--	--	--	--	--	--	--	--	--
Cluster-38255.116658-1F	bZIP	bZIP	Cluster-38255.116658	0	0	0	0	0	0	0	0	0	127	121	4	6	0	1	11	0	11	0	0	0	0	0	0	0	0	0	4.8	4.75	0.17	0.25	0	0.04	0.46	0	0.4	1894	--	--	--	--	--	--	--	--	--
Cluster-38255.12849-0F	bZIP	bZIP	Cluster-38255.12849	2	0	3	0	4	0	0	0	2	4	3.95	2	8	31	2	5	5	6	0.09	0	0.14	0	0.18	0	0	0	0.1	0.18	0.18	0.1	0.39	1.38	0.09	0.24	0.24	0.25	1676	1344068500	XP_023917972.1	283	1.9e-22	BZIP-type transcription factor MBZ1-like [Quercus suber]	XM_022621548.1	XM_022621548	143	7.57e-67
Cluster-38255.1322-1F	bZIP	bZIP	Cluster-38255.1322	0	0	3	0	4	5	0	0	0	3	14	4	10	0	2	20	21	66	0	0	0.1	0	0.13	0.15	0	0	0	0.09	0.44	0.14	0.33	0	0.06	0.66	0.68	1.9	2299	1344039592	XP_023907189.1	290	3.9e-23	AP-1-like transcription factor napA [Quercus suber]	CP016233.1	CP016233	43	4.06e-11
Cluster-38255.13447-1R	bZIP	bZIP	Cluster-38255.13447	6	6	5	0	3	4	0	0	0	0	0	0	0	13	22	0	289	2	0.24	0.23	0.2	0	0.12	0.16	0	0	0	0	0	0	0	0.5	0.88	0	11.85	0.07	1889	--	--	--	--	--	--	--	--	--
Cluster-38255.13542-0R	bZIP	bZIP	Cluster-38255.13542	0	0	0	0	0	0	0	0	0	0	0	0	0	0	0	0	6	0	0	0	0	0	0	0	0	0	0	0	0	0	0	0	0	0	5.71	0	358	--	--	--	--	--	XM_018181532.1	XM_018181532	104	7.2e-46
Cluster-38255.13911-1F	bZIP	bZIP	Cluster-38255.13911	26	0	22	0	4	0	9	2	0	0	0	1	6	112	4	26	50	100	1.77	0	1.53	0	0.27	0	0.55	0.13	0	0	0	0.07	0.43	7.39	0.27	1.84	3.49	6.15	1233	--	--	--	--	--	XM_024468573.1	XM_024468573	92	1.24e-38
Cluster-38255.1434-2F	bZIP	bZIP	Cluster-38255.1434	10	0	0	0	3	0	3	4	0	0	0	0	1	31	6	10	34	28	0.32	0	0	0	0.1	0	0.09	0.12	0	0	0	0	0.03	0.96	0.19	0.34	1.12	0.82	2273	1344039592	XP_023907189.1	397	1.5e-35	AP-1-like transcription factor napA [Quercus suber]	--	--	--	--
Cluster-38255.1537-1R	bZIP	bZIP	Cluster-38255.1537	0	0	0	0	0	0	0	0	0	0	0	0	0	6	0	8	0	44	0	0	0	0	0	0	0	0	0	0	0	0	0	0.4	0	0.58	0	2.77	1213	1344051112	XP_023908773.1	325	1.8e-27	uncharacterized protein LOC112020446 [Quercus suber]	XM_024695734.1	XM_024695734	33	7.67e-06
Cluster-38255.18364-0R	bZIP	bZIP	Cluster-38255.18364	1	0	0	0	0	0	0	0	0	3	2	5	0	7	0	0	0	0	0.26	0	0	0	0	0	0	0	0	0.69	0.48	1.35	0	1.77	0	0	0	0	548	--	--	--	--	--	--	--	--	--
Cluster-38255.21553-2F	bZIP	bZIP	Cluster-38255.21553	23	0	5	0	2	7	0	0	4	16	70	18	1	0	1	0	6	0	1.26	0	0.28	0	0.11	0.37	0	0	0.24	0.83	3.78	1.06	0.06	0	0.06	0	0.34	0	1453	1150699649	XP_020260660.1	143	2.8e-06	bZIP transcription factor 16-like [Asparagus officinalis]	--	--	--	--
Cluster-38255.22945-2F	bZIP	bZIP	Cluster-38255.22945	0	0	0	0	2	0	0	0	0	64	115	2	2	0	1	13	1	4	0	0	0	0	0.08	0	0	0	0	2.35	4.37	0.08	0.08	0	0.04	0.52	0.04	0.14	1944	--	--	--	--	--	--	--	--	--
Cluster-38255.26841-0R	bZIP	bZIP	Cluster-38255.26841	3	0	0	2	0	4	0	0	0	287	0	0	159	1	6	2	29	2	0.17	0	0	0.1	0	0.22	0	0	0	15.29	0	0	9.37	0.05	0.34	0.12	1.68	0.1	1428	1344045153	XP_023902599.1	302	9.9e-25	cross-pathway control protein A-like [Quercus suber]	XM_018891481.1	XM_018891481	1216	0
Cluster-38255.27976-2F	bZIP	bZIP	Cluster-38255.27976	9	17	8	5	2	1	15	2	13	0	0	0	0	5	9	27	1	0	0.44	0.78	0.4	0.23	0.1	0.05	0.66	0.09	0.7	0	0	0	0	0.24	0.44	1.37	0.05	0	1601	1375909971	XP_024443297.1	156	9.5e-08	bZIP transcription factor 17 [Populus trichocarpa]	--	--	--	--
Cluster-38255.29854-1R	bZIP	bZIP	Cluster-38255.29854	7	13	0	0	1	0	35	5	3	0	0	0	0	0	1	0	0	0	0.48	0.85	0	0	0.07	0	2.18	0.33	0.23	0	0	0	0	0	0.07	0	0	0	1216	--	--	--	--	--	--	--	--	--
Cluster-38255.30125-2R	bZIP	bZIP	Cluster-38255.30125	0	5	0	0	0	0	153	0	3	0	0	0	0	0	0	0	0	0	0	0.16	0	0	0	0	4.67	0	0.11	0	0	0	0	0	0	0	0	0	2174	--	--	--	--	--	--	--	--	--
Cluster-38255.30643-0F	bZIP	bZIP	Cluster-38255.30643	0	0	0	0	1	0	497	0	0	0	0	0	0	0	0	0	0	0	0	0	0	0	0.06	0	27.48	0	0	0	0	0	0	0	0	0	0	0	1333	--	--	--	--	--	--	--	--	--
Cluster-38255.3152-0R	bZIP	bZIP	Cluster-38255.3152	0	0	0	0	0	0	0	0	0	69	1	0	36	3	1	3	3	0	0	0	0	0	0	0	0	0	0	4.42	0.07	0	2.55	0.2	0.07	0.21	0.21	0	1236	1344068500	XP_023917972.1	277	6.8e-22	BZIP-type transcription factor MBZ1-like [Quercus suber]	XM_018390672.1	XM_018390672	1201	0
Cluster-38255.36736-0R	bZIP	bZIP	Cluster-38255.36736	41	1	22	2	43	45	27	32	7	19	6	0	4	92	11	39	1	0	1.37	0.03	0.76	0.06	1.44	1.47	0.82	1.03	0.26	0.61	0.2	0	0.14	2.98	0.37	1.37	0.03	0	2189	1344068500	XP_023917972.1	302	1.5e-24	BZIP-type transcription factor MBZ1-like [Quercus suber]	XM_018305766.1	XM_018305766	145	7.68e-68
Cluster-38255.40177-2R	bZIP	bZIP	Cluster-38255.40177	7	2	38	98	22	1	38	13	23	4	0	24	5	73	302	6	188	16	0.29	0.08	1.62	3.81	0.91	0.04	1.43	0.52	1.06	0.16	0	1.07	0.22	2.94	12.64	0.26	8.04	0.6	1824	1344038265	XP_023906471.1	214	2e-14	putative transcription factor kapC [Quercus suber]	XM_014223456.1	XM_014223456	134	8.31e-62
Cluster-38255.4032-0F	bZIP	bZIP	Cluster-38255.4032	8	6	0	0	22	19	0	0	0	0	0	0	1	32	35	10	591	0	0.2	0.14	0	0	0.55	0.47	0	0	0	0	0	0	0.03	0.78	0.89	0.26	15.33	0	2812	1344068500	XP_023917972.1	165	1.5e-08	BZIP-type transcription factor MBZ1-like [Quercus suber]	--	--	--	--
Cluster-38255.41531-0R	bZIP	bZIP	Cluster-38255.41531	0	0	0	710	0	0	0	1	0	3	22	0	0	0	0	0	1	2	0	0	0	43.68	0	0	0	0.06	0	0.19	1.43	0	0	0	0	0	0.07	0.12	1257	1343973769	XP_023871014.1	156	7.4e-08	cyclic AMP-dependent transcription factor ATF-5-like [Quercus suber]	--	--	--	--
Cluster-38255.41535-0R	bZIP	bZIP	Cluster-38255.41535	0	2	2	24	0	0	8	2	3	1	0	8	2	3	49	0	24	2	0	0.11	0.12	1.33	0	0	0.43	0.11	0.2	0.06	0	0.51	0.13	0.17	2.94	0	1.47	0.11	1362	1343970761	XP_023929040.1	277	7.5e-22	fluconazole resistance protein 3-like [Quercus suber]	XM_025692886.1	XM_025692886	64	5.05e-23
Cluster-38255.41621-0R	bZIP	bZIP	Cluster-38255.41621	0	0	0	186	0	0	0	0	0	8	10	0	0	0	0	0	0	3	0	0	0	6.45	0	0	0	0	0	0.28	0.37	0	0	0	0	0	0	0.1	2011	1344038265	XP_023906471.1	194	4.7e-12	putative transcription factor kapC [Quercus suber]	--	--	--	--
Cluster-38255.43561-2R	bZIP	bZIP	Cluster-38255.43561	73	0	90	0	34	6	56	8	5	0	3	15	20	283	9	120	272	489	4.26	0	5.37	0	1.97	0.34	2.95	0.44	0.32	0	0.17	0.94	1.22	16.01	0.53	7.29	16.32	25.88	1386	1344045153	XP_023902599.1	292	1.4e-23	cross-pathway control protein A-like [Quercus suber]	LR026967.1	LR026967	401	0
Cluster-38255.46042-2F	bZIP	bZIP	Cluster-38255.46042	22	37	34	10	12	14	15	6	14	28	3	13	5	7	6	1	19	19	0.93	1.47	1.47	0.39	0.5	0.57	0.57	0.24	0.65	1.12	0.12	0.59	0.22	0.28	0.25	0.04	0.82	0.73	1806	242076348	XP_002448110.1	1171	2.1e-125	transcription factor RF2a [Sorghum bicolor]	XM_002448065.2	XM_002448065	1175	0
Cluster-38255.55604-2R	bZIP	bZIP	Cluster-38255.55604	18	18	12	33	20	13	27	2	4	35	17	20	0	3	27	8	16	11	1.13	1.07	0.77	1.93	1.25	0.79	1.53	0.12	0.28	2.09	1.05	1.35	0	0.18	1.71	0.52	1.04	0.63	1307	242061142	XP_002451860.1	669	2.5e-67	basic leucine zipper 19 [Sorghum bicolor]	XM_002451815.2	XM_002451815	702	0
Cluster-38255.55715-1F	bZIP	bZIP	Cluster-38255.55715	224	275	229	172	194	171.73	216	174	121	377.94	338	438	139	159	196	162	230.91	307	7.33	8.5	7.69	5.27	6.32	5.49	6.39	5.45	4.39	11.79	10.93	15.43	4.8	5.03	6.46	5.53	7.77	9.13	2236	1377213803	AVY91763.1	964	2.7e-101	bZIP transcription factor [Saccharum hybrid cultivar SP80-3280]	XM_002445717.2	XM_002445717	1186	0
Cluster-38255.55985-1F	bZIP	bZIP	Cluster-38255.55985	49	1	2	0	25	1	22	17	0	0	0	5	23	152	30	79	109	141	0.98	0.02	0.04	0	0.5	0.02	0.4	0.33	0	0	0	0.11	0.49	2.94	0.61	1.66	2.25	2.57	3457	1343966484	XP_023912554.1	531	6.7e-51	uncharacterized protein LOC112024146 [Quercus suber]	LR026964.1	LR026964	460	0
Cluster-38255.56841-0R	bZIP	bZIP	Cluster-38255.56841	81	47	60	78	57	31	38.42	62	23	83	108	83.98	53	85	87	52	55	35	2.08	1.14	1.58	1.88	1.46	0.78	0.89	1.53	0.66	2.04	2.75	2.33	1.44	2.11	2.25	1.4	1.45	0.82	2764	1174565519	OQU90775.1	1232	2.8e-132	hypothetical protein SORBI_3001G044200 [Sorghum bicolor]	XM_021462158.1	XM_021462158	858	0
Cluster-38255.58533-0R	bZIP	bZIP	Cluster-38255.58533	7	2	61.03	76	30	8	53	32	46	13	0	75	1	130	609	2	335	37	0.18	0.05	1.58	1.8	0.76	0.2	1.21	0.78	1.29	0.31	0	2.04	0.03	3.17	15.52	0.05	8.71	0.85	2806	1344029024	XP_023897579.1	974	2.3e-102	transcription factor atf1-like [Quercus suber]	XM_014105880.1	XM_014105880	89	1.33e-36
Cluster-38255.61783-1R	bZIP	bZIP	Cluster-38255.61783	1	25	10	1	9	0	2	2	12	0	1	0	0	3	3	1	0	0	0.08	1.92	0.83	0.08	0.73	0	0.15	0.15	1.08	0	0.08	0	0	0.24	0.25	0.08	0	0	1077	1344068500	XP_023917972.1	240	1.2e-17	BZIP-type transcription factor MBZ1-like [Quercus suber]	--	--	--	--
Cluster-38255.65330-0R	bZIP	bZIP	Cluster-38255.65330	11	8	28	2	3	0	0	30	3	1	0	2	2	10	1	22	0	0	0.59	0.41	1.55	0.1	0.16	0	0	1.54	0.18	0.05	0	0.12	0.11	0.52	0.05	1.24	0	0	1474	1344068500	XP_023917972.1	245	4.2e-18	BZIP-type transcription factor MBZ1-like [Quercus suber]	XM_023575062.1	XM_023575062	119	1.46e-53
Cluster-38255.67438-1R	bZIP	bZIP	Cluster-38255.67438	44	30	38	8	31	16	54	21	4	90	92	13	34	16	23	20	29	16	1.21	0.78	1.08	0.21	0.85	0.43	1.35	0.55	0.12	2.37	2.51	0.39	0.99	0.43	0.64	0.58	0.82	0.4	2596	1492239882	RLN07622.1	747	4.5e-76	basic leucine zipper 43 [Panicum miliaceum]	XM_025962848.1	XM_025962848	698	0
Cluster-38255.6934-2R	bZIP	bZIP	Cluster-38255.6934	0	0	0	0	0	0	0	0	0	0	0	0	0	0	0	12	0	0	0	0	0	0	0	0	0	0	0	0	0	0	0	0	0	8.43	0	0	381	--	--	--	--	--	--	--	--	--
Cluster-38255.72408-2F	bZIP	bZIP	Cluster-38255.72408	325	395	262	195	170.01	153	91	95	54	580	762	328	146	151	143	233	207	187	7.04	8.09	5.83	3.97	3.67	3.25	1.78	1.98	1.3	12.02	16.37	7.66	3.35	3.16	3.13	5.28	4.62	3.69	3221	1205982071	XP_021303575.1	700	1.6e-70	basic leucine zipper 23 [Sorghum bicolor]	NM_001148879.1	NM_001148879	698	0
Cluster-38255.78949-0R	bZIP	bZIP	Cluster-38255.78949	2109	1675.99	1124.02	1061	745.95	587	1284.07	1050.05	1005	1904.99	1967.08	1585	2629	2815	2362	1188	2259.04	3243	32.18	24.2	17.65	15.26	11.37	8.81	17.76	15.41	17.06	27.86	29.82	26.1	42.6	41.47	36.43	18.99	35.53	45.13	4444	1205985251	XP_021304599.1	656	2.8e-65	basic leucine zipper 9 isoform X1 [Sorghum bicolor]	XM_002438753.2	XM_002438753	563	0
Cluster-38255.80833-1R	bZIP	bZIP	Cluster-38255.80833	803	869	868	493	435.64	561.62	570	433.9	560.63	616	637	466	559	639	470	520	851	729	36.58	37.35	40.49	20.97	19.73	24.91	23.43	18.84	28.3	26.67	28.6	22.84	26.78	28.17	21.55	24.68	39.87	30.15	1691	573948378	XP_006656494.1	858	4e-89	PREDICTED: uncharacterized protein LOC102721653 [Oryza brachyantha]	XM_002438986.2	XM_002438986	930	0
Cluster-38255.82301-1F	bZIP	bZIP	Cluster-38255.82301	3576.61	3898	1636.99	715	2674.32	2216	1323	1026	667.94	533	815.06	598	544	252	901.99	621.95	438	415	56.49	58.24	26.61	10.64	42.17	34.42	18.94	15.59	11.73	8.07	12.79	10.19	9.12	3.84	14.4	10.29	7.13	5.98	4304	1205977882	XP_021302283.1	419	8.1e-38	light-inducible protein CPRF2 isoform X1 [Sorghum bicolor]	XM_022825349.1	XM_022825349	517	0
Cluster-38255.82629-2R	bZIP	bZIP	Cluster-38255.82629	438	617	509	235.75	298	313	252	278	151	808.46	1031	601.68	351	274	426	353	288	239	14.54	19.35	17.34	7.34	9.85	10.16	7.56	8.83	5.56	25.6	33.85	21.52	12.3	8.8	14.26	12.24	9.84	7.22	2207	1205960145	XP_021317278.1	802	1.6e-82	transcription factor TGAL4 isoform X2 [Sorghum bicolor]	XM_021461603.1	XM_021461603	416	0
Cluster-38255.82878-2F	bZIP	bZIP	Cluster-38255.82878	1185	962	624	888	497	644	626	638	583	1325	2096	1216	308	390	482	818	660	1190	37.3	28.61	20.16	26.22	15.58	19.83	17.82	19.23	20.37	39.8	65.27	41.24	10.24	11.87	15.3	26.9	21.39	34.08	2311	1377213877	AVY91819.1	422	2e-38	bZIP transcription factor [Saccharum hybrid cultivar SP80-3280]	MF737048.1	MF737048	1364	0
Cluster-38255.84609-2F	bZIP	bZIP	Cluster-38255.84609	572	617.06	802	242	306	529	505	333	484	556	625	749.36	131	130	109	321	176	471	38	38.62	54.37	14.92	20.15	33.99	30.19	20.97	35.55	34.91	40.71	53.44	9.09	8.37	7.27	22.14	12.01	28.33	1255	242063946	XP_002453262.1	458	7.1e-43	bZIP transcription factor 11 [Sorghum bicolor]	XM_002453217.2	XM_002453217	761	0
Cluster-38255.85548-1F	bZIP	bZIP	Cluster-38255.85548	566	638	495	229	280	354	193	213	86	857	1293	657	322	251	347	497	332	411	20.09	21.39	18.02	7.61	9.89	12.28	6.19	7.23	3.39	28.99	45.35	25.11	12.06	8.62	12.41	18.41	12.13	13.26	2084	1174563312	OQU89155.1	1901	5.6e-210	hypothetical protein SORBI_3002G153100 [Sorghum bicolor]	XM_002459911.2	XM_002459911	1466	0
Cluster-38255.8849-0R	bZIP	bZIP	Cluster-38255.8849	3	2	1	0	0	0	1	0	0	0	0	0	0	0	0	0	0	0	1.2	0.73	0.39	0	0	0	0.35	0	0	0	0	0	0	0	0	0	0	0	458	--	--	--	--	--	--	--	--	--
Cluster-39099.0-1R	bZIP	bZIP	Cluster-39099.0	0	0	0	0	0	0	0	0	11	0	0	0	0	0	0	0	0	0	0	0	0	0	0	0	0	0	8.02	0	0	0	0	0	0	0	0	0	387	1344039592	XP_023907189.1	203	8.1e-14	AP-1-like transcription factor napA [Quercus suber]	--	--	--	--
Cluster-40589.0-0F	bZIP	bZIP	Cluster-40589.0	0	0	0	0	0	0	0	0	9	8	0	0	0	0	0	0	0	0	0	0	0	0	0	0	0	0	2.49	1.84	0	0	0	0	0	0	0	0	549	1344039806	XP_023907305.1	175	2e-10	uncharacterized protein LOC112019002 [Quercus suber]	--	--	--	--
Cluster-5404.0-2R	bZIP	bZIP	Cluster-5404.0	0	0	0	0	0	0	0	0	0	0	0	0	0	0	0	29	0	0	0	0	0	0	0	0	0	0	0	0	0	0	0	0	0	5.2	0	0	662	--	--	--	--	--	--	--	--	--
Cluster-61608.0-1R	bZIP	bZIP	Cluster-61608.0	0	0	0	2	0	1	22	0	0	0	0	0	0	0	0	0	0	0	0	0	0	0.37	0	0.19	4.02	0	0	0	0	0	0	0	0	0	0	0	608	--	--	--	--	--	--	--	--	--
Cluster-63182.0-1F	bZIP	bZIP	Cluster-63182.0	0	0	0	2	0	0	0	0	0	0	0	0	0	0	0	3	0	0	0	0	0	0.7	0	0	0	0	0	0	0	0	0	0	0	1.23	0	0	452	1343970587	XP_023928942.1	205	5.5e-14	putative transcription factor kapC [Quercus suber]	--	--	--	--
Cluster-67964.1-2R	bZIP	bZIP	Cluster-67964.1	0	0	0	12	0	0	0	0	0	0	2	0	0	0	0	48	23	0	0	0	0	0.47	0	0	0	0	0	0	0.08	0	0	0	0	2.1	0.99	0	1811	1344013385	XP_023889330.1	256	2.7e-19	AP-1-like transcription factor napA [Quercus suber]	--	--	--	--
Cluster-76544.0-0R	bZIP	bZIP	Cluster-76544.0	0	0	15	0	0	0	0	0	0	0	0	0	0	0	0	0	0	0	0	0	6.97	0	0	0	0	0	0	0	0	0	0	0	0	0	0	0	430	--	--	--	--	--	--	--	--	--
Cluster-7965.0-0R	bZIP	bZIP	Cluster-7965.0	0	0	0	0	0	0	0	0	0	0	0	0	0	0	25	0	0	0	0	0	0	0	0	0	0	0	0	0	0	0	0	0	3.03	0	0	0	824	--	--	--	--	--	--	--	--	--
Cluster-81957.0-2R	bZIP	bZIP	Cluster-81957.0	0	3	0	1	8	4	0	0	0	6	11	19	4	0	5	18	4	10	0	0.17	0	0.06	0.49	0.24	0	0	0	0.35	0.66	1.26	0.26	0	0.31	1.15	0.25	0.56	1331	992282309	KXG40277.1	1322	4.9e-143	hypothetical protein SORBI_3001G522500 [Sorghum bicolor]	XM_002468549.2	XM_002468549	901	0
Cluster-85256.0-0R	bZIP	bZIP	Cluster-85256.0	0	2	2	0	0	0	3	0	0	0	0	0	5	0	0	0	2	0	0	1.93	2	0	0	0	2.66	0	0	0	0	0	4.53	0	0	0	2.14	0	349	--	--	--	--	--	XM_018180788.1	XM_018180788	114	1.93e-51
Cluster-94136.0-0R	bZIP	bZIP	Cluster-94136.0	3	0	5	0	4	11	5	0	0	0	0	1	2	14	0	0	0	0	0.32	0	0.54	0	0.42	1.13	0.48	0	0	0	0	0.11	0.22	1.46	0	0	0	0	892	--	--	--	--	--	--	--	--	--
Cluster-94223.0-0F	bZIP	bZIP	Cluster-94223.0	0	0	0	0	0	0	2	0	0	0	0	0	2	1	2	16	16	12	0	0	0	0	0	0	0.16	0	0	0	0	0	0.18	0.09	0.18	1.47	1.46	0.96	1015	--	--	--	--	--	--	--	--	--
Cluster-95223.0-0F	bZIP	bZIP	Cluster-95223.0	1	0	0	8	0	0	0	0	0	20	1	5	1	12	2	9	2	7	0.09	0	0	0.65	0	0	0	0	0	1.67	0.09	0.47	0.09	1.03	0.18	0.82	0.18	0.56	1017	--	--	--	--	--	--	--	--	--
Cluster-97103.0-2R	bZIP	bZIP	Cluster-97103.0	7	0	0	0	0	0	3	0	2	0	0	0	0	0	0	0	0	0	2.63	0	0	0	0	0	0.98	0	0.81	0	0	0	0	0	0	0	0	0	468	--	--	--	--	--	--	--	--	--
Cluster-98785.0-0F	bZIP	bZIP	Cluster-98785.0	3	0	0	1	0	0	0	0	0	0	0	0	0	0	0	0	0	0	2.2	0	0	0.59	0	0	0	0	0	0	0	0	0	0	0	0	0	0	381	729464220	XP_010525968.1	136	4.7e-06	PREDICTED: transcription factor HY5-like [Tarenaya hassleriana]	--	--	--	--
Cluster-99612.0-0R	bZIP	bZIP	Cluster-99612.0	6	1	0	0	0	0	0	0	0	1	28	0	0	0	0	2	4	7	0.73	0.11	0	0	0	0	0	0	0	0.11	3.31	0	0	0	0	0.25	0.5	0.77	821	--	--	--	--	--	--	--	--	--
Cluster-101137.1-2R	bZIP	bZIP	Cluster-101137.1	3	0	0	0	0	0	17	3	10	0	0	0	0	0	0	0	0	0	0.92	0	0	0	0	0	4.58	0.82	3.32	0	0	0	0	0	0	0	0	0	506	--	--	--	--	--	--	--	--	--
Cluster-105175.0-0R	bZIP	bZIP	Cluster-105175.0	5	4	0	2	1	6	2	0	36	0	0	0	0	6	0	5	0	0	0.65	0.49	0	0.24	0.13	0.74	0.23	0	5.17	0	0	0	0	0.76	0	0.67	0	0	787	1343973769	XP_023871014.1	188	9.1e-12	cyclic AMP-dependent transcription factor ATF-5-like [Quercus suber]	--	--	--	--
Cluster-106892.0-1R	bZIP	bZIP	Cluster-106892.0	2	4	0	2	0	0	0	0	0	0	7	0	0	0	0	0	1	0	0.49	0.91	0	0.43	0	0	0	0	0	0	1.61	0	0	0	0	0	0.25	0	559	--	--	--	--	--	--	--	--	--
Cluster-112788.0-2F	bZIP	bZIP	Cluster-112788.0	3	1	0	3	3	9	0	0	0	1	2	0	10	1	4	8	6	0	0.51	0.16	0	0.46	0.5	1.44	0	0	0	0.16	0.33	0	1.73	0.17	0.68	1.39	1.05	0	673	992271562	EES02379.2	164	4.7e-09	hypothetical protein SORBI_3003G050500 [Sorghum bicolor]	XM_002457219.2	XM_002457219	320	1.19e-165
Cluster-37608.0-2F	bZIP	bZIP	Cluster-37608.0	0	0	0	0	0	0	0	0	0	1	0	0	0	0	0	0	0	0	0	0	0	0	0	0	0	0	0	0.53	0	0	0	0	0	0	0	0	397	1227906513	XP_021889497.1	149	1.5e-07	transcription factor HY5-like isoform X1 [Carica papaya]	--	--	--	--
Cluster-38255.106893-2F	bZIP	bZIP	Cluster-38255.106893	0	0	0	164	0	1	0	0	0	9	10	0	0	0	0	1	0	2	0	0	0	5.6	0	0.04	0	0	0	0.31	0.36	0	0	0	0	0.04	0	0.07	2037	1344044505	XP_023902242.1	280	5e-22	regulatory protein cys-3-like, partial [Quercus suber]	XM_024896970.1	XM_024896970	95	4.45e-40
Cluster-38255.117873-1F	bZIP	bZIP	Cluster-38255.117873	0	0	0	0	2	0	0	0	0	0	2	51	0	0	0	7	2	0	0	0	0	0	0.17	0	0	0	0	0	0.17	4.65	0	0	0	0.62	0.17	0	1047	1045369472	GAU43271.1	141	3.4e-06	hypothetical protein TSUD_36210 [Trifolium subterraneum]	XM_025320712.1	XM_025320712	542	0
Cluster-38255.121575-0F	bZIP	bZIP	Cluster-38255.121575	0	0	0	0	0	0	0	0	0	0	0	0	1	0	0	282	0	0	0	0	0	0	0	0	0	0	0	0	0	0	0.04	0	0	10.69	0	0	2044	--	--	--	--	--	--	--	--	--
Cluster-38255.12375-2F	bZIP	bZIP	Cluster-38255.12375	1	4	1	0	1	4	0	0	0	0	0	0	2	1	10	4	167	2	0.07	0.26	0.07	0	0.07	0.26	0	0	0	0	0	0	0.14	0.07	0.68	0.28	11.7	0.12	1230	1344044505	XP_023902242.1	151	2.8e-07	regulatory protein cys-3-like, partial [Quercus suber]	--	--	--	--
Cluster-38255.16092-2F	bZIP	bZIP	Cluster-38255.16092	0	0	0	1	0	1	0	1	0	12	0	20	0	0	0	0	0	0	0	0	0	0.09	0	0.1	0	0.09	0	1.14	0	2.17	0	0	0	0	0	0	928	--	--	--	--	--	--	--	--	--
Cluster-38255.29693-1F	bZIP	bZIP	Cluster-38255.29693	0	0	0	0	0	0	76	0	2	0	0	0	0	0	0	0	0	0	0	0	0	0	0	0	5.89	0	0.19	0	0	0	0	0	0	0	0	0	1036	--	--	--	--	--	--	--	--	--
Cluster-38255.29877-2F	bZIP	bZIP	Cluster-38255.29877	2	11	4	3	7	1	3	0	0	0	0	0	0	3	2	0	5	1	0.21	1.1	0.43	0.29	0.74	0.1	0.29	0	0	0	0	0	0	0.31	0.21	0	0.55	0.1	896	--	--	--	--	--	--	--	--	--
Cluster-38255.3471-2F	bZIP	bZIP	Cluster-38255.3471	0	0	6	0	3	0	2	0	4	0	0	0	52	8	0	0	50	0	0	0	0.2	0	0.1	0	0.06	0	0.14	0	0	0	1.76	0.25	0	0	1.65	0	2274	1344039592	XP_023907189.1	390	9.9e-35	AP-1-like transcription factor napA [Quercus suber]	XM_018845821.1	XM_018845821	73	8.45e-28
Cluster-38255.36138-1R	bZIP	bZIP	Cluster-38255.36138	48	0	42	0	29	46	31	7	0	16	0	4	8	70	0	8	1	0	2.73	0	2.45	0	1.64	2.54	1.59	0.38	0	0.86	0	0.24	0.48	3.86	0	0.47	0.06	0	1413	1344045153	XP_023902599.1	225	8.3e-16	cross-pathway control protein A-like [Quercus suber]	XM_018891481.1	XM_018891481	71	6.74e-27
Cluster-38255.41336-2F	bZIP	bZIP	Cluster-38255.41336	0	0	0	449	0	0	0	0	0	6	18	0	0	0	0	0	3	20	0	0	0	10.2	0	0	0	0	0	0.14	0.43	0	0	0	0	0	0.07	0.44	2918	1344039592	XP_023907189.1	329	1.5e-27	AP-1-like transcription factor napA [Quercus suber]	--	--	--	--
Cluster-38255.44981-0R	bZIP	bZIP	Cluster-38255.44981	1	18	3	0	0	0	0	1	22	0	0	0	0	0	8	0	0	0	0.12	2.05	0.37	0	0	0	0	0.11	2.94	0	0	0	0	0	0.97	0	0	0	823	1344045153	XP_023902599.1	223	8.3e-16	cross-pathway control protein A-like [Quercus suber]	--	--	--	--
Cluster-38255.45996-0R	bZIP	bZIP	Cluster-38255.45996	0	2	0	0	0	0	788	0	0	0	0	0	0	0	0	0	0	0	0	0.07	0	0	0	0	26.08	0	0	0	0	0	0	0	0	0	0	0	2029	--	--	--	--	--	--	--	--	--
Cluster-38255.46-2R	bZIP	bZIP	Cluster-38255.46	0	0	0	3	0	0	0	0	0	37	14	0	0	0	0	0	0	0	0	0	0	0.26	0	0	0	0	0	3.28	1.29	0	0	0	0	0	0	0	973	--	--	--	--	--	--	--	--	--
Cluster-38255.50233-2R	bZIP	bZIP	Cluster-38255.50233	18	140	4	1	26	21	1	0	8	0	0	0	0	25	6	0	6	0	1	7.36	0.23	0.05	1.44	1.14	0.05	0	0.49	0	0	0	0	1.35	0.34	0	0.34	0	1437	1344045153	XP_023902599.1	309	1.5e-25	cross-pathway control protein A-like [Quercus suber]	--	--	--	--
Cluster-38255.53671-0F	bZIP	bZIP	Cluster-38255.53671	81	96	115	62	34	70	114	145	111	99	216	48	188	193	129	98	64	177	2.76	3.1	4.03	1.98	1.16	2.34	3.52	4.73	4.2	3.22	7.29	1.76	6.77	6.37	4.44	3.49	2.25	5.49	2155	1142640728	ONM09791.1	210	7e-14	Ocs element-binding factor 1 [Zea mays]	XM_008667266.2	XM_008667266	579	0
Cluster-38255.55780-0R	bZIP	bZIP	Cluster-38255.55780	69	1	101	0	18	1	14	7	0	0	0	16	2	137	4	21	114	112	8.15	0.11	12.06	0	2.09	0.11	1.48	0.77	0	0	0	2.02	0.24	15.75	0.47	2.55	13.77	11.88	839	1343973769	XP_023871014.1	173	5.3e-10	cyclic AMP-dependent transcription factor ATF-5-like [Quercus suber]	--	--	--	--
Cluster-38255.65095-2F	bZIP	bZIP	Cluster-38255.65095	80	117	87	32	39	31	10	8	19	123	76	94	26	53	35	33	15	24	2.63	3.63	2.93	0.99	1.28	1	0.3	0.25	0.69	3.85	2.47	3.33	0.9	1.68	1.16	1.13	0.51	0.72	2227	242064442	XP_002453510.1	517	1.8e-49	transcription factor HY5 [Sorghum bicolor]	XM_002453465.2	XM_002453465	440	0
Cluster-38255.65734-2F	bZIP	bZIP	Cluster-38255.65734	100	22	224	590	232	61	264	280	432	49	8	185	30	1175	4577	41	2269	448	2.93	0.61	6.74	16.23	6.77	1.75	7	7.86	14.06	1.37	0.23	5.84	0.93	33.28	135.29	1.26	68.46	11.95	2460	1344068500	XP_023917972.1	569	1.9e-55	BZIP-type transcription factor MBZ1-like [Quercus suber]	XM_025713649.1	XM_025713649	87	1.51e-35
Cluster-38255.72261-0R	bZIP	bZIP	Cluster-38255.72261	86.8	103	56	77	30	49.57	29	10	26	114.96	140	92	20	72	41	61	54	56	3.07	3.44	2.03	2.55	1.06	1.71	0.93	0.34	1.02	3.87	4.89	3.5	0.75	2.46	1.46	2.25	1.96	1.8	2092	223974775	ACN31575.1	275	2e-21	unknown [Zea mays]	NM_001157919.2	NM_001157919	145	7.34e-68
Cluster-38255.76208-0R	bZIP	bZIP	Cluster-38255.76208	484	427	277	503.28	172.99	298	461.01	363	350	461	781	257	159	501	536	370	207	837	11.24	9.37	6.61	10.99	4.01	6.79	9.69	8.09	9.03	10.24	17.98	6.43	3.91	11.24	12.56	8.99	4.95	17.7	3025	242081267	XP_002445402.1	271	8.3e-21	bZIP transcription factor 11 [Sorghum bicolor]	XM_002445357.2	XM_002445357	523	0
Cluster-38255.76541-2F	bZIP	bZIP	Cluster-38255.76541	1537	1491	992.2	907	1138	1078.14	1153	1084.03	743.6	1599.2	1455.98	1382.95	1225	1100.99	1301.12	1185.83	1132.13	1652.82	32.47	29.78	21.55	18.02	23.98	22.36	22.05	21.99	17.46	32.32	30.51	31.5	27.42	22.46	27.75	26.21	24.64	31.81	3295	1394861492	PWZ06090.1	1116	9.4e-119	hypothetical protein Zm00014a_033882 [Zea mays]	XM_021445774.1	XM_021445774	752	0
Cluster-38255.82134-1F	bZIP	bZIP	Cluster-38255.82134	4164.85	4690.47	1397	3103.35	3458.45	2284.11	3379.18	1773.01	1870	1797.99	2532	1229.96	2235.93	1789	3649.94	911.43	1446.81	1144.26	76.49	81.48	26.39	53.67	63.39	41.22	56.22	31.3	38.19	31.62	46.16	24.37	43.56	31.73	67.71	17.53	27.38	19.15	3744	1205978972	XP_021302619.1	1103	3.4e-117	transcription factor TGAL5 isoform X2 [Sorghum bicolor]	XM_021446948.1	XM_021446948	575	0
Cluster-38255.823-1R	bZIP	bZIP	Cluster-38255.823	0	1	6	0	8	0	0	0	0	0	0	0	0	0	1	0	0	40	0	0.07	0.48	0	0.62	0	0	0	0	0	0	0	0	0	0.08	0	0	2.82	1114	--	--	--	--	--	--	--	--	--
Cluster-38255.87510-2F	bZIP	bZIP	Cluster-38255.87510	213.03	289.12	100.27	96.02	101.14	96	80	71.06	53	47.03	63	59	42.86	32	74	54	86	50	9.47	12.12	4.56	3.99	4.47	4.16	3.21	3.01	2.61	1.99	2.76	2.82	2	1.38	3.31	2.5	3.93	2.02	1726	1142687860	AQK51786.1	291	2.3e-23	ABSCISIC ACID-INSENSITIVE 5-like protein 5 [Zea mays]	NM_001366965.1	NM_001366965	150	1e-70
Cluster-38255.94556-0F	bZIP	bZIP	Cluster-38255.94556	25	12	24	29	11	24	4	10	0	93	61	135	21	50	58	27	51	19	0.41	0.19	0.4	0.45	0.18	0.38	0.06	0.16	0	1.45	0.99	2.37	0.36	0.79	0.96	0.46	0.86	0.28	4180	92429658	ABE77191.1	838	2e-86	putative non-LTR retroelement reverse transcriptase [Sorghum bicolor]	XM_021455225.1	XM_021455225	412	0
Cluster-39893.0-1R	bZIP	bZIP	Cluster-39893.0	0	0	0	0	0	0	0	0	3	0	0	0	0	0	0	0	0	7	0	0	0	0	0	0	0	0	2.34	0	0	0	0	0	0	0	0	4.39	380	--	--	--	--	--	--	--	--	--
Cluster-43832.0-1R	bZIP	bZIP	Cluster-43832.0	0	0	0	0	0	0	2	0	0	0	0	0	6	0	0	0	0	0	0	0	0	0	0	0	0.97	0	0	0	0	0	3.11	0	0	0	0	0	409	--	--	--	--	--	--	--	--	--
Cluster-48090.2-1R	bZIP	bZIP	Cluster-48090.2	0	0	0	0	4	0	0	0	0	0	0	0	0	0	6	0	3	0	0	0	0	0	1.3	0	0	0	0	0	0	0	0	0	1.98	0	1.03	0	487	1377597704	GBG34851.1	140	2.1e-06	Hypothetical Protein FCC1311_110732 [Hondaea fermentalgiana]	--	--	--	--
Cluster-54150.0-0F	bZIP	bZIP	Cluster-54150.0	0	0	0	0	0	15	0	0	0	0	0	0	0	0	0	0	0	0	0	0	0	0	0	3.59	0	0	0	0	0	0	0	0	0	0	0	0	542	--	--	--	--	--	--	--	--	--
Cluster-65563.0-0R	bZIP	bZIP	Cluster-65563.0	0	0	0	2	1	2	40	4	3	1	2	2	0	0	0	0	0	0	0	0	0	0.19	0.1	0.19	3.62	0.38	0.33	0.09	0.2	0.22	0	0	0	0	0	0	929	--	--	--	--	--	--	--	--	--
Cluster-65686.1-0F	bZIP	bZIP	Cluster-65686.1	0	0	0	6	0	0	0	0	0	0	1	0	0	0	0	0	0	3	0	0	0	3.84	0	0	0	0	0	0	0.69	0	0	0	0	0	0	2.04	372	1343966484	XP_023912554.1	242	2.3e-18	uncharacterized protein LOC112024146 [Quercus suber]	XM_025735442.1	XM_025735442	87	2.12e-36
Cluster-72928.2-0R	bZIP	bZIP	Cluster-72928.2	0	0	0	0	0	0	0	0	0	0	2	0	1	0	0	6	0	13	0	0	0	0	0	0	0	0	0	0	0.39	0	0.21	0	0	1.26	0	2.39	608	1344053829	XP_023910233.1	359	1e-31	uncharacterized protein LOC112021902 [Quercus suber]	XM_014317645.1	XM_014317645	75	1.68e-29
Cluster-79918.0-0F	bZIP	bZIP	Cluster-79918.0	0	1	0	0	0	0	0	0	0	33	58	1	0	7	0	6	0	5	0	0.09	0	0	0	0	0	0	0	3.08	5.61	0.11	0	0.68	0	0.62	0	0.45	939	631898350	AHZ30615.1	165	5e-09	bZIP transcription factor a [Eleusine coracana]	--	--	--	--
Cluster-86206.0-1F	bZIP	bZIP	Cluster-86206.0	0	0	5	0	0	0	0	4	0	0	0	0	0	0	0	13	0	0	0	0	1.89	0	0	0	0	1.35	0	0	0	0	0	0	0	4.99	0	0	463	1344039592	XP_023907189.1	221	7.9e-16	AP-1-like transcription factor napA [Quercus suber]	--	--	--	--
Cluster-86826.0-0F	bZIP	bZIP	Cluster-86826.0	0	0	2	0	0	0	0	2	0	0	0	0	0	0	0	0	0	0	0	0	1.56	0	0	0	0	1.34	0	0	0	0	0	0	0	0	0	0	370	--	--	--	--	--	--	--	--	--
Cluster-93235.0-0R	bZIP	bZIP	Cluster-93235.0	1	0	0	0	0	0	2	4	0	0	0	10	3	0	0	0	1	0	0.26	0	0	0	0	0	0.46	0.93	0	0	0	2.73	0.77	0	0	0	0.26	0	545	--	--	--	--	--	--	--	--	--
Cluster-38255.69664-1F	C2C2-CO-like	C2C2->C2C2-CO-like	Cluster-38255.69664	695	706	493	739	1012	1046	622	632	824	428	440	458	1146	862	951	393	498	416	12.89	12.38	9.4	12.9	18.73	19.06	10.45	11.26	16.99	7.6	8.1	9.16	22.54	15.44	17.81	7.63	9.52	7.03	3711	241934197	EES07342.1	1846	2.4e-203	hypothetical protein SORBI_3004G256200 [Sorghum bicolor]	XM_002454321.2	XM_002454321	1439	0
Cluster-38255.70642-1R	C2C2-CO-like	C2C2->C2C2-CO-like	Cluster-38255.70642	254	336	352	2531	2626.03	2416	4454.99	2951	4900	182	135	107	3708	4472	2481	2102	4207.01	4241	12.7	15.84	18	117.98	130.4	117.43	200.85	140.46	271.32	8.64	6.64	5.75	194.61	216.44	124.75	109.4	216.21	192.34	1568	1492209006	RLM77989.1	907	7.6e-95	zinc finger protein CONSTANS-LIKE 3-like [Panicum miliaceum]	XM_002452385.2	XM_002452385	936	0
Cluster-38255.93850-0F	C2C2-CO-like	C2C2->C2C2-CO-like	Cluster-38255.93850	156	167	89	276	365	261	197	122.96	77	132	80	199	155	271	202	97.99	87	164	4.87	4.93	2.85	8.09	11.36	7.98	5.57	3.68	2.67	3.94	2.47	6.7	5.12	8.19	6.36	3.2	2.8	4.66	2326	992155793	KXG19836.1	1738	5e-191	hypothetical protein SORBI_3010G123500 [Sorghum bicolor]	XM_021448504.1	XM_021448504	1533	0
Cluster-38255.61588-0R	C2C2-CO-like	C2C2->C2C2-CO-like	Cluster-38255.61588	201	187	187	81	84	94	115	91	100	204	161	68	177	60	123	126	112	100	10.17	8.92	9.68	3.82	4.22	4.62	5.25	4.38	5.6	9.8	8.02	3.7	9.4	2.94	6.26	6.64	5.82	4.59	1553	992164732	EES12446.2	883	4.6e-92	hypothetical protein SORBI_3006G135100 [Sorghum bicolor]	XM_008670997.2	XM_008670997	552	0
Cluster-59228.0-1F	C2C2-CO-like	C2C2->C2C2-CO-like	Cluster-59228.0	0	0	0	0	0	0	0	0	0	0	4	0	0	0	0	42	0	0	0	0	0	0	0	0	0	0	0	0	0.34	0	0	0	0	3.76	0	0	1034	52840166	Q940T9.2	1506	1.8e-164	RecName: Full=Zinc finger protein CONSTANS-LIKE 4	AY052697.1	AY052697	1027	0
Cluster-38255.78871-0F	C2C2-Dof	C2C2->C2C2-Dof	Cluster-38255.78871	680	842.03	663	243	357.99	265	456	276	299	813	706	698	240	313	389	396	396	565	55.87	65.09	55.44	18.44	29.09	20.95	33.65	21.39	27.11	62.87	56.63	61.47	20.49	24.97	32.02	33.69	33.38	41.93	1073	992170702	KXG31020.1	937	1.7e-98	hypothetical protein SORBI_3004G284400 [Sorghum bicolor]	XM_002452718.2	XM_002452718	820	0
Cluster-111735.1-1R	C2C2-Dof	C2C2->C2C2-Dof	Cluster-111735.1	21	29	34	2	5	5	9	0	0	35	41	53	0	3	0	8	6	0	1.86	2.41	3.05	0.16	0.44	0.42	0.71	0	0	2.91	3.53	5.02	0	0.26	0	0.73	0.54	0	1019	316658042	DAA34020.1	794	6.3e-82	TPA_inf: Dof-type zinc finger protein 17, partial [Sorghum bicolor]	BK006997.1	BK006997	621	0
Cluster-38255.71725-1R	C2C2-Dof	C2C2->C2C2-Dof	Cluster-38255.71725	479	602	367	144	120	176	288	111.04	81	553.61	613	523	78	100	126	277.98	196	221	23.64	28.03	18.54	6.63	5.89	8.45	12.82	5.22	4.43	25.95	29.79	27.76	4.04	4.78	6.26	14.29	9.95	9.9	1584	1174554621	OQU82171.1	748	2.1e-76	hypothetical protein SORBI_3006G182300 [Sorghum bicolor]	XM_021463913.1	XM_021463913	968	0
Cluster-38255.72500-2R	C2C2-Dof	C2C2->C2C2-Dof	Cluster-38255.72500	592	537.61	635	80	134	124	121	54	63	322	189	575	304	320	223	123	125	129	25.32	21.71	27.83	3.2	5.7	5.17	4.67	2.2	2.99	13.1	7.97	26.47	13.69	13.25	9.61	5.49	5.5	5.01	1781	1238285363	PAN07996.1	325	2.7e-27	hypothetical protein PAHAL_1G378600 [Panicum hallii]	XM_002452578.2	XM_002452578	613	0
Cluster-38255.74824-1F	C2C2-Dof	C2C2->C2C2-Dof	Cluster-38255.74824	21	8.92	5	73	21	23.99	106.07	65.99	47.89	39	19	13	38	173.57	67.01	60	55.12	134	4.82	1.91	1.14	14.86	4.68	5.07	21.49	13.74	11.95	8.12	4.11	3.15	8.68	39.24	15.15	13.94	12.88	27.27	577	315259997	ADT92203.1	234	3.1e-17	zf-Dof domain-containing protein [Zea mays]	BK007001.1	BK007001	214	8.55e-107
Cluster-38255.81464-1R	C2C2-Dof	C2C2->C2C2-Dof	Cluster-38255.81464	1290.98	1690	1894	3823	2693	4075	5345.22	6445	8664	1021	660	708	4065	4930	2324	2962	3258	4908	27.58	34.14	41.61	76.84	57.4	85.46	103.41	132.23	205.75	20.87	13.99	16.31	92.04	101.74	50.14	66.23	71.71	95.54	3261	241929586	EES02731.1	2440	2.8e-272	hypothetical protein SORBI_3003G121400 [Sorghum bicolor]	XM_002457566.2	XM_002457566	1571	0
Cluster-38255.78079-1F	C2C2-Dof	C2C2->C2C2-Dof	Cluster-38255.78079	596.8	639.67	711.66	2060.46	2889.76	2662.35	4961.11	2856.35	3190.83	809.84	854.93	589.83	2084.53	2098.68	1888.29	1815.73	1900.84	3259.78	17.75	17.98	21.73	57.51	85.65	77.52	133.47	81.38	105.39	23	25.17	18.91	65.53	60.34	56.65	56.44	58.22	88.23	2428	316658132	DAA34025.1	437	3.7e-40	TPA_inf: Dof-type zinc finger protein 22 [Sorghum bicolor]	BK007002.1	BK007002	448	0
Cluster-38255.42889-1F	C2C2-Dof	C2C2->C2C2-Dof	Cluster-38255.42889	28.08	16	27	27	38	76	116	75	47	25	22.92	25	75.98	38	28	77	151	147.06	1.18	0.63	1.16	1.06	1.58	3.1	4.39	3	2.18	1	0.95	1.13	3.35	1.54	1.18	3.36	6.51	5.6	1812	1205946510	XP_002457194.2	650	5.6e-65	dof zinc finger protein DOF3.4 [Sorghum bicolor]	BK007081.1	BK007081	606	0
Cluster-38255.79505-2F	C2C2-Dof	C2C2->C2C2-Dof	Cluster-38255.79505	204.2	243.29	117	884.7	555.82	496	527.6	515.05	693.33	155.65	135	86.18	276.71	280.96	251.34	262.85	296.56	455.08	57.89	63.9	32.78	219.29	151.71	127.47	131.18	130.69	212.61	39.51	35.63	25.68	76.85	78.83	69.72	74.83	85.31	113.57	524	1205971954	XP_002445972.2	228	1.4e-16	dof zinc finger protein MNB1A [Sorghum bicolor]	KC582415.1	KC582415	219	1.28e-109
Cluster-38255.86491-0R	C2C2-Dof	C2C2->C2C2-Dof	Cluster-38255.86491	212	114	85	934.05	231	240	1675.17	946.99	610	359	347.09	151	336.78	889.92	605	516	465	998.58	2.63	1.34	1.08	10.92	2.86	2.93	18.81	11.29	8.41	4.27	4.27	2.02	4.43	10.64	7.58	6.7	5.94	11.28	5404	242074778	XP_002447325.1	1245	1.7e-133	WD repeat-containing protein 44 [Sorghum bicolor]	XM_002447280.2	XM_002447280	932	0
Cluster-38255.32877-0R	C2C2-Dof	C2C2->C2C2-Dof	Cluster-38255.32877	25	46	54	10	13	17	68	4	11	28	20	17	12	11	3	20	8	25	1.21	2.1	2.67	0.45	0.62	0.8	2.96	0.18	0.59	1.28	0.95	0.88	0.61	0.51	0.15	1.01	0.4	1.1	1612	1002250420	XP_015629418.1	790	2.9e-81	dof zinc finger protein 4-like [Oryza sativa Japonica Group]	XM_002463789.2	XM_002463789	1063	0
Cluster-38255.69840-2R	C2C2-Dof	C2C2->C2C2-Dof	Cluster-38255.69840	340	326	440	311	407	386	735	770	487	319	320	429	366	308	298	500	468	687.95	10.08	9.13	13.39	8.65	12.02	11.2	19.71	21.87	16.03	9.03	9.39	13.71	11.47	8.83	8.91	15.49	14.29	18.56	2435	1205926961	XP_021306904.1	1750	2.1e-192	cyclic dof factor 1 isoform X2 [Sorghum bicolor]	BK007003.1	BK007003	1268	0
Cluster-38255.82054-2R	C2C2-Dof	C2C2->C2C2-Dof	Cluster-38255.82054	490.99	609.08	330	354.73	283.45	299.72	304.95	257	290	1398.96	2048.94	1224.94	646.05	504	670.23	466.61	381	853	8.33	9.77	5.76	5.67	4.8	5	4.68	4.19	5.47	22.72	34.5	22.41	11.63	8.25	11.48	8.29	6.66	13.19	4030	242034069	XP_002464429.1	577	3.6e-56	dof zinc finger protein DOF2.4 [Sorghum bicolor]	XM_021451787.1	XM_021451787	495	0
Cluster-38255.93307-0R	C2C2-Dof	C2C2->C2C2-Dof	Cluster-38255.93307	3	5	0	2	0	3	1	0	2	4	7	0	5	0	2	5	1	6	0.79	1.22	0	0.46	0	0.72	0.23	0	0.57	0.95	1.73	0	1.3	0	0.52	1.33	0.27	1.4	541	1205919711	XP_021310103.1	485	2.3e-46	dof zinc finger protein DOF3.6 isoform X1 [Sorghum bicolor]	XM_021454429.1	XM_021454429	437	0
Cluster-38255.56836-1R	C2C2-Dof	C2C2->C2C2-Dof	Cluster-38255.56836	43	26	37	30	31	49	40	23	20	52	102	35	14	27	43	26.01	13	33	2.54	1.45	2.23	1.65	1.81	2.8	2.13	1.29	1.31	2.91	5.91	2.22	0.86	1.54	2.55	1.6	0.79	1.76	1375	316657904	DAA34006.1	1019	6.9e-108	TPA_inf: Dof-type zinc finger protein 3 [Sorghum bicolor]	XM_021454429.1	XM_021454429	957	0
Cluster-38255.85162-0F	C2C2-Dof	C2C2->C2C2-Dof	Cluster-38255.85162	136	147	66	34	32	50	39	30	34	132	153	98	14	21	34	61	37	65	6.54	6.67	3.25	1.53	1.53	2.34	1.69	1.38	1.81	6.03	7.25	5.07	0.71	0.98	1.65	3.06	1.83	2.84	1617	50253202	BAD29458.1	334	2.2e-28	putative Dof zinc finger protein [Oryza sativa Japonica Group]	BK007000.1	BK007000	758	0
Cluster-111735.0-1F	C2C2-Dof	C2C2->C2C2-Dof	Cluster-111735.0	10	12	4	3	1	0	0	0	0	14	28	14	0	8	1	0	9	0	1.82	2.04	0.73	0.49	0.18	0	0	0	0	2.34	4.87	2.71	0	1.43	0.18	0	1.67	0	649	1394879374	PWZ23968.1	524	8.2e-51	Dof zinc finger protein DOF5.6 [Zea mays]	XM_002452628.2	XM_002452628	311	1.16e-160
Cluster-38255.61213-1F	C2C2-Dof	C2C2->C2C2-Dof	Cluster-38255.61213	53	52	79	43	28	26	24	44	22	104	88	139	59	40	51	25	42	36	2.73	2.53	4.17	2.07	1.43	1.3	1.12	2.16	1.26	5.09	4.47	7.71	3.19	2	2.65	1.34	2.23	1.68	1529	1394889450	PWZ34041.1	323	3.9e-27	Cyclic dof factor 3 [Zea mays]	BK006993.1	BK006993	473	0
Cluster-38255.81426-0R	C2C2-Dof	C2C2->C2C2-Dof	Cluster-38255.81426	2873	3330	3506	2061	1538	2395	3689	4501	4906	2625	2052	1621	2603	2591	1525	2920	3164.05	4220.99	114.45	125.24	143.16	76.8	60.96	93.08	132.73	171.24	216.75	99.55	80.69	69.51	109.24	99.85	61.19	121.33	129.69	152.79	1890	1205935751	XP_021309706.1	1862	1.7e-205	cyclic dof factor 2 isoform X1 [Sorghum bicolor]	XM_021454031.1	XM_021454031	1363	0
Cluster-38255.87668-1R	C2C2-Dof	C2C2->C2C2-Dof	Cluster-38255.87668	195	155	184	154	163	136	99	83	80	211.85	447.4	146.73	131	172	245	199	145.04	187	30.89	22.96	29.31	22.04	25.26	20.24	13.95	12.14	13.87	30.96	67.89	24.72	21.06	26.63	38.51	32.23	23.46	26.48	702	357116802	XP_003560166.1	354	4.5e-31	dof zinc finger protein DOF1.4 [Brachypodium distachyon]	XM_002460705.2	XM_002460705	351	0
Cluster-38255.103296-0R	C2C2-Dof	C2C2->C2C2-Dof	Cluster-38255.103296	5	3	9	10	5.85	2	5	2	3	0	5	1	1	10	2	7	10	1	0.48	0.27	0.88	0.88	0.56	0.18	0.43	0.18	0.32	0	0.47	0.1	0.1	0.93	0.19	0.7	0.99	0.09	961	1205983057	XP_021303940.1	614	4.4e-61	dof zinc finger protein DOF2.4 [Sorghum bicolor]	XM_021448265.1	XM_021448265	540	0
Cluster-38255.44895-1R	C2C2-Dof	C2C2->C2C2-Dof	Cluster-38255.44895	116	137.23	58	48	59.15	69	17	6	13	123	126	176	37	39	65	38	18	17	3.85	4.3	1.97	1.49	1.95	2.24	0.51	0.19	0.48	3.89	4.13	6.29	1.3	1.25	2.17	1.32	0.61	0.51	2209	670433451	XP_008657214.1	420	3.2e-38	dof zinc finger protein 5 [Zea mays]	XM_002458474.2	XM_002458474	522	0
Cluster-38255.54506-0F	C2C2-Dof	C2C2->C2C2-Dof	Cluster-38255.54506	52	44	46	27	16	23	3	12	6	39	41	54	19	16	32	40	33	26	1.75	1.4	1.59	0.85	0.54	0.76	0.09	0.39	0.22	1.25	1.36	1.96	0.67	0.52	1.09	1.41	1.14	0.8	2182	241927434	EES00579.1	2068	2.5e-229	hypothetical protein SORBI_3003G131100 [Sorghum bicolor]	XM_002455414.2	XM_002455414	1465	0
Cluster-38255.57781-1R	C2C2-Dof	C2C2->C2C2-Dof	Cluster-38255.57781	240	243	125	115	132	150	197	73	93	191.15	344	126	158	139	207	182	117	121	11.87	11.33	6.32	5.3	6.48	7.21	8.79	3.44	5.09	8.97	16.75	6.7	8.2	6.65	10.3	9.37	5.95	5.43	1582	1394913279	PWZ55741.1	907	7.7e-95	Dof zinc finger protein DOF3.6 [Zea mays]	NM_001346856.1	NM_001346856	705	0
Cluster-38255.84924-0R	C2C2-Dof	C2C2->C2C2-Dof	Cluster-38255.84924	32	22	19	13.28	23	19	17	7	15	25	24	24	39	17	30.2	32	24	26	8.84	5.63	5.19	3.21	6.12	4.77	4.12	1.73	4.48	6.19	6.18	6.97	10.57	4.64	8.17	8.88	6.73	6.33	530	1394865522	PWZ10119.1	413	4.9e-38	Dof zinc finger protein DOF3.6 [Zea mays]	XM_021446906.1	XM_021446906	348	0
Cluster-38255.91211-2F	C2C2-Dof	C2C2->C2C2-Dof	Cluster-38255.91211	48	93	61.8	101	81	67	89	65	103	36	64	30	45	52	60.99	46.99	65.25	48.26	1.87	3.42	2.47	3.68	3.14	2.55	3.13	2.42	4.45	1.34	2.46	1.26	1.85	1.96	2.39	1.91	2.62	1.71	1925	1238298827	PAN21460.1	511	7.8e-49	hypothetical protein PAHAL_3G468100 [Panicum hallii]	XM_008669869.3	XM_008669869	1285	0
Cluster-38255.93306-0F	C2C2-Dof	C2C2->C2C2-Dof	Cluster-38255.93306	6.05	7	3	1	4	12	3	1	9	19	14	13	20	43	17	14	18	17.91	0.85	0.92	0.42	0.13	0.55	1.59	0.37	0.13	1.38	2.46	1.88	1.94	2.86	5.87	2.37	2.01	2.57	2.25	755	1435142733	XP_025807610.1	357	2.2e-31	dof zinc finger protein DOF3.6-like isoform X3 [Panicum hallii]	NM_001320922.1	NM_001320922	275	1.39e-140
Cluster-38255.14568-2F	C2C2-Dof	C2C2->C2C2-Dof	Cluster-38255.14568	5	6	12	7	6	10	29	4	0	6	60.82	17	88	93	53	43	41	80	0.2	0.23	0.49	0.26	0.24	0.39	1.04	0.15	0	0.23	2.39	0.73	3.69	3.58	2.13	1.79	1.68	2.89	1891	241945157	EES18302.1	519	9e-50	hypothetical protein SORBI_3009G153400 [Sorghum bicolor]	BK007005.1	BK007005	665	0
Cluster-38255.14569-2F	C2C2-Dof	C2C2->C2C2-Dof	Cluster-38255.14569	0	0	0	1	0	0	0	0	0	1	0	0	4	1	4	0	3	3	0	0	0	1.47	0	0	0	0	0	1.52	0	0	6.32	2.2	7.21	0	5.99	4.87	309	1492262943	RLN28822.1	362	2.3e-32	dof zinc finger protein DOF1.8-like [Panicum miliaceum]	NM_001156857.2	NM_001156857	185	5.76e-91
Cluster-38255.56759-1R	C2C2-Dof	C2C2->C2C2-Dof	Cluster-38255.56759	61	85	104	60.46	76	78	105	69	106	81	73	47	95	120.61	73	139	104	189.53	2.98	3.92	5.2	2.75	3.69	3.7	4.62	3.21	5.73	3.76	3.51	2.47	4.87	5.7	3.59	7.07	5.22	8.4	1598	316658199	DAA34031.1	463	2.4e-43	TPA_inf: Dof-type zinc finger protein 2 [Sorghum bicolor]	BK007080.1	BK007080	248	3.08e-125
Cluster-38255.75617-2R	C2C2-Dof	C2C2->C2C2-Dof	Cluster-38255.75617	351	345	340	196	215	200	277	173	128	198	111.31	100	154.03	154	148	98	202	162	18.65	17.29	18.48	9.7	11.34	10.32	13.27	8.75	7.53	9.98	5.82	5.71	8.59	7.93	7.91	5.42	11.03	7.81	1493	1205932044	XP_002460395.2	499	1.5e-47	dof zinc finger protein MNB1A [Sorghum bicolor]	BK006987.1	BK006987	585	0
Cluster-96608.0-0F	C2C2-GATA	C2C2->C2C2-GATA	Cluster-96608.0	31	32	64	9	8	9	2	9	23	39	54	34	9	4	8	7	20	8	1.78	1.73	3.76	0.48	0.46	0.5	0.1	0.49	1.46	2.12	3.05	2.1	0.54	0.22	0.46	0.42	1.18	0.42	1403	1205974457	XP_021321879.1	1377	2.2e-149	GATA transcription factor 4 [Sorghum bicolor]	XM_021466204.1	XM_021466204	884	0
Cluster-38255.56861-0F	C2C2-GATA	C2C2->C2C2-GATA	Cluster-38255.56861	65	111	98	22	28	34	57	3	15	58	59	87	40	46	46	29	49	31	2.8	4.51	4.32	0.88	1.2	1.43	2.21	0.12	0.72	2.37	2.5	4.03	1.81	1.92	1.99	1.3	2.17	1.21	1772	241931162	EES04307.1	446	2.5e-41	hypothetical protein SORBI_3003G445800 [Sorghum bicolor]	XM_002459142.2	XM_002459142	413	0
Cluster-38255.51095-1R	C2C2-GATA	C2C2->C2C2-GATA	Cluster-38255.51095	216	310	330	83	89	113	137	98	72	250.5	170	123	118	106	192	130	142	104	5.9	8	9.26	2.13	2.42	3.02	3.39	2.57	2.18	6.54	4.6	3.62	3.41	2.8	5.29	3.71	3.99	2.59	2617	1174568087	OQU93243.1	449	1.6e-41	hypothetical protein SORBI_3001G506066 [Sorghum bicolor]	XM_021461842.1	XM_021461842	653	0
Cluster-38255.73097-1F	C2C2-GATA	C2C2->C2C2-GATA	Cluster-38255.73097	277.06	369.82	374	142.97	96.01	154	259	167	210	309	209	210	235	264	241	245	271	206	83.71	103.4	111.39	37.59	27.86	41.97	68.5	44.96	68.52	83.23	58.55	66.57	69.2	79.09	71.1	74.14	83.01	54.67	510	242037513	XP_002466151.1	368	7.8e-33	GATA transcription factor 16 isoform X1 [Sorghum bicolor]	XM_002466106.2	XM_002466106	380	0
Cluster-38255.109914-2F	C2C2-GATA	C2C2->C2C2-GATA	Cluster-38255.109914	0	0	0	1	8	26	0	0	0	8	2	171	23	0	2	65	23	19	0	0	0	0.03	0.27	0.85	0	0	0	0.26	0.07	6.19	0.82	0	0.07	2.28	0.8	0.58	2183	1344032978	XP_023899662.1	248	2.8e-18	GATA factor SREP-like [Quercus suber]	XM_025319733.1	XM_025319733	324	2.39e-167
Cluster-38255.84636-2R	C2C2-GATA	C2C2->C2C2-GATA	Cluster-38255.84636	182.01	187.69	184	263.95	423.01	478.89	529	268	263.94	60.99	81.09	97	562.2	243.05	401.88	301.76	375.47	480.26	35.65	34.28	36.05	46.24	80.68	87.18	91.76	48.02	56.38	10.92	15.08	20.14	110.57	46.71	77.78	60.1	74.95	83.69	625	1394873312	PWZ17907.1	359	1.1e-31	GATA transcription factor 23 [Zea mays]	XM_002440585.2	XM_002440585	334	1.82e-173
Cluster-68868.0-2R	C2C2-GATA	C2C2->C2C2-GATA	Cluster-68868.0	0	0	0	31	0	0	0	0	0	0	0	0	0	0	0	0	0	0	0	0	0	3.46	0	0	0	0	0	0	0	0	0	0	0	0	0	0	820	--	--	--	--	--	--	--	--	--
Cluster-38255.31891-0R	C2C2-GATA	C2C2->C2C2-GATA	Cluster-38255.31891	0	0	0	1	4	15	4	1	0	0	2	39	17	1	0	29	18	29	0	0	0	0.06	0.28	1.01	0.25	0.07	0	0	0.14	2.91	1.23	0.07	0	2.09	1.28	1.82	1214	1344001521	XP_023883054.1	195	2.2e-12	GATA factor SREP-like [Quercus suber]	XM_025323664.1	XM_025323664	561	0
Cluster-38255.41618-2F	C2C2-GATA	C2C2->C2C2-GATA	Cluster-38255.41618	3	0	11	100	15	2	15	5	17	2	0	19	1	49	145	1	145	0	0.11	0	0.42	3.45	0.55	0.07	0.5	0.18	0.69	0.07	0	0.75	0.04	1.74	5.38	0.04	5.49	0	2020	1344083117	XP_023925587.1	557	3.8e-54	GATA type zinc finger protein asd-4-like [Quercus suber]	XM_028651078.1	XM_028651078	187	3.18e-91
Cluster-114211.0-2R	C2C2-GATA	C2C2->C2C2-GATA	Cluster-114211.0	2	3	0	0	6	14	23	8	17	0	0	0	0	0	0	0	0	0	0.24	0.34	0	0	0.71	1.6	2.46	0.89	2.24	0	0	0	0	0	0	0	0	0	831	1162449041	XP_008662514.2	241	6.8e-18	formin-like protein 20 [Zea mays]	--	--	--	--
Cluster-117634.0-0F	C2C2-GATA	C2C2->C2C2-GATA	Cluster-117634.0	2	1	0	0	1	0	0	0	0	0	0	0	0	0	5	1	35	0	0.19	0.09	0	0	0.1	0	0	0	0	0	0	0	0	0	0.48	0.1	3.48	0	956	1343991278	XP_023877642.1	162	1.1e-08	cutinase gene palindrome-binding protein-like [Quercus suber]	HG970332.2	HG970332	33	6e-06
Cluster-12039.0-0F	C2C2-GATA	C2C2->C2C2-GATA	Cluster-12039.0	0	0	0	0	0	0	0	0	0	0	0	0	26	5	6	12	21	25	0	0	0	0	0	0	0	0	0	0	0	0	1.72	0.31	0.38	0.79	1.37	1.43	1302	1256663142	XP_022685360.1	497	2.2e-47	GATA transcription factor 5-like [Setaria italica]	XM_025940442.1	XM_025940442	122	2.76e-55
Cluster-21672.0-1F	C2C2-GATA	C2C2->C2C2-GATA	Cluster-21672.0	0	0	0	0	0	0	0	0	0	0	0	0	3	0	0	0	0	0	0	0	0	0	0	0	0	0	0	0	0	0	1.97	0	0	0	0	0	380	1269922221	XP_022773050.1	151	8.5e-08	GATA transcription factor 24-like isoform X14 [Durio zibethinus]	XM_025311502.1	XM_025311502	362	0
Cluster-2313.0-0R	C2C2-GATA	C2C2->C2C2-GATA	Cluster-2313.0	0	0	0	0	0	0	0	0	0	0	0	0	0	0	0	4	0	0	0	0	0	0	0	0	0	0	0	0	0	0	0	0	0	4.9	0	0	334	1360871911	PSC69949.1	183	1.5e-11	histone deacetylase Rpd3 [Micractinium conductrix]	--	--	--	--
Cluster-24306.0-2F	C2C2-GATA	C2C2->C2C2-GATA	Cluster-24306.0	0	0	0	0	0	0	0	0	0	25	8	0	0	0	0	0	1	0	0	0	0	0	0	0	0	0	0	3.44	1.14	0	0	0	0	0	0.15	0	728	1117554255	XP_019451003.1	142	1.8e-06	PREDICTED: GATA transcription factor 7-like [Lupinus angustifolius]	--	--	--	--
Cluster-37292.0-1R	C2C2-GATA	C2C2->C2C2-GATA	Cluster-37292.0	0	0	0	0	0	0	0	0	0	9	10	10	2	1	0	0	4	0	0	0	0	0	0	0	0	0	0	2.52	2.92	3.31	0.61	0.31	0	0	1.28	0	501	326502236	BAJ95181.1	309	5.3e-26	predicted protein [Hordeum vulgare subsp. vulgare]	--	--	--	--
Cluster-38255.108649-0F	C2C2-GATA	C2C2->C2C2-GATA	Cluster-38255.108649	0	0	0	0	1	3	0	0	0	0	0	0	1	0	0	2	0	0	0	0	0	0	0.73	1.95	0	0	0	0	0	0	0.7	0	0	1.52	0	0	373	544209471	XP_005535138.1	169	6.8e-10	similar to GATA transcription factor areB gamma [Cyanidioschyzon merolae strain 10D]	XM_025322237.1	XM_025322237	210	8.95e-105
Cluster-38255.19866-0F	C2C2-GATA	C2C2->C2C2-GATA	Cluster-38255.19866	0	0	0	0	0	0	2	1	0	18	4	5	0	7	0	0	1	0	0	0	0	0	0	0	0.15	0.08	0	1.38	0.32	0.44	0	0.55	0	0	0.08	0	1080	222616700	EEE52832.1	155	8.3e-08	hypothetical protein OsJ_35360 [Oryza sativa Japonica Group]	--	--	--	--
Cluster-38255.25592-1F	C2C2-GATA	C2C2->C2C2-GATA	Cluster-38255.25592	0	0	0	0	3	0	0	0	0	28	43	2	0	0	0	2	2	2	0	0	0	0	0.36	0	0	0	0	3.17	5.06	0.26	0	0	0	0.25	0.25	0.22	823	1219055587	XP_021753503.1	169	1.5e-09	GATA transcription factor 5-like [Chenopodium quinoa]	--	--	--	--
Cluster-38255.26299-0F	C2C2-GATA	C2C2->C2C2-GATA	Cluster-38255.26299	0	4	0	0	0	2	0	0	0	102	178	13	1	0	0	8	0	8	0	0.14	0	0	0	0.07	0	0	0	3.6	6.51	0.52	0.04	0	0	0.31	0	0.27	2010	--	--	--	--	--	--	--	--	--
Cluster-38255.31480-0F	C2C2-GATA	C2C2->C2C2-GATA	Cluster-38255.31480	0	1	0	0	0	0	96	0	0	0	0	0	0	0	0	0	0	0	0	0.05	0	0	0	0	4.44	0	0	0	0	0	0	0	0	0	0	0	1537	1344021981	XP_023893864.1	251	8.8e-19	nitrogen regulatory protein areA-like [Quercus suber]	--	--	--	--
Cluster-38255.39540-1F	C2C2-GATA	C2C2->C2C2-GATA	Cluster-38255.39540	9	0	7	120	7	3	22	22	46	7	0	31	4	86	139	1	183	36	0.15	0	0.12	1.89	0.12	0.05	0.33	0.35	0.85	0.11	0	0.56	0.07	1.39	2.35	0.02	3.15	0.55	4084	1344021981	XP_023893864.1	1345	3.2e-145	nitrogen regulatory protein areA-like [Quercus suber]	XM_014704890.1	XM_014704890	387	0
Cluster-38255.57808-1R	C2C2-GATA	C2C2->C2C2-GATA	Cluster-38255.57808	22	13	18	22	3	11	3	7	0	27	37	36	10	4	12	7	26	5	1.54	0.85	1.28	1.42	0.21	0.74	0.19	0.46	0	1.78	2.53	2.7	0.73	0.27	0.84	0.51	1.86	0.32	1209	242058659	XP_002458475.1	821	5.5e-85	GATA transcription factor 12 [Sorghum bicolor]	XM_002458430.2	XM_002458430	612	0
Cluster-38255.57809-2F	C2C2-GATA	C2C2->C2C2-GATA	Cluster-38255.57809	10	9	16	3	3	3	0	0	0	22	27	22	1	15	3	7	7	1	1.58	1.33	2.54	0.43	0.46	0.44	0	0	0	3.2	4.08	3.69	0.16	2.31	0.47	1.13	1.13	0.14	704	242058659	XP_002458475.1	543	5.5e-53	GATA transcription factor 12 [Sorghum bicolor]	XM_002458430.2	XM_002458430	418	0
Cluster-48961.0-0F	C2C2-GATA	C2C2->C2C2-GATA	Cluster-48961.0	0	0	0	0	0	0	0	0	0	0	0	1	0	0	0	8	1	1	0	0	0	0	0	0	0	0	0	0	0	0.67	0	0	0	5.07	0.66	0.56	392	5678627	CAA18847.2	180	3.8e-11	GATA transcription factor 3 [Arabidopsis thaliana]	XM_025333088.1	XM_025333088	195	2.06e-96
Cluster-57957.0-0F	C2C2-GATA	C2C2->C2C2-GATA	Cluster-57957.0	0	0	0	0	1	1	0	4	0	4	2	3	1	6	0	3	3	4	0	0	0	0	0.25	0.24	0	0.95	0	0.95	0.49	0.83	0.26	1.56	0	0.8	0.8	0.93	541	326502236	BAJ95181.1	331	1.6e-28	predicted protein [Hordeum vulgare subsp. vulgare]	--	--	--	--
Cluster-20124.0-1F	C2C2-GATA	C2C2->C2C2-GATA	Cluster-20124.0	0	0	0	0	0	0	0	0	0	2	3	0	0	0	0	2	0	0	0	0	0	0	0	0	0	0	0	0.97	1.51	0	0	0	0	1.11	0	0	408	720010940	XP_010259405.1	137	3.8e-06	PREDICTED: GATA transcription factor 15-like [Nelumbo nucifera]	--	--	--	--
Cluster-27938.0-2R	C2C2-GATA	C2C2->C2C2-GATA	Cluster-27938.0	0	0	0	0	0	0	0	0	0	24	61	1	3	2	0	4	0	1	0	0	0	0	0	0	0	0	0	2.25	5.93	0.11	0.31	0.19	0	0.41	0	0.09	936	--	--	--	--	--	--	--	--	--
Cluster-38255.113554-0R	C2C2-GATA	C2C2->C2C2-GATA	Cluster-38255.113554	2	0	0	0	0	0	0	0	0	21	14	12	0	2	0	0	0	0	0.36	0	0	0	0	0	0	0	0	3.43	2.37	2.27	0	0.35	0	0	0	0	658	326502236	BAJ95181.1	324	1.3e-27	predicted protein [Hordeum vulgare subsp. vulgare]	--	--	--	--
Cluster-38255.18965-2F	C2C2-GATA	C2C2->C2C2-GATA	Cluster-38255.18965	0	0	0	0	0	0	0	0	0	36	64	1	2	0	0	5	0	1	0	0	0	0	0	0	0	0	0	1.53	2.82	0.05	0.09	0	0	0.23	0	0.04	1719	428164811	EKX33824.1	315	3.7e-26	hypothetical protein GUITHDRAFT_81100 [Guillardia theta CCMP2712]	--	--	--	--
Cluster-38255.2064-0R	C2C2-GATA	C2C2->C2C2-GATA	Cluster-38255.2064	1	5	1	0	14	3	0	0	0	0	0	0	1	11	35	7	317.41	0	0.02	0.08	0.02	0	0.25	0.05	0	0	0	0	0	0	0.02	0.19	0.62	0.13	5.78	0	3881	--	--	--	--	--	--	--	--	--
Cluster-38255.21391-1F	C2C2-GATA	C2C2->C2C2-GATA	Cluster-38255.21391	6	4	1	3	0	0	0	0	5	2	0	3	0	0	2	3	1	0	1.5	0.93	0.25	0.66	0	0	0	0	1.36	0.45	0	0.79	0	0	0.49	0.76	0.25	0	554	514817930	XP_004983678.1	580	2.2e-57	GATA transcription factor 2 [Setaria italica]	XM_002464894.2	XM_002464894	280	1.67e-143
Cluster-38255.2420-1R	C2C2-GATA	C2C2->C2C2-GATA	Cluster-38255.2420	1	0	1	0	6	0	0	0	0	0	0	0	0	0	3	0	110	0	0.07	0	0.07	0	0.4	0	0	0	0	0	0	0	0	0	0.2	0	7.63	0	1240	1343991278	XP_023877642.1	197	1.3e-12	cutinase gene palindrome-binding protein-like [Quercus suber]	--	--	--	--
Cluster-38255.38095-2F	C2C2-GATA	C2C2->C2C2-GATA	Cluster-38255.38095	0	0	0	313	0	0	0	0	0	1	26	1	0	0	0	0	2	15	0	0	0	8.15	0	0	0	0	0	0.03	0.71	0.03	0	0	0	0	0.06	0.38	2582	1343989387	XP_023876649.1	326	3e-27	uncharacterized protein LOC111989081 [Quercus suber]	--	--	--	--
Cluster-38255.39016-2F	C2C2-GATA	C2C2->C2C2-GATA	Cluster-38255.39016	0	2	11	5	3	0	0	0	4	0	0	0	40	5	0	9	86	1	0	0.05	0.31	0.13	0.08	0	0	0	0.12	0	0	0	1.16	0.13	0	0.26	2.42	0.02	2613	1343989387	XP_023876649.1	425	9.9e-39	uncharacterized protein LOC111989081 [Quercus suber]	--	--	--	--
Cluster-38255.47030-0F	C2C2-GATA	C2C2->C2C2-GATA	Cluster-38255.47030	2	4	0	10	0	0	0	1	0	9	0	2	0	0	0	1	2	0	0.28	0.52	0	1.27	0	0	0	0.13	0	1.16	0	0.3	0	0	0	0.14	0.28	0	757	530277994	AGT16049.1	477	2.7e-45	GATA transcription factor [Saccharum hybrid cultivar R570]	XM_004983621.2	XM_004983621	463	0
Cluster-38255.47082-2F	C2C2-GATA	C2C2->C2C2-GATA	Cluster-38255.47082	1	24	0	0	0	0	865	1	0	0	0	0	0	0	0	0	0	0	0.05	1.02	0	0	0	0	35.26	0.04	0	0	0	0	0	0	0	0	0	0	1703	--	--	--	--	--	--	--	--	--
Cluster-38255.57597-2F	C2C2-GATA	C2C2->C2C2-GATA	Cluster-38255.57597	21	0	15	0	5	0	11	0	2	0	0	9	1	54	7	26	122	129	0.62	0	0.46	0	0.15	0	0.3	0	0.07	0	0	0.29	0.03	1.55	0.21	0.81	3.74	3.49	2428	1343989387	XP_023876649.1	349	6e-30	uncharacterized protein LOC111989081 [Quercus suber]	--	--	--	--
Cluster-38255.67181-2F	C2C2-GATA	C2C2->C2C2-GATA	Cluster-38255.67181	847	856	918.13	508.98	553.83	591.85	934.82	429.99	548	627	517.02	491	619.99	348	896	495	598	886.62	30.22	28.84	33.6	17.01	19.67	20.63	30.14	14.67	21.69	21.32	18.23	18.86	23.33	12.01	32.22	18.43	21.96	28.76	2075	242073860	XP_002446866.1	548	4.3e-53	GATA transcription factor 5 [Sorghum bicolor]	XM_002446821.2	XM_002446821	953	0
Cluster-38255.73702-2F	C2C2-GATA	C2C2->C2C2-GATA	Cluster-38255.73702	42	43	9	45	57	38	13	8	12	25	33	53	21	10	15	9	20	9	1.3	1.26	0.29	1.3	1.76	1.15	0.36	0.24	0.41	0.74	1.01	1.77	0.69	0.3	0.47	0.29	0.64	0.25	2348	645167877	AIB05541.1	688	2.8e-69	C2C2-GATA transcription factor, partial [Zea mays]	XM_008647423.2	XM_008647423	496	0
Cluster-58642.0-1R	C2C2-GATA	C2C2->C2C2-GATA	Cluster-58642.0	0	0	0	0	1	0	0	0	0	0	8	0	0	0	0	0	0	0	0	0	0	0	0.32	0	0	0	0	0	2.47	0	0	0	0	0	0	0	489	992168853	KXG29345.1	160	9.9e-09	hypothetical protein SORBI_3004G023500 [Sorghum bicolor]	--	--	--	--
Cluster-61809.1-1F	C2C2-GATA	C2C2->C2C2-GATA	Cluster-61809.1	0	0	0	8	0	0	0	0	0	0	0	0	0	0	0	0	0	0	0	0	0	4.3	0	0	0	0	0	0	0	0	0	0	0	0	0	0	391	1344045647	XP_023902877.1	158	1.4e-08	chromatin structure-remodeling complex subunit SFH1-like [Quercus suber]	--	--	--	--
Cluster-91769.0-0F	C2C2-GATA	C2C2->C2C2-GATA	Cluster-91769.0	0	0	0	0	0	0	5	0	8	0	0	0	0	0	0	0	0	0	0	0	0	0	0	0	1.59	0	3.14	0	0	0	0	0	0	0	0	0	473	1344001521	XP_023883054.1	156	2.8e-08	GATA factor SREP-like [Quercus suber]	--	--	--	--
Cluster-96878.1-0R	C2C2-GATA	C2C2->C2C2-GATA	Cluster-96878.1	1	0	0	0	0	0	3	0	0	0	0	4	0	0	0	3	0	0	0.18	0	0	0	0	0	0.48	0	0	0	0	0.76	0	0	0	0.55	0	0	655	1335044915	PNW79526.1	165	3.5e-09	hypothetical protein CHLRE_08g358534v5 [Chlamydomonas reinhardtii]	--	--	--	--
Cluster-103142.0-1F	C2C2-GATA	C2C2->C2C2-GATA	Cluster-103142.0	3	0	16	0	0	3	0	0	0	0	0	0	0	9	0	0	1	0	0.47	0	2.53	0	0	0.44	0	0	0	0	0	0	0	1.38	0	0	0.16	0	705	1344056327	XP_023911568.1	286	3.5e-23	ADP-ribosylation factor 6-like [Quercus suber]	--	--	--	--
Cluster-113558.0-2R	C2C2-GATA	C2C2->C2C2-GATA	Cluster-113558.0	0	0	0	0	0	1	0	0	0	24	22	0	0	3	0	1	2	0	0	0	0	0	0	0.07	0	0	0	1.71	1.63	0	0	0.22	0	0.08	0.16	0	1140	1393697955	GBF97987.1	140	4.8e-06	hypothetical protein Rsub_10661 [Raphidocelis subcapitata]	--	--	--	--
Cluster-15857.0-0R	C2C2-GATA	C2C2->C2C2-GATA	Cluster-15857.0	0	0	0	0	0	0	0	0	0	0	35	0	0	0	0	0	0	0	0	0	0	0	0	0	0	0	0	0	2.84	0	0	0	0	0	0	0	1064	1343989387	XP_023876649.1	253	3.6e-19	uncharacterized protein LOC111989081 [Quercus suber]	--	--	--	--
Cluster-23606.0-2R	C2C2-GATA	C2C2->C2C2-GATA	Cluster-23606.0	0	0	0	0	0	0	0	0	0	0	0	1	0	0	0	0	0	0	0	0	0	0	0	0	0	0	0	0	0	1.59	0	0	0	0	0	0	321	1111048473	XP_019231389.1	133	8.7e-06	PREDICTED: GATA transcription factor 9-like [Nicotiana attenuata]	--	--	--	--
Cluster-38255.10806-2F	C2C2-GATA	C2C2->C2C2-GATA	Cluster-38255.10806	3	3	2	0	8	4	0	0	0	0	0	0	0	23	20	11	378	0	0.11	0.1	0.08	0	0.29	0.14	0	0	0	0	0	0	0	0.82	0.74	0.42	14.36	0	2016	1344001521	XP_023883054.1	500	1.5e-47	GATA factor SREP-like [Quercus suber]	--	--	--	--
Cluster-38255.117231-0F	C2C2-GATA	C2C2->C2C2-GATA	Cluster-38255.117231	0	0	0	0	0	0	0	0	0	0	0	0	1	0	0	1	0	6	0	0	0	0	0	0	0	0	0	0	0	0	0.45	0	0	0.47	0	2.5	429	1344056327	XP_023911568.1	246	9.3e-19	ADP-ribosylation factor 6-like [Quercus suber]	XM_025312290.1	XM_025312290	393	0
Cluster-38255.15453-1F	C2C2-GATA	C2C2->C2C2-GATA	Cluster-38255.15453	2	2	0	0	0	0	1	14	3	0	0	0	3	9	3	4	17	16	0.13	0.13	0	0	0	0	0.06	0.89	0.22	0	0	0	0.21	0.59	0.2	0.28	1.18	0.98	1241	1344001521	XP_023883054.1	525	1.2e-50	GATA factor SREP-like [Quercus suber]	--	--	--	--
Cluster-38255.2235-0R	C2C2-GATA	C2C2->C2C2-GATA	Cluster-38255.2235	4	3	0	0	8	4	0	0	0	0	0	0	0	9	34	18	206	0	0.08	0.06	0	0	0.17	0.08	0	0	0	0	0	0	0	0.18	0.73	0.4	4.49	0	3292	1344032978	XP_023899662.1	161	5.1e-08	GATA factor SREP-like [Quercus suber]	--	--	--	--
Cluster-38255.22930-0F	C2C2-GATA	C2C2->C2C2-GATA	Cluster-38255.22930	5	3	0	2	0	0	0	0	0	4	8	19	1	0	2	2	3	0	0.59	0.33	0	0.22	0	0	0	0	0	0.44	0.91	2.39	0.12	0	0.24	0.24	0.36	0	840	242091401	XP_002441533.1	344	7.9e-30	GATA transcription factor 15 [Sorghum bicolor]	XM_002441488.2	XM_002441488	209	7.62e-104
Cluster-38255.4164-0R	C2C2-GATA	C2C2->C2C2-GATA	Cluster-38255.4164	8	3	0	0	5	5	0	0	0	0	0	0	0	10	12	5	101	0	0.35	0.12	0	0	0.22	0.21	0	0	0	0	0	0	0	0.43	0.53	0.23	4.58	0	1737	1344021981	XP_023893864.1	234	9.3e-17	nitrogen regulatory protein areA-like [Quercus suber]	--	--	--	--
Cluster-38255.80064-1R	C2C2-GATA	C2C2->C2C2-GATA	Cluster-38255.80064	3430	4016.99	2678.01	2399	3580.91	2182.94	2309.06	1186	772	6148.99	6861.72	7492.52	1027.09	1057	2544.03	2974	1362	1722	88.89	98.39	71.3	58.4	92.51	55.44	54.15	29.47	22.22	152.28	176.17	209.3	28.17	26.47	66.53	80.59	36.35	40.63	2742	1205950302	XP_021314242.1	631	1.4e-62	GATA transcription factor 8 [Sorghum bicolor]	XM_021458568.1	XM_021458568	1507	0
Cluster-38255.9016-0R	C2C2-GATA	C2C2->C2C2-GATA	Cluster-38255.9016	0	0	0	0	0	0	0	0	0	0	0	0	0	0	0	71	0	0	0	0	0	0	0	0	0	0	0	0	0	0	0	0	0	4.8	0	0	1274	1344032978	XP_023899662.1	179	1.6e-10	GATA factor SREP-like [Quercus suber]	--	--	--	--
Cluster-38255.95207-2F	C2C2-GATA	C2C2->C2C2-GATA	Cluster-38255.95207	1	0	8	0	0	0	0	0	2	0	0	0	0	0	0	0	0	0	0.55	0	4.24	0	0	0	0	0	1.17	0	0	0	0	0	0	0	0	0	412	1335047326	PNW81935.1	146	3.5e-07	hypothetical protein CHLRE_06g266950v5 [Chlamydomonas reinhardtii]	--	--	--	--
Cluster-38255.95850-2F	C2C2-GATA	C2C2->C2C2-GATA	Cluster-38255.95850	183	166	100	57	98	77	90	59	41	130	129	149	41	67	88	60	45	65	6.28	5.38	3.52	1.83	3.35	2.58	2.79	1.94	1.56	4.25	4.37	5.5	1.48	2.22	3.04	2.15	1.59	2.03	2146	992279669	KXG37847.1	1727	8.6e-190	hypothetical protein SORBI_3001G137300 [Sorghum bicolor]	XM_021451505.1	XM_021451505	1471	0
Cluster-57966.0-0R	C2C2-GATA	C2C2->C2C2-GATA	Cluster-57966.0	0	0	0	0	4	1	0	0	0	2	0	12	0	0	0	0	3	4	0	0	0	0	0.88	0.21	0	0	0	0.41	0	2.88	0	0	0	0	0.69	0.81	580	1343991278	XP_023877642.1	223	5.8e-16	cutinase gene palindrome-binding protein-like [Quercus suber]	XM_025310743.1	XM_025310743	423	0
Cluster-62299.0-1R	C2C2-GATA	C2C2->C2C2-GATA	Cluster-62299.0	0	0	0	3	0	0	0	0	0	0	0	0	0	0	0	11	3	0	0	0	0	0.83	0	0	0	0	0	0	0	0	0	0	0	3.52	0.97	0	498	1344021981	XP_023893864.1	213	7.2e-15	nitrogen regulatory protein areA-like [Quercus suber]	XM_022724116.1	XM_022724116	99	6.19e-43
Cluster-73575.0-0R	C2C2-GATA	C2C2->C2C2-GATA	Cluster-73575.0	0	0	0	0	1	0	0	0	0	0	0	0	0	5	0	5	12	11	0	0	0	0	0.07	0	0	0	0	0	0	0	0	0.36	0	0.39	0.92	0.74	1151	1344083117	XP_023925587.1	372	6.1e-33	GATA type zinc finger protein asd-4-like [Quercus suber]	XM_024921831.1	XM_024921831	117	1.46e-52
Cluster-89388.0-1F	C2C2-GATA	C2C2->C2C2-GATA	Cluster-89388.0	0	1	0	0	0	0	0	0	0	17	8	0	0	0	0	0	0	0	0	0.2	0	0	0	0	0	0	0	3.25	1.59	0	0	0	0	0	0	0	603	226458854	EEH56151.1	137	5.7e-06	predicted protein [Micromonas pusilla CCMP1545]	--	--	--	--
Cluster-12461.1-2F	C2C2-GATA	C2C2->C2C2-GATA	Cluster-12461.1	0	0	0	7	0	0	0	0	0	0	2	0	0	0	0	89	67	0	0	0	0	0.2	0	0	0	0	0	0	0.06	0	0	0	0	2.8	2.08	0	2400	1343989387	XP_023876649.1	372	1.3e-32	uncharacterized protein LOC111989081 [Quercus suber]	--	--	--	--
Cluster-25722.0-1R	C2C2-GATA	C2C2->C2C2-GATA	Cluster-25722.0	0	0	0	0	0	0	0	0	0	13	4	1	0	0	0	3	1	0	0	0	0	0	0	0	0	0	0	2.1	0.67	0.19	0	0	0	0.54	0.18	0	663	--	--	--	--	--	--	--	--	--
Cluster-29083.0-0F	C2C2-GATA	C2C2->C2C2-GATA	Cluster-29083.0	0	0	0	0	0	0	0	0	0	16	2	2	0	3	0	0	0	0	0	0	0	0	0	0	0	0	0	2.23	0.29	0.32	0	0.44	0	0	0	0	722	1344056327	XP_023911568.1	171	7.8e-10	ADP-ribosylation factor 6-like [Quercus suber]	--	--	--	--
Cluster-30427.0-2F	C2C2-GATA	C2C2->C2C2-GATA	Cluster-30427.0	0	0	0	0	0	0	0	0	0	55	42	1	2	0	0	9	0	7	0	0	0	0	0	0	0	0	0	2.69	2.13	0.06	0.11	0	0	0.48	0	0.33	1531	1340433538	XP_023744062.1	183	6.7e-11	dual specificity protein phosphatase PHS1 isoform X1 [Lactuca sativa]	--	--	--	--
Cluster-33485.0-0F	C2C2-GATA	C2C2->C2C2-GATA	Cluster-33485.0	0	0	0	0	0	0	0	0	0	1	2	0	0	0	0	0	0	0	0	0	0	0	0	0	0	0	0	0.75	1.57	0	0	0	0	0	0	0	360	--	--	--	--	--	--	--	--	--
Cluster-34041.0-0F	C2C2-GATA	C2C2->C2C2-GATA	Cluster-34041.0	0	0	0	0	0	0	0	0	0	62	119	4	1	0	0	11	0	4	0	0	0	0	0	0	0	0	0	2.8	5.56	0.2	0.05	0	0	0.54	0	0.17	1635	1276247156	PIN06825.1	165	8.8e-09	hypothetical protein CDL12_20623 [Handroanthus impetiginosus]	--	--	--	--
Cluster-38255.116470-1R	C2C2-GATA	C2C2->C2C2-GATA	Cluster-38255.116470	0	0	0	0	0	0	0	0	0	4	14	1	0	0	0	0	0	0	0	0	0	0	0	0	0	0	0	0.52	1.91	0.15	0	0	0	0	0	0	750	--	--	--	--	--	--	--	--	--
Cluster-38255.1172-1F	C2C2-GATA	C2C2->C2C2-GATA	Cluster-38255.1172	0	2	0	3	0	0	0	0	0	70	9	20	2	2	0	1	0	4	0	0.07	0	0.1	0	0	0	0	0	2.4	0.32	0.78	0.08	0.07	0	0.04	0	0.13	2059	565358314	XP_006345972.1	142	5.1e-06	PREDICTED: GATA transcription factor 15-like isoform X1 [Solanum tuberosum]	--	--	--	--
Cluster-38255.117698-0F	C2C2-GATA	C2C2->C2C2-GATA	Cluster-38255.117698	0	0	0	0	0	0	0	0	0	6	0	2	0	0	0	0	0	0	0	0	0	0	0	0	0	0	0	3.11	0	1.26	0	0	0	0	0	0	399	--	--	--	--	--	--	--	--	--
Cluster-38255.123527-0F	C2C2-GATA	C2C2->C2C2-GATA	Cluster-38255.123527	2	0	0	0	9	0	0	0	0	0	0	0	3	2	0	11	10	0	0.2	0	0	0	0.89	0	0	0	0	0	0	0	0.31	0.2	0	1.14	1.03	0	934	1238991300	GAX80092.1	145	1e-06	hypothetical protein CEUSTIGMA_g7530.t1 [Chlamydomonas eustigma]	--	--	--	--
Cluster-38255.1402-1R	C2C2-GATA	C2C2->C2C2-GATA	Cluster-38255.1402	0	0	0	0	0	0	0	0	0	0	0	0	0	0	0	4	0	62	0	0	0	0	0	0	0	0	0	0	0	0	0	0	0	0.25	0	3.37	1357	1344001521	XP_023883054.1	409	3.7e-37	GATA factor SREP-like [Quercus suber]	--	--	--	--
Cluster-38255.18310-2R	C2C2-GATA	C2C2->C2C2-GATA	Cluster-38255.18310	1	0	0	0	0	0	0	0	0	6	19	3	3	0	0	0	0	9	0.29	0	0	0	0	0	0	0	0	1.56	5.14	0.92	0.85	0	0	0	0	2.3	518	901809513	KMZ66175.1	169	9.5e-10	hypothetical protein ZOSMA_2G01860 [Zostera marina]	--	--	--	--
Cluster-38255.19172-0F	C2C2-GATA	C2C2->C2C2-GATA	Cluster-38255.19172	0	0	0	0	1	0	0	0	0	32	72.95	1	5	2	2	14	2	2	0	0	0	0	0.05	0	0	0	0	1.59	3.75	0.06	0.27	0.1	0.11	0.76	0.11	0.09	1512	1070991120	OEL36843.1	154	1.5e-07	hypothetical protein BAE44_0002135 [Dichanthelium oligosanthes]	--	--	--	--
Cluster-38255.22202-2F	C2C2-GATA	C2C2->C2C2-GATA	Cluster-38255.22202	0	1	0	0	0	1	0	0	0	48	42	17	0	0	0	0	5	0	0	0.12	0	0	0	0.12	0	0	0	5.84	5.3	2.37	0	0	0	0	0.67	0	786	--	--	--	--	--	--	--	--	--
Cluster-38255.23097-2F	C2C2-GATA	C2C2->C2C2-GATA	Cluster-38255.23097	1	0	0	0	0	0	0	0	0	23	73	0	1	1	1	9	1	1	0.1	0	0	0	0	0	0	0	0	2.17	7.16	0	0.1	0.1	0.1	0.94	0.1	0.09	930	937936239	BAT11153.1	141	3e-06	Os10g0458800 [Oryza sativa Japonica Group]	--	--	--	--
Cluster-38255.27156-0F	C2C2-GATA	C2C2->C2C2-GATA	Cluster-38255.27156	0	0	0	0	0	0	0	0	0	25	33	0	5	5	0	0	0	6	0	0	0	0	0	0	0	0	0	1.36	1.87	0	0.3	0.28	0	0	0	0.31	1401	1130843226	GAV75912.1	148	7e-07	GATA domain-containing protein [Cephalotus follicularis]	--	--	--	--
Cluster-38255.35323-2F	C2C2-GATA	C2C2->C2C2-GATA	Cluster-38255.35323	1	1	0	0	6	0	0	0	0	0	0	0	5	11	21	4	258	3	0.04	0.04	0	0	0.23	0	0	0	0	0	0	0	0.21	0.42	0.83	0.16	10.44	0.11	1911	1492380426	RLN98340.1	862	1.5e-89	hypothetical protein BBJ28_00010757 [Nothophytophthora sp. Chile5]	CP019375.1	CP019375	38	2.03e-08
Cluster-38255.3899-0F	C2C2-GATA	C2C2->C2C2-GATA	Cluster-38255.3899	2	0	2	0	4	2	0	0	0	0	0	0	0	13	6	3	69	0	0.22	0	0.22	0	0.43	0.21	0	0	0	0	0	0	0	1.39	0.66	0.34	7.74	0	881	1344056327	XP_023911568.1	229	1.8e-16	ADP-ribosylation factor 6-like [Quercus suber]	--	--	--	--
Cluster-38255.42046-1R	C2C2-GATA	C2C2->C2C2-GATA	Cluster-38255.42046	4	0	43	91	15	1	14	26	50	6	0	19	0	75	217	2	213	41	0.09	0	1.04	2.01	0.35	0.02	0.3	0.59	1.3	0.13	0	0.48	0	1.7	5.14	0.05	5.15	0.88	2997	1343989387	XP_023876649.1	271	8.2e-21	uncharacterized protein LOC111989081 [Quercus suber]	XM_026758002.1	XM_026758002	74	3.11e-28
Cluster-38255.46872-1F	C2C2-GATA	C2C2->C2C2-GATA	Cluster-38255.46872	0	8	0	0	0	0	456	3	6	0	0	0	0	0	0	0	0	0	0	0.31	0	0	0	0	16.74	0.12	0.27	0	0	0	0	0	0	0	0	0	1858	1273173414	PIA55128.1	263	4.3e-20	hypothetical protein AQUCO_00800096v1 [Aquilegia coerulea]	--	--	--	--
Cluster-38255.56846-1R	C2C2-GATA	C2C2->C2C2-GATA	Cluster-38255.56846	68	43	52	28	8	12	9	13	0	82	77	101	6	7	23	30	16	13	5.28	3.14	4.11	2.01	0.61	0.9	0.63	0.95	0	6	5.84	8.41	0.48	0.53	1.79	2.41	1.27	0.91	1118	695015887	XP_009394835.1	457	8.3e-43	PREDICTED: GATA transcription factor 9-like isoform X2 [Musa acuminata subsp. malaccensis]	XM_002440049.2	XM_002440049	740	0
Cluster-38255.65080-2R	C2C2-GATA	C2C2->C2C2-GATA	Cluster-38255.65080	60.38	26.9	67.91	48.99	15.25	34.3	26.21	23.98	19.23	13.6	14.9	22.96	36.84	28.94	45.58	34.21	44.77	58.16	9.83	4.09	11.11	7.2	2.43	5.24	3.79	3.6	3.43	2.04	2.32	3.97	6.08	4.61	7.36	5.69	7.44	8.46	691	992157985	KXG21349.1	369	8.1e-33	hypothetical protein SORBI_3009G050600 [Sorghum bicolor]	XM_008651160.3	XM_008651160	263	5.95e-134
Cluster-38255.69625-0R	C2C2-GATA	C2C2->C2C2-GATA	Cluster-38255.69625	108	137	84	66	68	54	47	29	34	169	137	121	54	55	104	92	60	55	4.55	5.45	3.63	2.6	2.85	2.22	1.79	1.17	1.59	6.78	5.7	5.49	2.4	2.24	4.41	4.04	2.6	2.11	1803	1205921985	XP_021317308.1	766	2e-78	GATA transcription factor 19 isoform X1 [Sorghum bicolor]	XM_021461633.1	XM_021461633	660	0
Cluster-38255.74394-2R	C2C2-GATA	C2C2->C2C2-GATA	Cluster-38255.74394	1180.98	1001.24	1291.52	513.81	728.98	865.87	915	605.97	490	715.9	697.19	621	436.12	462	616.08	633	369.98	558	22.97	18.42	25.84	9.41	14.15	16.54	16.12	11.32	10.6	13.33	13.46	13.03	9	8.68	12.1	12.89	7.41	9.89	3552	1205978196	XP_021302388.1	547	9.6e-53	BAG family molecular chaperone regulator 3 isoform X1 [Sorghum bicolor]	XM_021446714.1	XM_021446714	824	0
Cluster-38255.79132-2R	C2C2-GATA	C2C2->C2C2-GATA	Cluster-38255.79132	691.18	697	545	381.26	405	426	464	424	442	545	414	335.82	453	411	508	386.06	464	492	27.02	25.73	21.84	13.95	15.76	16.25	16.39	15.83	19.17	20.29	15.98	14.13	18.66	15.54	20.01	15.75	18.67	17.48	1920	1205985849	XP_021304766.1	977	7.2e-103	GATA transcription factor 20-like isoform X1 [Sorghum bicolor]	XM_021449093.1	XM_021449093	814	0
Cluster-38255.83028-1R	C2C2-GATA	C2C2->C2C2-GATA	Cluster-38255.83028	48.61	58.89	31.09	69.06	55.23	69.31	54.5	29.02	61.83	32.42	29.01	17.04	93.21	29.01	81.55	54.03	57.76	54.58	8.79	9.94	5.64	11.22	9.75	11.7	8.74	4.82	12.21	5.38	5	3.27	17	5.14	14.6	9.96	10.65	8.8	652	670417025	XP_008649382.1	358	1.5e-31	GATA transcription factor 23 [Zea mays]	XM_008651160.3	XM_008651160	268	9.32e-137
Cluster-38255.83338-0R	C2C2-GATA	C2C2->C2C2-GATA	Cluster-38255.83338	1321	1199	1197	914.24	1055	921	958	573	471	1723.98	1253	1861	832	539	1213.04	1098.99	894	1156	48.02	41.16	44.63	31.12	38.18	32.7	31.47	19.91	19	59.72	45	72.85	31.9	18.95	44.44	41.7	33.45	38.2	2042	1142709198	AQK73122.1	429	2.7e-39	GATA zinc finger family protein [Zea mays]	EU967184.1	EU967184	660	0
Cluster-49008.0-0R	C2C2-GATA	C2C2->C2C2-GATA	Cluster-49008.0	0	0	0	0	0	0	0	0	0	7	1	0	0	1	0	0	0	0	0	0	0	0	0	0	0	0	0	8.01	1.2	0	0	1.59	0	0	0	0	327	1162449041	XP_008662514.2	137	3.1e-06	formin-like protein 20 [Zea mays]	--	--	--	--
Cluster-60984.0-0R	C2C2-GATA	C2C2->C2C2-GATA	Cluster-60984.0	0	0	0	0	7	0	0	0	0	0	0	0	1	0	0	0	0	0	0	0	0	0	3.5	0	0	0	0	0	0	0	0.49	0	0	0	0	0	416	--	--	--	--	--	--	--	--	--
Cluster-38255.10117-0F	C2C2-GATA	C2C2->C2C2-GATA	Cluster-38255.10117	0	0	4	38	1	0	12	19	31	0	0	15	4	54	88	0	66	19	0	0	0.12	1.07	0.03	0	0.33	0.55	1.04	0	0	0.49	0.13	1.57	2.67	0	2.04	0.52	2405	1344001521	XP_023883054.1	600	4.7e-59	GATA factor SREP-like [Quercus suber]	--	--	--	--
Cluster-38255.11745-2F	C2C2-GATA	C2C2->C2C2-GATA	Cluster-38255.11745	0	0	4	6	1	0	2	1	0	0	0	5	2	8	14	0	20	0	0	0	0.25	0.34	0.06	0	0.11	0.06	0	0	0	0.33	0.13	0.47	0.85	0	1.24	0	1347	1343972095	XP_023929738.1	1472	2e-160	white collar 1 protein-like [Quercus suber]	XM_028646999.1	XM_028646999	238	9.38e-120
Cluster-38255.11746-0F	C2C2-GATA	C2C2->C2C2-GATA	Cluster-38255.11746	0	0	5	11	0	0	5	0	0	3	0	2	0	1	6	0	10	3	0	0	0.51	1.01	0	0	0.45	0	0	0.28	0	0.21	0	0.1	0.6	0	1.02	0.27	936	1343972095	XP_023929738.1	144	1.4e-06	white collar 1 protein-like [Quercus suber]	--	--	--	--
Cluster-38255.12146-2F	C2C2-GATA	C2C2->C2C2-GATA	Cluster-38255.12146	1	0	0	0	0	0	0	0	0	7	4	11	0	0	0	2	0	2	0.23	0	0	0	0	0	0	0	0	1.44	0.86	2.64	0	0	0	0.46	0	0.4	580	326502236	BAJ95181.1	342	9.2e-30	predicted protein [Hordeum vulgare subsp. vulgare]	--	--	--	--
Cluster-38255.18560-0F	C2C2-GATA	C2C2->C2C2-GATA	Cluster-38255.18560	3	0	1	0	0	3	0	7.09	0	26	0	58	4	5	1	1	0	0	0.15	0	0.05	0	0	0.15	0	0.34	0	1.26	0	3.18	0.21	0.25	0.05	0.05	0	0	1543	--	--	--	--	--	--	--	--	--
Cluster-38255.23476-0R	C2C2-GATA	C2C2->C2C2-GATA	Cluster-38255.23476	9	5	1	0	0	1	0	0	0	72	44	32	0	10	0	0	5	0	1.06	0.55	0.12	0	0	0.11	0	0	0	7.9	5.01	4.02	0	1.15	0	0	0.6	0	841	--	--	--	--	--	--	--	--	--
Cluster-38255.40415-2R	C2C2-GATA	C2C2->C2C2-GATA	Cluster-38255.40415	0	0	0	39	0	0	0	0	0	0	0	0	0	0	0	0	0	2	0	0	0	2.44	0	0	0	0	0	0	0	0	0	0	0	0	0	0.12	1242	1344001521	XP_023883054.1	377	1.7e-33	GATA factor SREP-like [Quercus suber]	--	--	--	--
Cluster-38255.64700-1F	C2C2-GATA	C2C2->C2C2-GATA	Cluster-38255.64700	227	184	109	53	92	90	76	32	44	207	318	339	70	69	115	101	53	33	5.82	4.46	2.87	1.28	2.35	2.26	1.76	0.79	1.25	5.07	8.08	9.37	1.9	1.71	2.97	2.71	1.4	0.77	2769	670446457	XP_008663440.1	1285	2e-138	GATA transcription factor 26 [Zea mays]	XM_021464172.1	XM_021464172	1053	0
Cluster-38255.68829-2R	C2C2-GATA	C2C2->C2C2-GATA	Cluster-38255.68829	120	148	159	70	66	53	88	23	41	77	130.23	104	49	52	71	77	73	62	4.93	5.74	6.69	2.69	2.7	2.12	3.26	0.9	1.87	3.01	5.28	4.6	2.12	2.07	2.94	3.3	3.08	2.31	1843	992280302	KXG38409.1	746	4.2e-76	hypothetical protein SORBI_3001G229200 [Sorghum bicolor]	XM_021460009.1	XM_021460009	420	0
Cluster-43829.0-0R	C2C2-GATA	C2C2->C2C2-GATA	Cluster-43829.0	0	0	0	0	0	0	6	0	0	0	0	0	0	0	0	0	0	0	0	0	0	0	0	0	10.38	0	0	0	0	0	0	0	0	0	0	0	305	1344056327	XP_023911568.1	147	2e-07	ADP-ribosylation factor 6-like [Quercus suber]	--	--	--	--
Cluster-52131.0-2R	C2C2-GATA	C2C2->C2C2-GATA	Cluster-52131.0	0	0	0	0	2	0	0	0	0	0	0	0	0	0	2	0	10	0	0	0	0	0	0.43	0	0	0	0	0	0	0	0	0	0.44	0	2.26	0	586	1393695703	GBG00163.1	163	5.3e-09	hypothetical protein Rsub_12982 [Raphidocelis subcapitata]	--	--	--	--
Cluster-64914.0-0R	C2C2-GATA	C2C2->C2C2-GATA	Cluster-64914.0	0	0	0	6	0	0	0	0	0	0	32	0	0	0	0	0	0	0	0	0	0	0.74	0	0	0	0	0	0	4.17	0	0	0	0	0	0	0	771	1344083117	XP_023925587.1	341	1.6e-29	GATA type zinc finger protein asd-4-like [Quercus suber]	--	--	--	--
Cluster-66021.0-0F	C2C2-GATA	C2C2->C2C2-GATA	Cluster-66021.0	0	0	0	6	2	0	10	4	0	0	0	5	0	3	7	0	10	0	0	0	0	0.67	0.24	0	1.1	0.46	0	0	0	0.66	0	0.36	0.86	0	1.26	0	818	1343991278	XP_023877642.1	549	1.3e-53	cutinase gene palindrome-binding protein-like [Quercus suber]	--	--	--	--
Cluster-71100.0-0R	C2C2-GATA	C2C2->C2C2-GATA	Cluster-71100.0	0	0	0	0	0	0	0	0	0	0	0	0	2	0	0	1	4	0	0	0	0	0	0	0	0	0	0	0	0	0	2.62	0	0	1.49	6.48	0	321	326502236	BAJ95181.1	311	2e-26	predicted protein [Hordeum vulgare subsp. vulgare]	--	--	--	--
Cluster-90589.0-2R	C2C2-GATA	C2C2->C2C2-GATA	Cluster-90589.0	1	0	0	0	0	0	0	0	0	41	0	0	9	0	0	1	1	0	0.07	0	0	0	0	0	0	0	0	2.86	0	0	0.69	0	0	0.08	0.08	0	1159	1343991278	XP_023877642.1	617	2.4e-61	cutinase gene palindrome-binding protein-like [Quercus suber]	XM_018377756.1	XM_018377756	1141	0
Cluster-38255.45881-2R	C2C2-LSD	C2C2->C2C2-LSD	Cluster-38255.45881	145	200	188	47	49	40	20	18	23	96	109	139	51	62	35	36	32	17	3.11	4.06	4.15	0.95	1.05	0.84	0.39	0.37	0.55	1.97	2.32	3.21	1.16	1.28	0.76	0.81	0.71	0.33	3250	992272819	KXG32887.1	3318	0	hypothetical protein SORBI_3003G218700 [Sorghum bicolor]	XM_002455900.2	XM_002455900	2195	0
Cluster-38255.56175-0F	C2C2-LSD	C2C2->C2C2-LSD	Cluster-38255.56175	43	28	5	119	49.34	112	54	37	29	51.01	36.86	56	112.61	67.03	174	31	46.7	49.98	1.1	0.68	0.13	2.87	1.26	2.81	1.25	0.91	0.83	1.25	0.94	1.55	3.05	1.66	4.5	0.83	1.23	1.17	2769	1394872016	PWZ16611.1	408	9.8e-37	hypothetical protein Zm00014a_031059 [Zea mays]	XM_021464327.1	XM_021464327	240	1.51e-120
Cluster-38255.56175-2F	C2C2-LSD	C2C2->C2C2-LSD	Cluster-38255.56175	43	28	5	119	49.34	112	54	37	29	51.01	36.86	56	112.61	67.03	174	31	46.7	49.98	1.1	0.68	0.13	2.87	1.26	2.81	1.25	0.91	0.83	1.25	0.94	1.55	3.05	1.66	4.5	0.83	1.23	1.17	2769	1394872016	PWZ16611.1	408	9.8e-37	hypothetical protein Zm00014a_031059 [Zea mays]	XM_021464327.1	XM_021464327	240	1.51e-120
Cluster-38255.84382-1R	C2C2-LSD	C2C2->C2C2-LSD	Cluster-38255.84382	859	655	402	668	1028	682	701	662	585	1080	869	1601.03	440	343	653	573	449	536	22.52	16.23	10.83	16.45	26.87	17.52	16.63	16.64	17.04	27.05	22.57	45.24	12.21	8.69	17.27	15.71	12.12	12.79	2714	242033587	XP_002464188.1	629	2.3e-62	protein LOL3 [Sorghum bicolor]	XM_002464143.2	XM_002464143	680	0
Cluster-110276.0-1F	C2C2-LSD	C2C2->C2C2-LSD	Cluster-110276.0	10	16	0	5	14	17	9	7	7	10	1	1	7	1	8	4	41	16	1.14	1.71	0	0.52	1.57	1.84	0.91	0.74	0.87	1.06	0.11	0.12	0.82	0.11	0.91	0.47	4.77	1.63	860	1002287599	XP_015648106.1	568	8.5e-56	protein LSD1 isoform X3 [Oryza sativa Japonica Group]	XM_002445052.2	XM_002445052	661	0
Cluster-38255.77979-0R	C2C2-LSD	C2C2->C2C2-LSD	Cluster-38255.77979	833.06	807.84	685.83	499	546.89	522.87	448	507.67	333.99	551.77	610	662.35	447.95	446.09	524.06	423.27	459	403.56	17.31	15.88	14.66	9.76	11.34	10.67	8.43	10.13	7.72	10.97	12.58	14.85	9.87	8.95	11	9.21	9.83	7.64	3344	379054888	AFC88835.1	604	2.2e-59	putative zinc finger LOL2 [Miscanthus sinensis]	XM_002443483.2	XM_002443483	645	0
Cluster-38255.77979-1R	C2C2-LSD	C2C2->C2C2-LSD	Cluster-38255.77979	833.06	807.84	685.83	499	546.89	522.87	448	507.67	333.99	551.77	610	662.35	447.95	446.09	524.06	423.27	459	403.56	17.31	15.88	14.66	9.76	11.34	10.67	8.43	10.13	7.72	10.97	12.58	14.85	9.87	8.95	11	9.21	9.83	7.64	3344	379054888	AFC88835.1	604	2.2e-59	putative zinc finger LOL2 [Miscanthus sinensis]	XM_002443483.2	XM_002443483	645	0
Cluster-38255.15945-0F	C2C2-LSD	C2C2->C2C2-LSD	Cluster-38255.15945	5	0	0	0	0	0	0	1	0	43	18	23	0	0	0	0	8	0	0.7	0	0	0	0	0	0	0.13	0	5.58	2.42	3.43	0	0	0	0	1.14	0	755	--	--	--	--	--	--	--	--	--
Cluster-38255.67997-0F	C2C2-LSD	C2C2->C2C2-LSD	Cluster-38255.67997	39	47	29	43	37	31	4	9	0	47	71	67	3	7	9	25	24	12.96	4.26	4.82	3.21	4.31	3.98	3.23	0.39	0.92	0	4.8	7.52	7.83	0.34	0.74	0.98	2.82	2.69	1.27	882	242033587	XP_002464188.1	225	5.2e-16	protein LOL3 [Sorghum bicolor]	XM_002464143.2	XM_002464143	114	5.18e-51
Cluster-38255.67997-1F	C2C2-LSD	C2C2->C2C2-LSD	Cluster-38255.67997	39	47	29	43	37	31	4	9	0	47	71	67	3	7	9	25	24	12.96	4.26	4.82	3.21	4.31	3.98	3.23	0.39	0.92	0	4.8	7.52	7.83	0.34	0.74	0.98	2.82	2.69	1.27	882	242033587	XP_002464188.1	225	5.2e-16	protein LOL3 [Sorghum bicolor]	XM_002464143.2	XM_002464143	114	5.18e-51
Cluster-38255.17086-0R	C2C2-YABBY	C2C2->C2C2-YABBY	Cluster-38255.17086	0	0	0	0	3	23	3	1	0	0	0	20	1	0	2	0	0	0	0	0	0	0	1.14	8.11	1.04	0.35	0	0	0	8.35	0.38	0	0.78	0	0	0	457	428166641	EKX35613.1	145	5.1e-07	hypothetical protein GUITHDRAFT_146350 [Guillardia theta CCMP2712]	XM_025320814.1	XM_025320814	419	0
Cluster-20794.0-1R	C2C2-YABBY	C2C2->C2C2-YABBY	Cluster-20794.0	0	0	0	0	0	0	0	0	0	22	0	1	2	0	0	0	0	0	0	0	0	0	0	0	0	0	0	6.72	0	0.36	0.67	0	0	0	0	0	483	428175776	EKX44664.1	136	5.9e-06	hypothetical protein GUITHDRAFT_163519 [Guillardia theta CCMP2712]	--	--	--	--
Cluster-38255.28567-1F	C2C2-YABBY	C2C2->C2C2-YABBY	Cluster-38255.28567	0	0	0	0	0	0	27	0	2	0	0	0	0	0	0	0	0	0	0	0	0	0	0	0	4.44	0	0.41	0	0	0	0	0	0	0	0	0	643	--	--	--	--	--	--	--	--	--
Cluster-38255.120274-0F	C2C2-YABBY	C2C2->C2C2-YABBY	Cluster-38255.120274	0	0	0	0	0	0	0	0	0	26	32	8	26	22	48	19	18	36	0	0	0	0	0	0	0	0	0	1.14	1.45	0.4	1.26	0.98	2.23	0.91	0.85	1.51	1674	1142852927	ONM51411.1	220	3.7e-15	Protein YABBY [Zea mays]	XM_002459322.2	XM_002459322	115	2.78e-51
Cluster-38255.31752-0R	C2C2-YABBY	C2C2->C2C2-YABBY	Cluster-38255.31752	0	0	0	4	0	0	0	0	0	0	0	38	0	0	0	0	0	0	0	0	0	1.16	0	0	0	0	0	0	0	13.39	0	0	0	0	0	0	488	1189390765	OSX77714.1	154	4.9e-08	hypothetical protein BU14_0136s0010 [Porphyra umbilicalis]	XM_025325987.1	XM_025325987	161	2.07e-77
Cluster-38255.75991-0R	C2C2-YABBY	C2C2->C2C2-YABBY	Cluster-38255.75991	1016	1038	1157	940	822	999	1046	1016	1185	871	797	670	1103.91	1305.14	1061	1006	1106	1190	31.56	30.46	36.89	27.39	25.44	30.36	29.38	30.22	40.86	25.82	24.49	22.42	36.22	39.19	33.24	32.64	35.37	33.63	2338	1150727958	XP_020274797.1	1044	1.5e-110	LOW QUALITY PROTEIN: pre-mRNA-splicing factor 18-like [Asparagus officinalis]	NM_001154961.2	NM_001154961	1235	0
Cluster-48728.0-1R	C2C2-YABBY	C2C2->C2C2-YABBY	Cluster-48728.0	0	0	0	0	0	1	0	0	0	2	0	27	3	0	0	3	0	0	0	0	0	0	0	0.32	0	0	0	0.63	0	10.07	1.03	0	0	1.07	0	0	477	778670508	XP_004143066.2	154	4.8e-08	PREDICTED: axial regulator YABBY 4-like [Cucumis sativus]	XM_025321647.1	XM_025321647	302	8.41e-156
Cluster-103844.0-0F	C2C2-YABBY	C2C2->C2C2-YABBY	Cluster-103844.0	0	0	0	0	0	0	0	0	0	1	12	0	1	0	0	0	0	2	0	0	0	0	0	0	0	0	0	0.65	8.12	0	0.7	0	0	0	0	1.33	374	1189390765	OSX77714.1	150	1.1e-07	hypothetical protein BU14_0136s0010 [Porphyra umbilicalis]	--	--	--	--
Cluster-95018.0-0R	C2C2-YABBY	C2C2->C2C2-YABBY	Cluster-95018.0	1	1	5	0	0	0	0	0	0	0	0	0	0	8	3	0	54	0	0.19	0.18	0.95	0	0	0	0	0	0	0	0	0	0	1.48	0.56	0	10.4	0	637	--	--	--	--	--	--	--	--	--
Cluster-38255.2441-1F	C2C2-YABBY	C2C2->C2C2-YABBY	Cluster-38255.2441	1	0	0	0	0	0	0	0	0	0	0	0	0	4	0	0	159	0	0.3	0	0	0	0	0	0	0	0	0	0	0	0	1.2	0	0	48.7	0	510	428166641	EKX35613.1	148	2.5e-07	hypothetical protein GUITHDRAFT_146350 [Guillardia theta CCMP2712]	--	--	--	--
Cluster-38255.60703-1R	C2C2-YABBY	C2C2->C2C2-YABBY	Cluster-38255.60703	24	14	9	5	0	7	4	1	3	0	0	3	0	2	3	0	1	7	1.74	0.96	0.67	0.34	0	0.49	0.26	0.07	0.24	0	0	0.23	0	0.14	0.22	0	0.07	0.46	1175	1174558838	OQU85760.1	945	2.2e-99	hypothetical protein SORBI_3004G302700 [Sorghum bicolor]	XM_002452807.2	XM_002452807	754	0
Cluster-55710.0-1R	C2C2-YABBY	C2C2->C2C2-YABBY	Cluster-55710.0	0	0	0	0	8	0	0	0	0	0	0	0	3	0	0	1	0	0	0	0	0	0	3.8	0	0	0	0	0	0	0	1.41	0	0	0.49	0	0	423	--	--	--	--	--	--	--	--	--
Cluster-14588.0-2R	C2C2-YABBY	C2C2->C2C2-YABBY	Cluster-14588.0	0	0	0	0	0	0	0	0	0	0	0	10	0	0	0	0	0	0	0	0	0	0	0	0	0	0	0	0	0	5.72	0	0	0	0	0	0	411	428166641	EKX35613.1	139	2.3e-06	hypothetical protein GUITHDRAFT_146350 [Guillardia theta CCMP2712]	XM_025328614.1	XM_025328614	192	1.01e-94
Cluster-92515.0-0R	C2H2	C2H2	Cluster-92515.0	2	40	0	0	0	0	0	0	0	0	0	0	0	0	0	0	0	0	0.2	3.66	0	0	0	0	0	0	0	0	0	0	0	0	0	0	0	0	952	--	--	--	--	--	--	--	--	--
Cluster-103335.0-1F	C2H2	C2H2	Cluster-103335.0	3	16	11	1	0	0	3	0	9	0	1	0	0	0	0	0	0	0	0.34	1.69	1.25	0.1	0	0	0.3	0	1.11	0	0.11	0	0	0	0	0	0	0	865	1331339778	PNH02115.1	185	2.2e-11	Zinc finger protein [Tetrabaena socialis]	--	--	--	--
Cluster-38255.45922-1F	C2H2	C2H2	Cluster-38255.45922	34	31	80	0	0	0	0	28	4	0	0	0	0	8	1	17.05	0	2	0.9	0.77	2.17	0	0	0	0	0.71	0.12	0	0	0	0	0.2	0.03	0.47	0	0.05	2699	1343966498	XP_023912631.1	898	1.5e-93	zinc finger transcription factor ace1-like [Quercus suber]	XM_016790480.1	XM_016790480	180	3.32e-87
Cluster-38255.51265-1F	C2H2	C2H2	Cluster-38255.51265	102	115	119	8	15	21	23	9	37	172	165	152	10	13	28	24	8	19	4.43	4.72	5.3	0.32	0.65	0.89	0.9	0.37	1.78	7.11	7.07	7.11	0.46	0.55	1.22	1.09	0.36	0.75	1758	1070965936	OEL30177.1	339	6.3e-29	hypothetical protein BAE44_0008805 [Dichanthelium oligosanthes]	XM_002446037.2	XM_002446037	839	0
Cluster-38255.55089-2F	C2H2	C2H2	Cluster-38255.55089	133	225.02	289	31	36	24	13	12	36	230	315	265	28	14	17	50	109	28	4.89	7.81	10.89	1.07	1.32	0.86	0.43	0.42	1.47	8.05	11.43	10.48	1.08	0.5	0.63	1.92	4.12	0.93	2024	1019366795	NP_001309935.1	1211	5.5e-130	uncharacterized protein LOC103641406 [Zea mays]	XM_021464042.1	XM_021464042	773	0
Cluster-38255.64254-1R	C2H2	C2H2	Cluster-38255.64254	64	145	96	1	10	0	0	87	9	0	0	0	2	5	0	62.86	1	0	2.23	4.77	3.43	0.03	0.35	0	0	2.9	0.35	0	0	0	0.07	0.17	0	2.29	0.04	0	2117	1343993626	XP_023878873.1	589	7.7e-58	C2H2 finger domain transcription factor crzA-like [Quercus suber]	XM_028643198.1	XM_028643198	192	5.54e-94
Cluster-38255.67440-2R	C2H2	C2H2	Cluster-38255.67440	105	0	73	0	2	1	13	4	0	0	0	7	7	40	4	39	116	199	2.78	0	1.98	0	0.05	0.03	0.31	0.1	0	0	0	0.2	0.2	1.02	0.11	1.08	3.16	4.79	2693	1344032542	XP_023899428.1	804	1.2e-82	C2H2 finger domain transcription factor crzA-like [Quercus suber]	XM_022615233.1	XM_022615233	116	1.25e-51
Cluster-38255.7363-2R	C2H2	C2H2	Cluster-38255.7363	56	0	21	0	5	0	15	2	0	0	0	4	4	73	1	6	72	118	1.25	0	0.48	0	0.11	0	0.3	0.04	0	0	0	0.1	0.09	1.58	0.02	0.14	1.66	2.4	3132	1343966498	XP_023912631.1	861	3.3e-89	zinc finger transcription factor ace1-like [Quercus suber]	LR026964.1	LR026964	363	0
Cluster-38255.42760-0R	C2H2	C2H2	Cluster-38255.42760	35	23	92	2	3	0	3	52	9	1	5	0	0	2	0	24	0	0	0.9	0.56	2.44	0.05	0.08	0	0.07	1.29	0.26	0.02	0.13	0	0	0.05	0	0.65	0	0	2750	1344071804	XP_023919697.1	176	7.8e-10	transcription factor Sp8-like [Quercus suber]	--	--	--	--
Cluster-38255.44553-1F	C2H2	C2H2	Cluster-38255.44553	58	63	68	9	16	10	7	0	6	92	89	103	8	6	12	7	18	8	1.42	1.46	1.71	0.21	0.39	0.24	0.16	0	0.16	2.15	2.16	2.72	0.21	0.14	0.3	0.18	0.45	0.18	2885	241919706	EER92850.1	1990	3.7e-220	hypothetical protein SORBI_3001G503200 [Sorghum bicolor]	XM_002465807.2	XM_002465807	1385	0
Cluster-38255.67045-0R	C2H2	C2H2	Cluster-38255.67045	161.39	315	472.35	18	88	4	54	73	203	16	21	1	0	16	76	4	21	0	3.76	6.94	11.32	0.39	2.05	0.09	1.14	1.63	5.26	0.36	0.49	0.03	0	0.36	1.79	0.1	0.5	0	3014	1344015977	XP_023890706.1	286	1.5e-22	uncharacterized protein LOC112002788 [Quercus suber]	--	--	--	--
Cluster-38255.79219-1R	C2H2	C2H2	Cluster-38255.79219	215	407	584	5	18	2	1	310	102	1	0	0	7	38	14	612	0	0	4.18	7.49	11.69	0.09	0.35	0.04	0.02	5.8	2.21	0.02	0	0	0.14	0.71	0.28	12.47	0	0	3550	1344015977	XP_023890706.1	577	3.2e-56	uncharacterized protein LOC112002788 [Quercus suber]	--	--	--	--
Cluster-38255.88259-1F	C2H2	C2H2	Cluster-38255.88259	156	0	37	0	1	0	4	0	0	3	0	12	0	23	2	3	9	9	5.81	0	1.41	0	0.04	0	0.13	0	0	0.11	0	0.48	0	0.83	0.08	0.12	0.34	0.3	2001	--	--	--	--	--	--	--	--	--
Cluster-38255.90318-2F	C2H2	C2H2	Cluster-38255.90318	108	127	112	37	38	45	25	19	21	126	111	153	47	43	58	50	58	28	3.43	3.81	3.65	1.1	1.2	1.4	0.72	0.58	0.74	3.82	3.49	5.23	1.58	1.32	1.86	1.66	1.9	0.81	2294	242042559	XP_002468674.1	1713	3.9e-188	E3 ubiquitin-protein ligase RFWD3 [Sorghum bicolor]	XM_002468629.2	XM_002468629	833	0
Cluster-38255.112747-1F	C2H2	C2H2	Cluster-38255.112747	9.02	1	13	0	0	0	0	0	0	65	2	0	504	6	1	6	35.64	19.81	0.21	0.02	0.31	0	0	0	0	0	0	1.45	0.05	0	12.43	0.13	0.02	0.15	0.85	0.42	3018	1343993626	XP_023878873.1	950	1.5e-99	C2H2 finger domain transcription factor crzA-like [Quercus suber]	XM_018382212.1	XM_018382212	2513	0
Cluster-38255.45008-0R	C2H2	C2H2	Cluster-38255.45008	3	4	15	0	0	0	0	3	4	0	0	0	0	6	2	9	1	0	0.24	0.31	1.24	0	0	0	0	0.23	0.36	0	0	0	0	0.47	0.16	0.76	0.08	0	1081	1343991266	XP_023877635.1	410	2.3e-37	transcription factor SFP1-like [Quercus suber]	XM_024872311.1	XM_024872311	113	2.3e-50
Cluster-38255.67856-2R	C2H2	C2H2	Cluster-38255.67856	131	193	289	0	22	6	0	11	509	0	0	0	1	14	157	5	1	0	3.11	4.33	7.05	0	0.52	0.14	0	0.25	13.43	0	0	0	0.03	0.32	3.76	0.12	0.02	0	2965	1344015977	XP_023890706.1	292	3e-23	uncharacterized protein LOC112002788 [Quercus suber]	--	--	--	--
Cluster-38255.70083-0R	C2H2	C2H2	Cluster-38255.70083	65	131	132	29	51	24	19	4	15	65	26	102	7	8	14	12	57	7	3.72	7.07	7.72	1.54	2.9	1.33	0.98	0.22	0.95	3.52	1.46	6.27	0.42	0.44	0.81	0.71	3.35	0.36	1408	1205920762	XP_021313429.1	667	4.6e-67	uncharacterized protein LOC8054291 [Sorghum bicolor]	XM_021457754.1	XM_021457754	688	0
Cluster-38255.76109-0F	C2H2	C2H2	Cluster-38255.76109	25	34	43	0	7	0	8	0	11	0	6	0	0	0	9	0	1	0	0.86	1.11	1.52	0	0.24	0	0.25	0	0.42	0	0.2	0	0	0	0.31	0	0.04	0	2133	460416207	XP_004253439.1	663	2e-66	uncharacterized protein LOC101263992 [Solanum lycopersicum]	LR026968.1	LR026968	95	4.67e-40
Cluster-38255.81296-2F	C2H2	C2H2	Cluster-38255.81296	434	465	415	64	125	122	97	40	69	437	492	445	162	277	140	184	153	80	12.8	12.95	12.56	1.77	3.67	3.52	2.59	1.13	2.26	12.3	14.36	14.14	5.05	7.89	4.16	5.67	4.64	2.15	2447	242044072	XP_002459907.1	2692	1.2e-301	probable protein arginine N-methyltransferase 3 [Sorghum bicolor]	XM_002459862.2	XM_002459862	1793	0
Cluster-38255.3503-2F	C2H2	C2H2	Cluster-38255.3503	19	0	11	0	0	0	4	4	0	0	0	1	5	37	0	25	53	28	0.48	0	0.29	0	0	0	0.09	0.1	0	0	0	0.03	0.13	0.9	0	0.66	1.38	0.64	2806	1344045897	XP_023903012.1	682	1.7e-68	zinc finger protein 813-like [Quercus suber]	LR026967.1	LR026967	42	1.79e-10
Cluster-38255.53433-1R	C2H2	C2H2	Cluster-38255.53433	43	53	50	4	3	1	2	4	0	68	95	49	0	0	9	16	2	0	1.66	1.93	1.98	0.14	0.12	0.04	0.07	0.15	0	2.5	3.62	2.04	0	0	0.35	0.65	0.08	0	1939	195655613	ACG47274.1	826	2.3e-85	cys2/His2 zinc-finger transcription factor [Zea mays]	EU975156.1	EU975156	794	0
Cluster-38255.72266-2R	C2H2	C2H2	Cluster-38255.72266	411	441	299	133	130	139	120	85	79.74	329	384	331	104	191	183	137	160	97	5.91	6	4.42	1.8	1.87	1.97	1.56	1.18	1.27	4.53	5.49	5.14	1.59	2.65	2.66	2.06	2.37	1.27	4699	1205976162	XP_021301716.1	4791	0	lysine-specific demethylase JMJ705 [Sorghum bicolor]	XM_020545573.1	XM_020545573	1820	0
Cluster-38255.76164-2R	C2H2	C2H2	Cluster-38255.76164	151	0	7	0	0	1	0	0	0	0	0	0	0	3	1	0	0	0	7.28	0	0.35	0	0	0.05	0	0	0	0	0	0	0	0.14	0.05	0	0	0	1614	--	--	--	--	--	--	--	--	--
Cluster-38255.80147-2F	C2H2	C2H2	Cluster-38255.80147	239	276	186	80	97	100	74	41	96	192	166	201	99	163	122	70	51	45	12.05	13.13	9.6	3.76	4.86	4.9	3.37	1.97	5.36	9.19	8.24	10.9	5.24	7.96	6.19	3.67	2.64	2.06	1557	241944404	EES17549.1	1900	5.4e-210	hypothetical protein SORBI_3009G006900 [Sorghum bicolor]	XM_002439074.2	XM_002439074	1249	0
Cluster-38255.17277-2R	C2H2	C2H2	Cluster-38255.17277	0	0	0	4	6.11	17	0	0	0	2	7	183	10	0	0	32	28	13	0	0	0	0.23	0.37	1.01	0	0	0	0.12	0.42	12.05	0.64	0	0	2.04	1.76	0.72	1335	1344040597	XP_023907713.1	308	1.9e-25	zinc finger protein C25B8.19c-like [Quercus suber]	XM_025322822.1	XM_025322822	52	2.32e-16
Cluster-38255.34658-2R	C2H2	C2H2	Cluster-38255.34658	0	0	0	0	28	0	0	0	0	0	2	0	0	5	0	1	16	0	0	0	0	0	2.19	0	0	0	0	0	0.15	0	0	0.38	0	0.08	1.3	0	1102	1344015977	XP_023890706.1	469	3.3e-44	uncharacterized protein LOC112002788 [Quercus suber]	XM_022728736.1	XM_022728736	126	1.39e-57
Cluster-38255.35254-0F	C2H2	C2H2	Cluster-38255.35254	3	0	2	45	13	0	2	12	5	2	0	5	0	48	55	0	35	3	0.17	0	0.12	2.37	0.73	0	0.1	0.64	0.31	0.11	0	0.3	0	2.63	3.12	0	2.03	0.15	1422	--	--	--	--	--	--	--	--	--
Cluster-38255.36288-2R	C2H2	C2H2	Cluster-38255.36288	0	0	0	2	56	3	0	0	0	0	0	0	1	5	1	0	2	0	0	0	0	0.11	3.32	0.17	0	0	0	0	0	0	0.06	0.29	0.06	0	0.12	0	1362	--	--	--	--	--	--	--	--	--
Cluster-38255.39943-1F	C2H2	C2H2	Cluster-38255.39943	3	0	0	35	13	0	7	3	23	0	0	7	0	44	76	1	165	5	0.09	0	0	0.95	0.38	0	0.18	0.08	0.74	0	0	0.22	0	1.24	2.23	0.03	4.94	0.13	2479	--	--	--	--	--	CP016237.1	CP016237	51	1.57e-15
Cluster-38255.4208-0R	C2H2	C2H2	Cluster-38255.4208	7	8	14	2	49	47	0	0	0	0	0	0	7	32	46	27	1080	7	0.22	0.23	0.45	0.06	1.51	1.43	0	0	0	0	0	0	0.23	0.96	1.44	0.88	34.5	0.2	2340	922855788	KOO24205.1	145	2.6e-06	zinc finger protein 143 [Chrysochromulina tobinii]	--	--	--	--
Cluster-38255.67640-1R	C2H2	C2H2	Cluster-38255.67640	88	88	114	129	193	150	245	268	110	154	101	82	116	101	167	112	164	176	3.08	2.91	4.09	4.23	6.72	5.12	7.74	8.96	4.27	5.13	3.49	3.09	4.28	3.41	5.89	4.09	5.9	5.6	2111	1394890198	PWZ34789.1	1551	2.2e-169	hypothetical protein Zm00014a_020046 [Zea mays]	XM_002458568.2	XM_002458568	1067	0
Cluster-38255.69313-1R	C2H2	C2H2	Cluster-38255.69313	129	55	26	106	181	238	161	309.92	221	59	44	94	294.99	133	253	277	202	499	9.75	3.91	2	7.41	13.54	17.35	10.94	22.14	18.45	4.2	3.25	7.62	23.22	9.75	19.17	21.7	15.67	34.09	1140	226510431	NP_001148715.1	449	7.1e-42	zinc finger protein 2 [Zea mays]	NM_001155243.2	NM_001155243	371	0
Cluster-38255.76661-2F	C2H2	C2H2	Cluster-38255.76661	5924.55	5986.04	6165.8	4903.07	9250.81	7274.37	6384.63	2314.01	1660.14	8093.92	7982.01	5984.78	2561.98	2081.71	5961.79	4036.68	2714.56	2287.06	606.67	575.68	640.45	460.9	934.01	712.13	585.5	222.23	187.18	775.82	793.86	655.45	270.89	207.33	609.98	426.48	284.78	210.91	921	241920049	EER93193.1	435	2.4e-40	hypothetical protein SORBI_3001G035000 [Sorghum bicolor]	XM_002466150.2	XM_002466150	343	2.71e-178
Cluster-38255.77969-2F	C2H2	C2H2	Cluster-38255.77969	382	124.06	171	570	339	427	263	167	121	456	302.05	537	156.06	286	288	225	171	287	14.59	4.47	6.7	20.38	12.89	15.92	9.08	6.1	5.13	16.59	11.39	22.08	6.28	10.57	11.08	8.97	6.72	9.96	1958	1174561500	OQU87893.1	1341	4.5e-145	hypothetical protein SORBI_3003G363200 [Sorghum bicolor]	XM_002458755.2	XM_002458755	983	0
Cluster-38255.79040-1R	C2H2	C2H2	Cluster-38255.79040	251	89	126.01	517.99	300	365	245	157	127	206	165	271	191	352	351.99	264	148	228	21.79	7.26	11.12	41.46	25.73	30.44	19.08	12.84	12.16	16.81	13.96	25.2	17.2	29.67	30.59	23.7	13.17	17.86	1032	1377213952	AVY91873.1	762	3.3e-78	serine/threonine-protein kinase [Saccharum hybrid cultivar SP80-3280]	XM_002439833.2	XM_002439833	438	0
Cluster-38255.79882-2F	C2H2	C2H2	Cluster-38255.79882	51622.9	54188.7	41416.2	50359	53024.7	58244.3	46765	33092	21188.6	69353.1	67085.7	54396.8	33247	30602.4	50198.3	46773.2	34134.2	36077.1	1071.8	1063.87	884.22	983.79	1098.34	1187.22	879.26	659.84	488.99	1377.96	1381.76	1218.07	731.68	613.68	1052.44	1016.35	730.12	682.48	3347	573926210	XP_006650639.1	469	1e-43	PREDICTED: zinc finger protein 1-like [Oryza brachyantha]	KF184842.1	KF184842	1247	0
Cluster-38255.82187-1R	C2H2	C2H2	Cluster-38255.82187	234.09	334.3	414.81	534.56	544.96	727.82	531.84	251.15	127.36	339.33	274.29	268.15	110.24	124.66	200.58	194.67	167.8	172.96	408.75	533.98	682.44	699.71	836.75	954.64	761.75	337.66	234.7	459.76	389.9	462.22	155.76	240.07	320.92	314.34	296.04	249.09	316	1382750842	PUZ36900.1	231	3.7e-17	hypothetical protein GQ55_9G074000 [Panicum hallii var. hallii]	XM_002463791.2	XM_002463791	223	4.42e-112
Cluster-67330.0-0R	C2H2	C2H2	Cluster-67330.0	0	0	0	21	0	0	0	0	0	0	0	0	0	0	0	0	0	0	0	0	0	2.41	0	0	0	0	0	0	0	0	0	0	0	0	0	0	805	--	--	--	--	--	--	--	--	--
Cluster-104593.0-1R	C2H2	C2H2	Cluster-104593.0	0	0	0	11	10	6	0	0	0	2	14	65	0	0	0	6	2	15	0	0	0	1.01	0.99	0.57	0	0	0	0.19	1.36	6.96	0	0	0	0.62	0.21	1.35	935	1433430893	RCV35164.1	540	1.6e-52	hypothetical protein SETIT_7G218200v2 [Setaria italica]	XM_008672899.1	XM_008672899	445	0
Cluster-38255.104076-0R	C2H2	C2H2	Cluster-38255.104076	5	4	0	30	11	11	4	3	7	5	0	49	5	5	0	7	3	3	0.34	0.25	0	1.87	0.73	0.72	0.24	0.19	0.52	0.32	0	3.54	0.35	0.33	0	0.49	0.21	0.18	1243	1205935037	XP_021309444.1	1552	9.8e-170	PR domain zinc finger protein 5 [Sorghum bicolor]	XM_021453769.1	XM_021453769	787	0
Cluster-38255.105221-1F	C2H2	C2H2	Cluster-38255.105221	0	0	0	33.32	0	1	0	0	0	93	655	4.43	0	0	0	2.95	0	14	0	0	0	0.72	0	0.02	0	0	0	2.04	14.92	0.11	0	0	0	0.07	0	0.29	3054	1343966498	XP_023912631.1	880	2e-91	zinc finger transcription factor ace1-like [Quercus suber]	XM_024697450.1	XM_024697450	112	2.38e-49
Cluster-38255.33321-0R	C2H2	C2H2	Cluster-38255.33321	0	0	0	3	155	18	9	0	0	0	0	0	0	8	5	0	0	0	0	0	0	0.12	6.53	0.74	0.34	0	0	0	0	0	0	0.33	0.21	0	0	0	1796	1344016592	XP_023891034.1	239	2.5e-17	C2H2 finger domain transcription factor crzA-like [Quercus suber]	--	--	--	--
Cluster-38255.34034-2F	C2H2	C2H2	Cluster-38255.34034	0	0	0	4	5	12	0	0	0	5	0	130	1	0	0	16	6	7	0	0	0	0.13	0.17	0.41	0	0	0	0.17	0	4.91	0.04	0	0	0.59	0.22	0.22	2105	1377598693	GBG33837.1	176	6e-10	Ubiquinone biosynthesis O-methyltransferase, mitochondrial [Hondaea fermentalgiana]	XM_025316096.1	XM_025316096	805	0
Cluster-38255.35249-0R	C2H2	C2H2	Cluster-38255.35249	0	0	0	1	11	33	0	0	0	10	11	442	10	0	1	71	40	5	0	0	0	0.04	0.49	1.44	0	0	0	0.43	0.49	21.28	0.47	0	0.05	3.31	1.84	0.2	1716	1331338269	PNH00964.1	808	2.5e-83	Zinc finger protein [Tetrabaena socialis]	XM_025318173.1	XM_025318173	1493	0
Cluster-38255.39240-0F	C2H2	C2H2	Cluster-38255.39240	0	0	0	73	5	3	0	0	6	0	0	0	5	0	2	0	0	0	0	0	0	2.21	0.16	0.09	0	0	0.22	0	0	0	0.17	0	0.07	0	0	0	2259	1344015977	XP_023890706.1	425	8.6e-39	uncharacterized protein LOC112002788 [Quercus suber]	--	--	--	--
Cluster-38255.73040-2F	C2H2	C2H2	Cluster-38255.73040	537	576	392	480	535	590.03	437	335	293	488	366	394.31	366	448	487	255	351	359	23.4	23.69	17.5	19.54	23.18	25.05	17.19	13.93	14.15	20.22	15.73	18.49	16.78	18.89	21.36	11.58	15.73	14.21	1754	242061926	XP_002452252.1	1538	5.8e-168	zinc finger transcription factor YY1 isoform X1 [Sorghum bicolor]	XM_002452207.2	XM_002452207	1076	0
Cluster-38255.76116-1F	C2H2	C2H2	Cluster-38255.76116	72	76	104	200	230	170	308	263	301	158	273	80	279.47	209	180	190	135	293	8.56	8.48	12.51	21.73	26.91	19.23	32.74	29.2	39.35	17.51	31.41	10.16	34.15	24.21	21.35	23.25	16.43	31.31	835	241917483	EER90627.1	501	4.9e-48	hypothetical protein SORBI_3001G035300 [Sorghum bicolor]	XM_002463584.2	XM_002463584	380	0
Cluster-38255.83389-0R	C2H2	C2H2	Cluster-38255.83389	1253.17	817.97	873	2789.67	2429.66	2611.22	1502.01	1214.75	1049.33	1932.86	1809.93	1852	2537.91	1735.95	2858.63	2688.13	1434.99	2429	44.23	27.27	31.61	92.24	85.38	90.05	47.91	41	41.1	65.03	63.13	70.4	94.5	59.25	101.7	99.05	52.13	77.95	2094	242046152	XP_002460947.1	453	4.5e-42	zinc finger protein 1 [Sorghum bicolor]	XM_002460902.2	XM_002460902	448	0
Cluster-38255.83396-2F	C2H2	C2H2	Cluster-38255.83396	204	200.86	119	269	647	760	1360.52	1370.01	1042.14	250.81	307	231.91	200	252.99	190.11	209.6	149.01	187	1.05	0.98	0.63	1.31	3.33	3.86	6.36	6.81	5.98	1.24	1.58	1.29	1.1	1.26	0.99	1.13	0.79	0.88	12564	10140689	AAG13524.1	2325	2.3e-258	putative non-LTR retroelement reverse transcriptase [Oryza sativa Japonica Group]	XM_008670055.3	XM_008670055	616	0
Cluster-38255.88348-2F	C2H2	C2H2	Cluster-38255.88348	380	441	138	341	445	367	372	314	247.99	191	209	232	346	170	379	238	251	339	15.63	17.12	5.82	13.12	18.21	14.72	13.82	12.33	11.31	7.48	8.48	10.27	14.99	6.77	15.7	10.21	10.62	12.67	1840	241944479	EES17624.1	965	1.7e-101	hypothetical protein SORBI_3009G024400 [Sorghum bicolor]	EU919737.1	EU919737	764	0
Cluster-38255.9529-1R	C2H2	C2H2	Cluster-38255.9529	0	0	0	31	0	0	0	0	0	0	0	0	0	0	0	1021	441	0	0	0	0	0.85	0	0	0	0	0	0	0	0	0	0	0	31.02	13.2	0	2477	--	--	--	--	--	--	--	--	--
Cluster-54873.0-0R	C2H2	C2H2	Cluster-54873.0	0	0	0	0	22	0	0	0	0	0	0	0	0	0	0	0	0	0	0	0	0	0	3.89	0	0	0	0	0	0	0	0	0	0	0	0	0	651	1344040597	XP_023907713.1	197	6.8e-13	zinc finger protein C25B8.19c-like [Quercus suber]	--	--	--	--
Cluster-65522.0-0F	C2H2	C2H2	Cluster-65522.0	0	0	0	6	14	0	0	0	0	0	0	6	2	2	0	0	0	0	0	0	0	0.6	1.5	0	0	0	0	0	0	0.7	0.22	0.21	0	0	0	0	885	1344016592	XP_023891034.1	217	4.4e-15	C2H2 finger domain transcription factor crzA-like [Quercus suber]	--	--	--	--
Cluster-38255.107449-1F	C2H2	C2H2	Cluster-38255.107449	6	4	1	9	30	21	33	10	15	105	55	181	19	1	5	41	27	7	0.77	0.48	0.13	1.05	3.76	2.54	3.76	1.19	2.1	12.45	6.77	24.63	2.48	0.12	0.64	5.37	3.52	0.8	799	242089285	XP_002440475.1	447	8.5e-42	zinc finger protein ZAT7 [Sorghum bicolor]	XM_002440430.2	XM_002440430	309	1.86e-159
Cluster-38255.107859-2F	C2H2	C2H2	Cluster-38255.107859	7	5	3	8	54	77	0	0	3	33	52	138	6	1	1	71	41	80	0.29	0.2	0.13	0.31	2.22	3.11	0	0	0.14	1.3	2.12	6.15	0.26	0.04	0.04	3.06	1.75	3.01	1831	194698740	ACF83454.1	1308	2.8e-141	unknown [Zea mays]	XM_021455807.1	XM_021455807	808	0
Cluster-38255.119653-2F	C2H2	C2H2	Cluster-38255.119653	2	8	0	10	18	24	11	27	17	36	27	0	163	234	170	71	68	97	0.3	1.13	0	1.36	2.65	3.4	1.47	3.76	2.8	5.01	3.9	0	24.96	34.41	25.42	10.94	10.46	13.06	723	1142847703	AQL05789.1	296	2.5e-24	hAT dimerization domain-containing protein / transposase-related [Zea mays]	XM_008661770.2	XM_008661770	224	2.99e-112
Cluster-38255.41378-1F	C2H2	C2H2	Cluster-38255.41378	5	2	3	241	39	6	18	30	69	18	4	2	0	112	301	7	98	79	0.17	0.06	0.1	7.47	1.28	0.19	0.54	0.95	2.53	0.57	0.13	0.07	0	3.58	10.04	0.24	3.34	2.38	2214	1344053893	XP_023910269.1	401	5.1e-36	uncharacterized protein LOC112021937 [Quercus suber]	XM_018834430.1	XM_018834430	38	2.35e-08
Cluster-38255.56323-1F	C2H2	C2H2	Cluster-38255.56323	131	123	109	197	151	171	434	433	630	51	60	55	322	447	166	241	209	703	1.99	1.77	1.7	2.82	2.29	2.55	5.97	6.32	10.63	0.74	0.9	0.9	5.19	6.55	2.55	3.83	3.27	9.73	4467	1205939108	XP_021310712.1	6209	0	lysine-specific demethylase JMJ705 [Sorghum bicolor]	XM_021455037.1	XM_021455037	2694	0
Cluster-38255.66443-0R	C2H2	C2H2	Cluster-38255.66443	136	54	53	1063	269	238	234	619.03	183	394	170	624	601.76	623.84	961.04	333	452	495.11	8.7	3.25	3.46	63.13	17.06	14.73	13.47	37.54	12.94	23.83	10.66	42.85	40.23	38.67	61.71	22.12	29.69	28.67	1292	1174561430	OQU87825.1	514	2.3e-49	hypothetical protein SORBI_3003G349700 [Sorghum bicolor]	XM_002456561.2	XM_002456561	529	0
Cluster-38255.78692-2F	C2H2	C2H2	Cluster-38255.78692	795	332.1	280	1339.59	452	375.95	187	533	107	1440.88	1417.87	1017.06	759	365	1319.6	295.89	495.05	418.01	55.81	21.96	20.05	87.17	31.43	25.5	11.81	35.42	8.3	95.51	97.48	76.62	55.59	24.85	92.95	21.55	35.68	26.55	1204	1142629981	ONL99043.1	654	1.3e-65	Zinc finger protein AZF2 [Zea mays]	XM_002465046.2	XM_002465046	353	0
Cluster-38255.80468-0F	C2H2	C2H2	Cluster-38255.80468	2715	2932	2688	3273	4162	4672.37	4207	1844	1203	3893.43	2997.51	2577.96	1664.22	1490	2623	1744.23	1698.18	1255.06	390.19	394.44	389.33	426.74	586.43	633.81	538.68	245.75	189.53	518.2	414.16	394.63	243.86	209.06	374.75	256.9	249.41	161.54	743	242037603	XP_002466196.1	319	5.5e-27	zinc finger protein ZAT5 [Sorghum bicolor]	XM_002466151.2	XM_002466151	272	6.38e-139
Cluster-38255.82386-1F	C2H2	C2H2	Cluster-38255.82386	1771	1951	2308	2455	2963.07	3428	2921	1313	1140	3345	2992	2049	1631	1609	2462	1989.14	1824	1289.99	495.52	505.9	638.44	601.14	798.6	870.39	717.06	329.11	345.13	838.68	780	602.7	447.5	445.38	674.25	559.13	517.92	317.86	527	242037603	XP_002466196.1	264	9.3e-21	zinc finger protein ZAT5 [Sorghum bicolor]	XM_002466151.2	XM_002466151	247	3.51e-125
Cluster-38255.106673-1R	C2H2	C2H2	Cluster-38255.106673	0	0	0	21	8	15	0	0	0	0	0	0	0	0	0	0	0	0	0	0	0	2.15	0.88	1.6	0	0	0	0	0	0	0	0	0	0	0	0	868	255075803	XP_002501576.1	246	1.9e-18	predicted protein, partial [Micromonas commoda]	--	--	--	--
Cluster-38255.1431-0R	C2H2	C2H2	Cluster-38255.1431	0	0	0	3	12	7	0	0	0	0	0	8	15	0	1	40	21	84	0	0	0	0.2	0.84	0.48	0	0	0	0	0	0.61	1.11	0	0.07	2.95	1.53	5.4	1193	1343990854	XP_023877411.1	298	2.4e-24	early growth response protein 1-like [Quercus suber]	XM_025309281.1	XM_025309281	456	0
Cluster-38255.31171-2F	C2H2	C2H2	Cluster-38255.31171	11	5	0	48	7	14	19	0	0	0	0	0	0	5	1	0	17	0	0.47	0.2	0	1.9	0.3	0.58	0.73	0	0	0	0	0	0	0.21	0.04	0	0.74	0	1795	326487602	BAK05473.1	400	5.4e-36	predicted protein [Hordeum vulgare subsp. vulgare]	--	--	--	--
Cluster-38255.37537-0R	C2H2	C2H2	Cluster-38255.37537	6	0	3	86	19	3	9	24	53	7	2	22	1	41	262	0	251	21	0.23	0	0.12	3.05	0.72	0.11	0.31	0.87	2.23	0.25	0.07	0.9	0.04	1.5	10.01	0	9.79	0.72	1971	1344040597	XP_023907713.1	184	6.6e-11	zinc finger protein C25B8.19c-like [Quercus suber]	CP022032.1	CP022032	169	3.15e-81
Cluster-38255.38866-2F	C2H2	C2H2	Cluster-38255.38866	0	0	0	20	0	0	0	0	0	0	0	0	0	0	0	0	0	0	0	0	0	2.9	0	0	0	0	0	0	0	0	0	0	0	0	0	0	697	1344053691	XP_023910159.1	395	7.9e-36	zinc finger transcription factor ace1-like [Quercus suber]	--	--	--	--
Cluster-38255.41405-0F	C2H2	C2H2	Cluster-38255.41405	20	4	30	305	92	9	20	50	226	10	0	329	15	503	1184	19	1182	553	0.37	0.07	0.56	5.25	1.68	0.16	0.33	0.88	4.59	0.18	0	6.49	0.29	8.88	21.86	0.36	22.26	9.21	3760	460416207	XP_004253439.1	660	8e-66	uncharacterized protein LOC101263992 [Solanum lycopersicum]	XM_018174320.1	XM_018174320	195	2.13e-95
Cluster-38255.42051-0R	C2H2	C2H2	Cluster-38255.42051	5	15	11	7	53	28	18	6	4	0	0	0	0	0	0	0	0	0	0.32	0.89	0.71	0.41	3.33	1.72	1.03	0.36	0.28	0	0	0	0	0	0	0	0	0	1302	1492267677	RLN32971.1	763	3.2e-78	hypothetical protein C2845_PM03G34850 [Panicum miliaceum]	XM_025945790.1	XM_025945790	180	1.58e-87
Cluster-38255.70300-2R	C2H2	C2H2	Cluster-38255.70300	40.92	57.24	9.92	81.79	70.43	64.83	27.43	46.55	20.55	60.08	76.3	253.88	70.25	10.01	57.07	118.59	58.91	100.8	5.91	7.74	1.44	10.71	9.97	8.83	3.53	6.23	3.25	8.03	10.59	39.04	10.34	1.41	8.19	17.54	8.69	13.03	741	1344016592	XP_023891034.1	308	1e-25	C2H2 finger domain transcription factor crzA-like [Quercus suber]	XM_025318761.1	XM_025318761	544	0
Cluster-38255.80334-0F	C2H2	C2H2	Cluster-38255.80334	634.23	796.04	526.98	662.39	819.45	854.05	676.91	268.06	177.01	904	940.07	614	291	221.93	671	455	311.95	285	775.23	882.66	603.65	618.8	895.34	808.58	685.31	257.65	226.74	874.43	951.69	748.39	297.62	290.39	757.45	519.57	382.57	289.11	339	1021311848	NP_001310527.1	331	1e-28	uncharacterized protein LOC107648850 [Zea mays]	XM_002466150.2	XM_002466150	242	1.31e-122
Cluster-38255.82973-2F	C2H2	C2H2	Cluster-38255.82973	541	772.84	549.99	472	1105	1559	496	494	217	2322.65	2358.16	6147.47	889	318.7	339.19	2744.97	1468.02	3478	12.89	17.41	13.47	10.57	26.25	36.43	10.7	11.29	5.74	52.91	55.69	157.9	22.43	7.34	8.16	68.4	36.02	75.46	2956	1394902142	PWZ45881.1	1199	2e-128	Serine/threonine-protein kinase STY8 [Zea mays]	XM_002448771.2	XM_002448771	622	0
Cluster-67255.0-0F	C2H2	C2H2	Cluster-67255.0	0	0	0	4	9	8	0	0	5	1	0	23	4	0	1	14	8	21	0	0	0	0.21	0.51	0.44	0	0	0.32	0.05	0	1.42	0.24	0	0.06	0.83	0.47	1.09	1406	1426029199	GBG67955.1	249	1.4e-18	hypothetical protein CBR_g1074 [Chara braunii]	XM_025321434.1	XM_025321434	643	0
Cluster-38255.107607-1R	C2H2	C2H2	Cluster-38255.107607	0	0	0	5	32	10	407	166	272	0	0	0	4	63	5	11	13	0	0	0	0	0.18	1.22	0.38	14.14	6.1	11.6	0	0	0	0.16	2.34	0.19	0.44	0.51	0	1947	412991213	CCO16058.1	283	2.2e-22	PREDICTED: similar to Zinc finger protein 271 (Zinc finger protein 7) (HZF7) (Zinc finger protein ZNFphex133) (Epstein-Barr virus-induced zinc finger protein) (ZNF-EB) (CT-ZFP48) (Zinc finger protein [Bathycoccus prasinos]	--	--	--	--
Cluster-38255.108526-1F	C2H2	C2H2	Cluster-38255.108526	0	0	0	10	89	12	0	0	0	0	0	0	1	7	0	0	5.02	0	0	0	0	0.48	4.59	0.61	0	0	0	0	0	0	0.05	0.35	0	0	0.27	0	1521	--	--	--	--	--	--	--	--	--
Cluster-38255.17946-0F	C2H2	C2H2	Cluster-38255.17946	0	0	4	2	11	28	0	0	0	1	2	57	13	0	0	23	15	15	0	0	0.2	0.09	0.53	1.32	0	0	0	0.05	0.1	2.96	0.66	0	0	1.16	0.75	0.66	1611	1344067656	XP_023917525.1	240	1.7e-17	C2H2 finger domain transcription factor CON7-like [Quercus suber]	XM_025313816.1	XM_025313816	412	0
Cluster-38255.41645-0F	C2H2	C2H2	Cluster-38255.41645	0	0	0	30	0	0	0	0	0	1	0	0	0	0	0	0	0	0	0	0	0	2.61	0	0	0	0	0	0.09	0	0	0	0	0	0	0	0	973	--	--	--	--	--	--	--	--	--
Cluster-38255.51213-1R	C2H2	C2H2	Cluster-38255.51213	30	3	0	101	23	41	31	5	0	0	0	0	0	16	0	0	16	2	0.94	0.09	0	2.97	0.72	1.26	0.88	0.15	0	0	0	0	0	0.49	0	0	0.52	0.06	2316	1344074708	XP_023921225.1	353	2e-30	uncharacterized protein LOC112032696 [Quercus suber]	XM_022624019.1	XM_022624019	93	6.56e-39
Cluster-38255.77848-2R	C2H2	C2H2	Cluster-38255.77848	75.01	36	89.8	318.99	292.48	171.06	205	160	46	135	76.01	186	35	89	227.62	192	21	55.99	5.97	2.7	7.28	23.46	23.02	13.11	14.65	12.02	4.04	10.12	5.91	15.87	2.9	6.88	18.15	15.83	1.71	4.03	1098	242059173	XP_002458732.1	662	1.4e-66	zinc finger protein ZAT11 [Sorghum bicolor]	XM_002458687.2	XM_002458687	367	0
Cluster-101971.0-1R	C2H2	C2H2	Cluster-101971.0	2	0	3	0	0	0	0	0	0	0	0	0	0	0	0	0	0	0	1.62	0	2.29	0	0	0	0	0	0	0	0	0	0	0	0	0	0	0	372	--	--	--	--	--	--	--	--	--
Cluster-103510.0-1R	C2H2	C2H2	Cluster-103510.0	3	0	2	0	0	0	3	0	0	0	0	1	0	42	0	20	19	26	0.12	0	0.08	0	0	0	0.11	0	0	0	0	0.04	0	1.63	0	0.84	0.78	0.95	1879	1344053893	XP_023910269.1	330	7.4e-28	uncharacterized protein LOC112021937 [Quercus suber]	--	--	--	--
Cluster-106886.0-1R	C2H2	C2H2	Cluster-106886.0	3	1	0	0	0	0	8	0	0	0	0	0	0	0	0	0	0	0	0.73	0.23	0	0	0	0	1.72	0	0	0	0	0	0	0	0	0	0	0	560	922855788	KOO24205.1	216	3.6e-15	zinc finger protein 143 [Chrysochromulina tobinii]	--	--	--	--
Cluster-107415.0-1F	C2H2	C2H2	Cluster-107415.0	0	0	0	2	0	0	0	5	0	3	2	1	0	0	1	1	0	1	0	0	0	0.51	0	0	0	1.32	0	0.79	0.55	0.31	0	0	0.29	0.3	0	0.26	515	--	--	--	--	--	--	--	--	--
Cluster-107460.0-2F	C2H2	C2H2	Cluster-107460.0	11	4	1	0	2	4	0	0	0	0	0	0	1	0	20	3	48	0	0.85	0.29	0.08	0	0.15	0.3	0	0	0	0	0	0	0.08	0	1.55	0.24	3.8	0	1122	1344015515	XP_023890452.1	168	2.7e-09	transcription factor btd-like [Quercus suber]	--	--	--	--
Cluster-108563.0-2F	C2H2	C2H2	Cluster-108563.0	32	0	2	0	11	0	13	1	0	0	0	0	1	55	2	44	39	73	0.99	0	0.06	0	0.34	0	0.36	0.03	0	0	0	0	0.03	1.64	0.06	1.42	1.24	2.05	2355	1343966270	XP_023911560.1	223	2.4e-15	uncharacterized protein LOC112023170 [Quercus suber]	--	--	--	--
Cluster-108785.0-2F	C2H2	C2H2	Cluster-108785.0	7	1	3	0	0	0	11	2	3	0	0	0	0	0	0	0	0	0	0.72	0.1	0.31	0	0	0	1.01	0.19	0.34	0	0	0	0	0	0	0	0	0	919	412987719	CCO20554.1	233	6.4e-17	PREDICTED: similar to Zinc finger protein 271 (Zinc finger protein 7) (HZF7) (Zinc finger protein ZNFphex133) (Epstein-Barr virus-induced zinc finger protein) (ZNF-EB) (CT-ZFP48) (Zinc finger protein [Bathycoccus prasinos]	--	--	--	--
Cluster-110899.0-0F	C2H2	C2H2	Cluster-110899.0	4	24	6	0	2	20	4	4	20	0	1	0	3	8	5	0	0	0	0.26	1.47	0.4	0	0.13	1.25	0.23	0.25	1.43	0	0.06	0	0.2	0.5	0.33	0	0	0	1279	--	--	--	--	--	--	--	--	--
Cluster-113352.0-1R	C2H2	C2H2	Cluster-113352.0	2	0	21	0	0	0	0	3	20	0	0	0	0	0	0	0	0	0	0.34	0	3.59	0	0	0	0	0.47	3.72	0	0	0	0	0	0	0	0	0	674	1344029080	XP_023897610.1	144	9.8e-07	zinc finger protein 2-like [Quercus suber]	--	--	--	--
Cluster-113352.1-2R	C2H2	C2H2	Cluster-113352.1	0	0	2	309	0	0	0	0	2	0	0	0	0	0	0	0	0	0	0	0	0.2	28.08	0	0	0	0	0.22	0	0	0	0	0	0	0	0	0	943	--	--	--	--	--	--	--	--	--
Cluster-11565.0-0R	C2H2	C2H2	Cluster-11565.0	0	0	1	0	0	0	0	0	4	0	0	0	64	0	1	0	3	0	0	0	0.06	0	0	0	0	0	0.24	0	0	0	3.7	0	0.06	0	0.17	0	1451	1343993626	XP_023878873.1	1013	3.6e-107	C2H2 finger domain transcription factor crzA-like [Quercus suber]	CP022027.1	CP022027	1070	0
Cluster-11721.0-0R	C2H2	C2H2	Cluster-11721.0	0	0	0	0	0	0	0	0	0	0	0	0	25	0	0	1	0	0	0	0	0	0	0	0	0	0	0	0	0	0	2.46	0	0	0.1	0	0	968	--	--	--	--	--	--	--	--	--
Cluster-12449.0-1F	C2H2	C2H2	Cluster-12449.0	0	0	0	0	0	0	0	0	0	0	0	0	1	0	0	61	0	0	0	0	0	0	0	0	0	0	0	0	0	0	0.08	0	0	4.91	0	0	1118	--	--	--	--	--	--	--	--	--
Cluster-14103.0-0F	C2H2	C2H2	Cluster-14103.0	0	0	0	0	0	0	0	0	0	0	0	23	0	0	0	0	0	0	0	0	0	0	0	0	0	0	0	0	0	6.12	0	0	0	0	0	0	552	1344032786	XP_023899559.1	270	2e-21	C2H2 finger domain transcription factor sebA-like [Quercus suber]	--	--	--	--
Cluster-14234.0-1F	C2H2	C2H2	Cluster-14234.0	0	0	0	0	0	0	0	0	0	0	0	11	0	0	0	0	0	0	0	0	0	0	0	0	0	0	0	0	0	3.29	0	0	0	0	0	0	523	1344067656	XP_023917525.1	407	2.4e-37	C2H2 finger domain transcription factor CON7-like [Quercus suber]	XM_018209800.1	XM_018209800	126	6.39e-58
Cluster-16354.0-0R	C2H2	C2H2	Cluster-16354.0	0	0	0	0	0	0	0	0	0	0	6	0	0	0	2	0	0	0	0	0	0	0	0	0	0	0	0	0	5.92	0	0	0	2.2	0	0	0	341	--	--	--	--	--	--	--	--	--
Cluster-17482.0-1F	C2H2	C2H2	Cluster-17482.0	0	0	0	0	0	0	0	0	0	0	16	0	0	0	0	0	0	0	0	0	0	0	0	0	0	0	0	0	13.12	0	0	0	0	0	0	0	356	1344050744	XP_023908576.1	159	9.4e-09	transcription factor IIIA-like [Quercus suber]	--	--	--	--
Cluster-17765.0-1R	C2H2	C2H2	Cluster-17765.0	0	0	0	2	0	0	0	0	0	0	7	0	3	0	3	0	1	3	0	0	0	0.27	0	0	0	0	0	0	0.99	0	0.45	0	0.44	0	0.15	0.4	731	460416207	XP_004253439.1	153	9.6e-08	uncharacterized protein LOC101263992 [Solanum lycopersicum]	XM_018317835.1	XM_018317835	252	8.22e-128
Cluster-18236.0-1R	C2H2	C2H2	Cluster-18236.0	0	0	0	0	0	0	0	0	0	0	14	0	0	0	0	0	0	0	0	0	0	0	0	0	0	0	0	0	6.27	0	0	0	0	0	0	0	424	1344061772	XP_023914444.1	344	4e-30	uncharacterized protein LOC112026000 [Quercus suber]	--	--	--	--
Cluster-18820.0-2R	C2H2	C2H2	Cluster-18820.0	0	0	0	0	0	0	0	0	0	0	2	0	0	0	0	0	0	0	0	0	0	0	0	0	0	0	0	0	1.29	0	0	0	0	0	0	0	379	1344032542	XP_023899428.1	166	1.5e-09	C2H2 finger domain transcription factor crzA-like [Quercus suber]	XM_018296862.1	XM_018296862	61	6.14e-22
Cluster-1899.0-1R	C2H2	C2H2	Cluster-1899.0	0	0	0	0	0	0	0	0	0	0	0	0	0	0	0	15	0	0	0	0	0	0	0	0	0	0	0	0	0	0	0	0	0	5.11	0	0	485	--	--	--	--	--	--	--	--	--
Cluster-19064.0-1R	C2H2	C2H2	Cluster-19064.0	0	0	0	0	0	0	0	0	0	0	7	0	0	0	0	0	0	0	0	0	0	0	0	0	0	0	0	0	9.19	0	0	0	0	0	0	0	321	971513058	GAQ85145.1	179	4.1e-11	hypothetical protein KFL_002210100 [Klebsormidium nitens]	--	--	--	--
Cluster-23941.0-2F	C2H2	C2H2	Cluster-23941.0	0	0	0	0	0	0	0	0	0	1	0	0	0	0	0	0	0	0	0	0	0	0	0	0	0	0	0	0.99	0	0	0	0	0	0	0	0	337	--	--	--	--	--	--	--	--	--
Cluster-24296.0-1R	C2H2	C2H2	Cluster-24296.0	0	0	0	0	0	0	0	0	0	5	0	11	0	0	0	0	1	0	0	0	0	0	0	0	0	0	0	1.38	0	3.58	0	0	0	0	0.32	0	504	1344074708	XP_023921225.1	235	2e-17	uncharacterized protein LOC112032696 [Quercus suber]	XM_022728736.1	XM_022728736	68	1.07e-25
Cluster-25158.0-1F	C2H2	C2H2	Cluster-25158.0	0	0	0	0	0	0	0	0	0	26	215	0	0	0	0	2	0	1	0	0	0	0	0	0	0	0	0	0.61	5.27	0	0	0	0	0.05	0	0.02	2858	1344045897	XP_023903012.1	695	5.3e-70	zinc finger protein 813-like [Quercus suber]	--	--	--	--
Cluster-2517.0-1F	C2H2	C2H2	Cluster-2517.0	0	0	0	0	0	0	0	0	0	0	0	0	0	0	0	7	0	0	0	0	0	0	0	0	0	0	0	0	0	0	0	0	0	5.74	0	0	366	--	--	--	--	--	--	--	--	--
Cluster-2534.0-0F	C2H2	C2H2	Cluster-2534.0	0	0	0	0	0	0	0	0	0	0	0	0	0	0	0	203	0	0	0	0	0	0	0	0	0	0	0	0	0	0	0	0	0	7.52	0	0	2085	--	--	--	--	--	--	--	--	--
Cluster-25951.0-0F	C2H2	C2H2	Cluster-25951.0	0	0	0	0	0	0	0	0	0	3	0	0	0	0	0	2	0	0	0	0	0	0	0	0	0	0	0	3.02	0	0	0	0	0	2.38	0	0	336	298713333	CBJ33560.1	195	6e-13	Similar to metal response element-binding transcription factor-1 [Ectocarpus siliculosus]	--	--	--	--
Cluster-25951.1-1F	C2H2	C2H2	Cluster-25951.1	0	0	0	0	0	0	0	0	0	2	0	0	0	0	0	0	0	0	0	0	0	0	0	0	0	0	0	3.26	0	0	0	0	0	0	0	0	305	950887195	XP_014526293.1	288	8.9e-24	hypothetical protein JH06_3674 [Blastocystis sp. subtype 4]	--	--	--	--
Cluster-26737.0-1R	C2H2	C2H2	Cluster-26737.0	0	0	0	0	0	0	0	0	0	2	2	1	0	0	0	0	0	0	0	0	0	0	0	0	0	0	0	1.35	1.41	0.84	0	0	0	0	0	0	370	298713333	CBJ33560.1	207	2.7e-14	Similar to metal response element-binding transcription factor-1 [Ectocarpus siliculosus]	--	--	--	--
Cluster-2794.0-2F	C2H2	C2H2	Cluster-2794.0	0	0	0	0	0	0	0	0	0	0	0	0	0	0	0	78	0	0	0	0	0	0	0	0	0	0	0	0	0	0	0	0	0	7.07	0	0	1025	--	--	--	--	--	--	--	--	--
Cluster-303.0-1R	C2H2	C2H2	Cluster-303.0	0	0	0	0	0	0	0	0	0	0	0	0	0	0	0	0	0	34	0	0	0	0	0	0	0	0	0	0	0	0	0	0	0	0	0	2.26	1164	--	--	--	--	--	--	--	--	--
Cluster-31612.0-0F	C2H2	C2H2	Cluster-31612.0	0	0	0	0	0	0	0	0	0	6	5	0	0	0	0	0	0	0	0	0	0	0	0	0	0	0	0	1.75	1.52	0	0	0	0	0	0	0	492	1376905510	XP_002963409.2	308	6.9e-26	polyadenylation and cleavage factor homolog 4 [Selaginella moellendorffii]	--	--	--	--
Cluster-33042.1-0F	C2H2	C2H2	Cluster-33042.1	0	0	0	0	0	0	0	0	0	2	5	2	0	0	0	4	0	0	0	0	0	0	0	0	0	0	0	0.8	2.08	0.96	0	0	0	1.82	0	0	435	--	--	--	--	--	--	--	--	--
Cluster-3468.0-0F	C2H2	C2H2	Cluster-3468.0	0	0	0	0	0	0	0	0	0	0	0	0	0	0	0	32	9	0	0	0	0	0	0	0	0	0	0	0	0	0	0	0	0	2.21	0.62	0	1253	1344053268	XP_023909933.1	482	1.2e-45	zinc finger protein klf1-like [Quercus suber]	LR026970.1	LR026970	61	2.16e-21
Cluster-36506.0-0F	C2H2	C2H2	Cluster-36506.0	0	0	0	0	0	0	0	0	0	5	0	3	0	0	0	0	0	0	0	0	0	0	0	0	0	0	0	1.45	0	1.03	0	0	0	0	0	0	493	612386903	XP_007508973.1	336	3.9e-29	PREDICTED: similar to Zinc finger protein 271 (Zinc finger protein 7) (HZF7) (Zinc finger protein ZNFphex133) (Epstein-Barr virus-induced zinc finger protein) (ZNF-EB) (CT-ZFP48) (Zinc finger protein [Bathycoccus prasinos]	--	--	--	--
Cluster-36708.0-2F	C2H2	C2H2	Cluster-36708.0	0	0	0	0	0	0	0	0	0	62	198	0	0	0	0	0	0	0	0	0	0	0	0	0	0	0	0	1.2	3.97	0	0	0	0	0	0	0	3427	1344053691	XP_023910159.1	399	1.3e-35	zinc finger transcription factor ace1-like [Quercus suber]	XM_024467814.1	XM_024467814	38	3.66e-08
Cluster-3782.0-2F	C2H2	C2H2	Cluster-3782.0	0	0	0	0	0	0	0	0	0	0	0	0	0	0	0	15	0	0	0	0	0	0	0	0	0	0	0	0	0	0	0	0	0	3.72	0	0	559	--	--	--	--	--	--	--	--	--
Cluster-38010.0-1R	C2H2	C2H2	Cluster-38010.0	0	0	0	0	0	0	0	0	0	0	0	0	1	5	0	0	4	0	0	0	0	0	0	0	0	0	0	0	0	0	0.4	2.13	0	0	1.71	0	448	--	--	--	--	--	--	--	--	--
Cluster-3804.0-1F	C2H2	C2H2	Cluster-3804.0	0	0	0	0	0	0	0	0	0	0	0	0	0	0	0	5	8	0	0	0	0	0	0	0	0	0	0	0	0	0	0	0	0	1.55	2.51	0	505	1344013305	XP_023889286.1	255	9.9e-20	cytoplasmic 60S subunit biogenesis factor REI1 homolog [Quercus suber]	--	--	--	--
Cluster-38255.101363-2R	C2H2	C2H2	Cluster-38255.101363	16.61	45	5.65	0	45	0	60	0	4	1	0	0	0	0	0	2	0	0	0.56	1.43	0.19	0	1.5	0	1.82	0	0.15	0.03	0	0	0	0	0	0.07	0	0	2186	1344015977	XP_023890706.1	287	8.3e-23	uncharacterized protein LOC112002788 [Quercus suber]	--	--	--	--
Cluster-38255.10218-0R	C2H2	C2H2	Cluster-38255.10218	0	0	6	5	0	0	0	0	2	0	0	0	2	9	22	0	24	0	0	0	0.59	0.45	0	0	0	0	0.22	0	0	0	0.2	0.85	2.15	0	2.4	0	951	1344026194	XP_023896080.1	158	3.3e-08	transcription factor steA-like [Quercus suber]	--	--	--	--
Cluster-38255.102625-1R	C2H2	C2H2	Cluster-38255.102625	50	158	20	19	13	44	36	6	347	0	1	3	4	86	0	24	0	0	1.01	3.03	0.42	0.36	0.26	0.88	0.66	0.12	7.82	0	0.02	0.07	0.09	1.68	0	0.51	0	0	3421	1344074708	XP_023921225.1	637	3.4e-63	uncharacterized protein LOC112032696 [Quercus suber]	--	--	--	--
Cluster-38255.10556-2F	C2H2	C2H2	Cluster-38255.10556	0	0	0	0	10	3	0	0	0	0	0	0	7	0	27	0	0	0	0	0	0	0	0.63	0.18	0	0	0	0	0	0	0.46	0	1.72	0	0	0	1302	1377600839	GBG31685.1	437	2e-40	Zinc finger protein 143 [Hondaea fermentalgiana]	--	--	--	--
Cluster-38255.105645-2R	C2H2	C2H2	Cluster-38255.105645	0	0	0	246	0	0	0	0	0	10	13	0	0	0	0	0	3	11	0	0	0	3.95	0	0	0	0	0	0.16	0.22	0	0	0	0	0	0.05	0.17	4014	1344053893	XP_023910269.1	311	2.5e-25	uncharacterized protein LOC112021937 [Quercus suber]	XM_014226242.1	XM_014226242	40	3.32e-09
Cluster-38255.108568-0R	C2H2	C2H2	Cluster-38255.108568	0	7	1	0	33	0	0	0	0	0	0	0	0	0	0	0	0	0	0	0.61	0.09	0	3.04	0	0	0	0	0	0	0	0	0	0	0	0	0	981	1189383049	OSX70427.1	150	2.9e-07	hypothetical protein BU14_0760s0005 [Porphyra umbilicalis]	--	--	--	--
Cluster-38255.111010-1F	C2H2	C2H2	Cluster-38255.111010	0	0	0	0	0	0	38	0	0	0	0	0	0	0	0	0	0	0	0	0	0	0	0	0	4.02	0	0	0	0	0	0	0	0	0	0	0	837	--	--	--	--	--	--	--	--	--
Cluster-38255.112849-0F	C2H2	C2H2	Cluster-38255.112849	0	0	3	0	4	0	0	0	0	73	10	78	0	0	0	0	0	0	0	0	0.14	0	0.18	0	0	0	0	3.19	0.45	3.86	0	0	0	0	0	0	1676	695412690	XP_009525801.1	287	6.4e-23	hypothetical protein PHYSODRAFT_544590 [Phytophthora sojae]	--	--	--	--
Cluster-38255.114490-0R	C2H2	C2H2	Cluster-38255.114490	0	0	0	0	0	0	0	0	0	5	568	0	0	0	0	0	0	0	0	0	0	0	0	0	0	0	0	0.16	18.96	0	0	0	0	0	0	0	2175	1344053691	XP_023910159.1	140	9.2e-06	zinc finger transcription factor ace1-like [Quercus suber]	--	--	--	--
Cluster-38255.114816-2F	C2H2	C2H2	Cluster-38255.114816	0	0	0	0	0	0	0	0	0	0	27.53	0	0	0	0	3	1	80	0	0	0	0	0	0	0	0	0	0	1.96	0	0	0	0	0.23	0.07	5.26	1173	460416207	XP_004253439.1	707	8.9e-72	uncharacterized protein LOC101263992 [Solanum lycopersicum]	XM_013493671.1	XM_013493671	55	4.36e-18
Cluster-38255.115087-0R	C2H2	C2H2	Cluster-38255.115087	0	0	0	0	0	0	0	0	0	0	4	0	0	0	0	0	0	0	0	0	0	0	0	0	0	0	0	0	4.4	0	0	0	0	0	0	0	333	1344045897	XP_023903012.1	593	4.2e-59	zinc finger protein 813-like [Quercus suber]	XM_014702128.1	XM_014702128	167	6.33e-81
Cluster-38255.115093-0R	C2H2	C2H2	Cluster-38255.115093	0	0	0	0	0	0	0	0	0	0	50	0	0	0	0	0	1	0	0	0	0	0	0	0	0	0	0	0	3.82	0	0	0	0	0	0.08	0	1112	1343990854	XP_023877411.1	369	1.3e-32	early growth response protein 1-like [Quercus suber]	XM_024836081.1	XM_024836081	89	5.19e-37
Cluster-38255.117950-0R	C2H2	C2H2	Cluster-38255.117950	0	0	0	0	6	0	0	0	0	0	0	1	0	0	2	0	0	0	0	0	0	0	5.98	0	0	0	0	0	0	1.11	0	0	2.06	0	0	0	346	922858854	KOO26939.1	158	1.2e-08	putative zinc finger protein [Chrysochromulina tobinii]	XM_025318761.1	XM_025318761	232	4.86e-117
Cluster-38255.119632-1R	C2H2	C2H2	Cluster-38255.119632	2	0	0	0	0	0	0	0	0	0	0	0	0	7	0	0	0	0	1.11	0	0	0	0	0	0	0	0	0	0	0	0	3.96	0	0	0	0	411	1344015977	XP_023890706.1	214	4.5e-15	uncharacterized protein LOC112002788 [Quercus suber]	--	--	--	--
Cluster-38255.119706-0R	C2H2	C2H2	Cluster-38255.119706	1	1	0	0	0	0	0	0	0	0	0	0	0	1	0	0	0	0	0.5	0.45	0	0	0	0	0	0	0	0	0	0	0	0.5	0	0	0	0	426	1344015977	XP_023890706.1	292	4.3e-24	uncharacterized protein LOC112002788 [Quercus suber]	XM_022728736.1	XM_022728736	55	1.51e-18
Cluster-38255.124850-1R	C2H2	C2H2	Cluster-38255.124850	0	0	0	0	0	0	0	0	0	0	0	0	0	0	0	0	0	12	0	0	0	0	0	0	0	0	0	0	0	0	0	0	0	0	0	4.74	437	--	--	--	--	--	LR026970.1	LR026970	53	2.01e-17
Cluster-38255.12491-1F	C2H2	C2H2	Cluster-38255.12491	0	0	1	2	3	0	0	1	8	0	0	0	0	1	50	0	16	0	0	0	0.07	0.12	0.19	0	0	0.06	0.58	0	0	0	0	0.06	3.28	0	1.07	0	1271	922855788	KOO24205.1	138	9.2e-06	zinc finger protein 143 [Chrysochromulina tobinii]	--	--	--	--
Cluster-38255.124941-1F	C2H2	C2H2	Cluster-38255.124941	0	0	0	0	0	0	0	0	7	0	0	0	0	0	0	0	0	287	0	0	0	0	0	0	0	0	0.2	0	0	0	0	0	0	0	0	6.61	2803	1344074708	XP_023921225.1	274	3.4e-21	uncharacterized protein LOC112032696 [Quercus suber]	--	--	--	--
Cluster-38255.124946-0R	C2H2	C2H2	Cluster-38255.124946	0	0	0	0	0	0	0	0	0	0	0	0	0	0	4	0	1	10	0	0	0	0	0	0	0	0	0	0	0	0	0	0	0.67	0	0.17	1.5	679	--	--	--	--	--	--	--	--	--
Cluster-38255.13946-0R	C2H2	C2H2	Cluster-38255.13946	1	0	2	0	14	7	0	0	0	0	0	0	0	86	17	7	228	4	0.08	0	0.17	0	1.13	0.55	0	0	0	0	0	0	0	6.79	1.39	0.59	19.02	0.29	1081	1492299596	RLN58710.1	275	1e-21	hypothetical protein BBJ29_001589 [Phytophthora kernoviae]	--	--	--	--
Cluster-38255.14190-1F	C2H2	C2H2	Cluster-38255.14190	12	0	1	0	1	0	6	0	0	0	0	0	0	70	3	8	14	47	0.54	0	0.05	0	0.05	0	0.25	0	0	0	0	0	0	3.08	0.14	0.38	0.65	1.94	1696	1344015515	XP_023890452.1	531	3.3e-51	transcription factor btd-like [Quercus suber]	--	--	--	--
Cluster-38255.15168-0R	C2H2	C2H2	Cluster-38255.15168	0	0	13	0	0	0	0	0	0	0	0	0	8	2	0	0	29	0	0	0	2.18	0	0	0	0	0	0	0	0	0	1.35	0.33	0	0	4.95	0	681	1343973527	XP_023870879.1	370	6.2e-33	probable DNA-binding protein creA [Quercus suber]	XM_020270268.1	XM_020270268	166	4.91e-80
Cluster-38255.15358-2F	C2H2	C2H2	Cluster-38255.15358	0	0	21	3	3	7	0	0	0	3	69	5	8	4	5	28.01	29	87	0	0	0.42	0.06	0.06	0.13	0	0	0	0.06	1.34	0.11	0.17	0.08	0.1	0.57	0.58	1.55	3544	460416207	XP_004253439.1	758	3.3e-77	uncharacterized protein LOC101263992 [Solanum lycopersicum]	LR026968.1	LR026968	91	1.31e-37
Cluster-38255.1562-1R	C2H2	C2H2	Cluster-38255.1562	0	0	0	5	0	0	0	0	0	0	2	0	0	1	0	0	0	58	0	0	0	0.22	0	0	0	0	0	0	0.09	0	0	0.04	0	0	0	2.44	1665	1344044895	XP_023902457.1	174	8e-10	biofilm and cell wall regulator 1-like [Quercus suber]	--	--	--	--
Cluster-38255.1563-0R	C2H2	C2H2	Cluster-38255.1563	0	0	0	44	0	0	0	0	0	0	1	0	0	0	0	0	0	1	0	0	0	4.93	0	0	0	0	0	0	0.12	0	0	0	0	0	0	0.11	818	1344044895	XP_023902457.1	173	5.2e-10	biofilm and cell wall regulator 1-like [Quercus suber]	--	--	--	--
Cluster-38255.17712-1R	C2H2	C2H2	Cluster-38255.17712	0	0	0	0	1	7	0	0	0	1	0	124	5	0	0	13	18	4	0	0	0	0	0.04	0.26	0	0	0	0.04	0	5.12	0.2	0	0	0.52	0.71	0.14	1950	1344015515	XP_023890452.1	280	4.8e-22	transcription factor btd-like [Quercus suber]	XM_025308650.1	XM_025308650	207	2.34e-102
Cluster-38255.18276-1F	C2H2	C2H2	Cluster-38255.18276	0	0	0	2	0	0	0	0	0	0	0	1	0	2	3	0	2	0	0	0	0	0.5	0	0	0	0	0	0	0	0.3	0	0.57	0.84	0	0.58	0	521	1344050744	XP_023908576.1	249	5.1e-19	transcription factor IIIA-like [Quercus suber]	--	--	--	--
Cluster-38255.18457-1R	C2H2	C2H2	Cluster-38255.18457	0	0	0	1	1	3	0	0	0	0	4	16	0	0	0	4	7	5	0	0	0	0.08	0.08	0.24	0	0	0	0	0.32	1.41	0	0	0	0.34	0.59	0.37	1072	1343966162	XP_023911048.1	233	7.5e-17	zinc finger protein C25B8.19c-like [Quercus suber]	XM_025308453.1	XM_025308453	880	0
Cluster-38255.18599-1F	C2H2	C2H2	Cluster-38255.18599	0	0	0	0	0	0	0	0	0	6	1	14	0	0	0	0	0	0	0	0	0	0	0	0	0	0	0	0.92	0.16	2.47	0	0	0	0	0	0	684	--	--	--	--	--	--	--	--	--
Cluster-38255.21861-0F	C2H2	C2H2	Cluster-38255.21861	0	0	0	2	0	0	0	0	0	1	2	2	1	0	0	0	0	0	0	0	0	1.94	0	0	0	0	0	1.01	2.11	2.54	1.06	0	0	0	0	0	336	--	--	--	--	--	--	--	--	--
Cluster-38255.22399-1F	C2H2	C2H2	Cluster-38255.22399	0	2	9	6	3.36	13	0	0	0	23	347	7	3	6	26	52	40	32	0	0.04	0.2	0.12	0.07	0.28	0	0	0	0.48	7.51	0.16	0.07	0.13	0.57	1.19	0.9	0.64	3198	1344032786	XP_023899559.1	572	1.1e-55	C2H2 finger domain transcription factor sebA-like [Quercus suber]	XM_024890871.1	XM_024890871	168	1.85e-80
Cluster-38255.25032-1R	C2H2	C2H2	Cluster-38255.25032	0	0	0	0	0	0	0	0	0	27	25	0	0	0	0	0	4	0	0	0	0	0	0	0	0	0	0	2.14	2.05	0	0	0	0	0	0.35	0	1055	922866067	KOO32997.1	332	2.4e-28	hypothetical protein Ctob_014311 [Chrysochromulina tobinii]	--	--	--	--
Cluster-38255.26129-2R	C2H2	C2H2	Cluster-38255.26129	0	0	0	2	0	0	0	0	0	78	0	0	68	0	0	0	2	0	0	0	0	0.06	0	0	0	0	0	2.34	0	0	2.25	0	0	0	0.06	0	2317	1344032542	XP_023899428.1	943	7.6e-99	C2H2 finger domain transcription factor crzA-like [Quercus suber]	XM_018376085.1	XM_018376085	2091	0
Cluster-38255.2679-0F	C2H2	C2H2	Cluster-38255.2679	0	0	1	11	0	0	0	2	8	0	0	0	0	1	1	0	10	0	0	0	0.15	1.52	0	0	0	0.28	1.34	0	0	0	0	0.15	0.15	0	1.56	0	717	1344029186	XP_023897669.1	185	1.8e-11	zinc finger protein YPR022C-like [Quercus suber]	--	--	--	--
Cluster-38255.27388-1F	C2H2	C2H2	Cluster-38255.27388	0	0	0	0	0	0	7	7	437	1	0	0	0	0	0	12	6	0	0	0	0	0	0	0	0.12	0.13	9.22	0.02	0	0	0	0	0	0.24	0.12	0	3633	1344015977	XP_023890706.1	586	3e-57	uncharacterized protein LOC112002788 [Quercus suber]	CP016237.1	CP016237	117	4.71e-52
Cluster-38255.2819-2F	C2H2	C2H2	Cluster-38255.2819	0	0	0	0	0	1	0	0	0	0	0	0	63	0	1	17	4	41	0	0	0	0	0	0.13	0	0	0	0	0	0	8.72	0	0.13	2.36	0.55	4.98	770	1147622803	XP_020079780.1	164	5.4e-09	transcription factor IIIA isoform X2 [Ananas comosus]	--	--	--	--
Cluster-38255.28475-2R	C2H2	C2H2	Cluster-38255.28475	0	0	0	0	0	0	0	0	0	31	0	0	48	0	0	0	17	0	0	0	0	0	0	0	0	0	0	1.05	0	0	1.8	0	0	0	0.62	0	2083	1343991266	XP_023877635.1	775	2.1e-79	transcription factor SFP1-like [Quercus suber]	XM_018887046.1	XM_018887046	1628	0
Cluster-38255.28641-1R	C2H2	C2H2	Cluster-38255.28641	0	0	0	0	0	0	90	0	6	0	0	0	0	0	0	0	0	0	0	0	0	0	0	0	4.76	0	0.39	0	0	0	0	0	0	0	0	0	1380	855303871	XP_012894890.1	145	1.5e-06	uncharacterized protein [Blastocystis hominis]	--	--	--	--
Cluster-38255.29604-1F	C2H2	C2H2	Cluster-38255.29604	2	3	0	0	0	0	1	0	0	0	0	0	0	0	0	0	0	0	1.56	2.13	0	0	0	0	0.66	0	0	0	0	0	0	0	0	0	0	0	375	412991153	CCO15998.1	195	6.6e-13	PREDICTED: similar to Zinc finger protein 271 (Zinc finger protein 7) (HZF7) (Zinc finger protein ZNFphex133) (Epstein-Barr virus-induced zinc finger protein) (ZNF-EB) (CT-ZFP48) (Zinc finger protein [Bathycoccus prasinos]	--	--	--	--
Cluster-38255.30436-1F	C2H2	C2H2	Cluster-38255.30436	11	0	2	0	7	0	5	11	0	0	0	8	12	26	10	27	161	113	0.48	0	0.09	0	0.31	0	0.2	0.46	0	0	0	0.38	0.55	1.1	0.44	1.23	7.26	4.5	1745	1343966162	XP_023911048.1	187	2.6e-11	zinc finger protein C25B8.19c-like [Quercus suber]	LR026964.1	LR026964	163	6.01e-78
Cluster-38255.31063-0F	C2H2	C2H2	Cluster-38255.31063	11	0	0	0	16	0	11	3	0	0	1	3	2	43	5	35	88	164.98	0.29	0	0	0	0.43	0	0.27	0.08	0	0	0.03	0.09	0.06	1.11	0.14	0.98	2.43	4.02	2663	1343973633	XP_023870938.1	169	4.9e-09	pH-response transcription factor pacC/RIM101-like [Quercus suber]	XM_018297844.1	XM_018297844	136	9.44e-63
Cluster-38255.32150-1F	C2H2	C2H2	Cluster-38255.32150	0	0	0	0	0	420	0	0	0	0	0	0	4	0	0	0	0	0	0	0	0	0	0	8.74	0	0	0	0	0	0	0.09	0	0	0	0	0	3285	1344015977	XP_023890706.1	674	1.7e-67	uncharacterized protein LOC112002788 [Quercus suber]	XM_025593273.1	XM_025593273	404	0
Cluster-38255.32552-2F	C2H2	C2H2	Cluster-38255.32552	8	5	1	5	5	3	0	1	0	17	7	4	9	7	5	5	1	3	0.56	0.33	0.07	0.32	0.34	0.2	0	0.07	0	1.12	0.48	0.3	0.65	0.47	0.35	0.36	0.07	0.19	1212	1205966361	XP_021319279.1	1237	3.2e-133	uncharacterized protein LOC110436487 [Sorghum bicolor]	XM_021463604.1	XM_021463604	733	0
Cluster-38255.33445-0F	C2H2	C2H2	Cluster-38255.33445	3	3	7	6	4	5	0	0	0	21	24	261	3	0	3	41	17	18	0.1	0.1	0.24	0.19	0.14	0.17	0	0	0	0.68	0.81	9.56	0.11	0	0.1	1.46	0.6	0.56	2161	1435111418	XP_025818794.1	2314	7.5e-258	protein indeterminate-domain 2-like [Panicum hallii]	XM_025963009.1	XM_025963009	1192	0
Cluster-38255.34069-2R	C2H2	C2H2	Cluster-38255.34069	0	0	0	0	3	0	0	0	0	0	0	0	0	26	7	3	195	0	0	0	0	0	0.2	0	0	0	0	0	0	0	0	1.71	0.48	0.21	13.58	0	1236	1344040597	XP_023907713.1	221	2.1e-15	zinc finger protein C25B8.19c-like [Quercus suber]	--	--	--	--
Cluster-38255.34105-0R	C2H2	C2H2	Cluster-38255.34105	3	0	0	1	11	1	0	0	0	0	0	0	0	9	4	4	111	0	0.18	0	0	0.05	0.64	0.06	0	0	0	0	0	0	0	0.51	0.23	0.24	6.66	0	1386	1344015347	XP_023890361.1	179	1.8e-10	uncharacterized protein LOC112002442 [Quercus suber]	--	--	--	--
Cluster-38255.34180-1R	C2H2	C2H2	Cluster-38255.34180	7	7	0	0	30	16	0	0	0	0	0	0	3	37	65	15	410	0	0.29	0.28	0	0	1.26	0.66	0	0	0	0	0	0	0.13	1.51	2.76	0.66	17.75	0	1805	--	--	--	--	--	--	--	--	--
Cluster-38255.34293-2R	C2H2	C2H2	Cluster-38255.34293	24	0	17	3	24	0	0	0	0	0	0	2	3	40	0	43	43	60	0.53	0	0.39	0.06	0.53	0	0	0	0	0	0	0.05	0.07	0.86	0	1	0.99	1.22	3141	460416207	XP_004253439.1	360	4.1e-31	uncharacterized protein LOC101263992 [Solanum lycopersicum]	--	--	--	--
Cluster-38255.35076-2R	C2H2	C2H2	Cluster-38255.35076	8	8	0	0	15	2	0	0	0	0	0	2	1	18	40	4	195	0	0.43	0.41	0	0	0.81	0.11	0	0	0	0	0	0.12	0.06	0.94	2.18	0.23	10.84	0	1472	--	--	--	--	--	--	--	--	--
Cluster-38255.35463-2F	C2H2	C2H2	Cluster-38255.35463	3	0	0	0	1	0	0	0	17	0	0	0	0	0	0	0	10	0	0.32	0	0	0	0.1	0	0	0	1.97	0	0	0	0	0	0	0	1.08	0	903	1344015977	XP_023890706.1	289	2e-23	uncharacterized protein LOC112002788 [Quercus suber]	--	--	--	--
Cluster-38255.35806-1R	C2H2	C2H2	Cluster-38255.35806	0	0	0	0	2	1	0	0	0	3	4	55	1	0	0	11	2	5	0	0	0	0	0.15	0.07	0	0	0	0.22	0.3	4.5	0.08	0	0	0.87	0.16	0.34	1132	922864571	KOO31802.1	162	1.3e-08	zinc finger protein 143 [Chrysochromulina tobinii]	XM_025318078.1	XM_025318078	893	0
Cluster-38255.366-2F	C2H2	C2H2	Cluster-38255.366	9	0	1	0	2	0	5	0	0	0	0	10	1	36	4	5	38	31	0.31	0	0.04	0	0.07	0	0.15	0	0	0	0	0.37	0.04	1.19	0.14	0.18	1.34	0.96	2150	1343991266	XP_023877635.1	828	1.5e-85	transcription factor SFP1-like [Quercus suber]	XM_018523828.1	XM_018523828	81	2.85e-32
Cluster-38255.36755-2F	C2H2	C2H2	Cluster-38255.36755	6	2	2	1	3	10	8	8	12	0	0	1	4	2	1	12	3	9	0.45	0.14	0.15	0.07	0.22	0.72	0.54	0.57	1	0	0	0.08	0.31	0.15	0.08	0.93	0.23	0.61	1145	1394861080	PWZ05678.1	755	2.4e-77	Zinc finger protein WIP2 [Zea mays]	XM_002437232.2	XM_002437232	480	0
Cluster-38255.37739-1R	C2H2	C2H2	Cluster-38255.37739	14	3	174	169	67	3	88	68	209	5	0	50	37	323	784	13	693	75	0.44	0.09	5.6	4.97	2.09	0.09	2.5	2.04	7.28	0.15	0	1.69	1.23	9.8	24.8	0.43	22.38	2.14	2318	1344051070	XP_023908750.1	433	1e-39	pH-response transcription factor pacC/RIM101-like [Quercus suber]	XM_014699348.1	XM_014699348	451	0
Cluster-38255.38105-0F	C2H2	C2H2	Cluster-38255.38105	0	0	0	171	0	0	0	0	0	0	20	0	0	0	0	0	3	13	0	0	0	4.74	0	0	0	0	0	0	0.58	0	0	0	0	0	0.09	0.35	2442	--	--	--	--	--	CP034207.1	CP034207	102	6.88e-44
Cluster-38255.40074-0R	C2H2	C2H2	Cluster-38255.40074	10	0	34	48	6	1	12	0	17	1	0	20	0	34	140	0	61	9	0.32	0	1.13	1.46	0.19	0.03	0.35	0	0.61	0.03	0	0.7	0	1.06	4.57	0	2.03	0.26	2257	1344025840	XP_023895890.1	489	3.3e-46	uncharacterized protein LOC112007762 [Quercus suber]	XM_018177395.1	XM_018177395	272	2e-138
Cluster-38255.41270-2F	C2H2	C2H2	Cluster-38255.41270	0	0	0	241.28	0	0	0	0	0	0	6	0	0	0	0	0	0	2	0	0	0	9.36	0	0	0	0	0	0	0.25	0	0	0	0	0	0	0.08	1826	1344078898	XP_023923408.1	249	1.8e-18	uncharacterized protein LOC112034824 [Quercus suber]	--	--	--	--
Cluster-38255.42192-0F	C2H2	C2H2	Cluster-38255.42192	0	0	0	725	0	0	0	1	0	18	216.47	0	0	3	0	0	12	9	0	0	0	18.49	0	0	0	0.03	0	0.47	5.82	0	0	0.08	0	0	0.34	0.22	2631	460416207	XP_004253439.1	711	6.9e-72	uncharacterized protein LOC101263992 [Solanum lycopersicum]	XM_013493671.1	XM_013493671	57	7.68e-19
Cluster-38255.44200-2R	C2H2	C2H2	Cluster-38255.44200	0	6	0	0	2	3	0	0	0	0	0	0	0	0	0	0	9	1	0	1.04	0	0	0.36	0.52	0	0	0	0	0	0	0	0	0	0	1.71	0.17	642	1344015515	XP_023890452.1	137	6e-06	transcription factor btd-like [Quercus suber]	--	--	--	--
Cluster-38255.44212-2F	C2H2	C2H2	Cluster-38255.44212	19	5	62	97	80	21	147	12	64	16	0	48	12	208	816	6	262	26	0.44	0.11	1.48	2.11	1.85	0.48	3.08	0.27	1.65	0.35	0	1.2	0.29	4.66	19.08	0.15	6.25	0.55	3031	1344061772	XP_023914444.1	389	1.7e-34	uncharacterized protein LOC112026000 [Quercus suber]	XM_028648926.1	XM_028648926	149	6.39e-70
Cluster-38255.47237-0R	C2H2	C2H2	Cluster-38255.47237	13	6	10	5	6	9	2	0	21	0	0	0	1	7	1	1	0	0	0.76	0.33	0.6	0.27	0.35	0.51	0.1	0	1.35	0	0	0	0.06	0.39	0.06	0.06	0	0	1389	1344071804	XP_023919697.1	167	4.4e-09	transcription factor Sp8-like [Quercus suber]	--	--	--	--
Cluster-38255.47754-1R	C2H2	C2H2	Cluster-38255.47754	9.69	0.58	5.02	13	9	7	0	0	0	13	140	10	18	26	28	86.43	57	53	0.3	0.02	0.16	0.38	0.28	0.21	0	0	0	0.39	4.3	0.33	0.59	0.78	0.88	2.8	1.82	1.5	2338	1343993626	XP_023878873.1	682	1.4e-68	C2H2 finger domain transcription factor crzA-like [Quercus suber]	XM_028643198.1	XM_028643198	291	5.67e-149
Cluster-38255.47755-1R	C2H2	C2H2	Cluster-38255.47755	0	0	0	0	0	0	0	0	3	0	0	0	0	0	4	0	0	0	0	0	0	0	0	0	0	0	1.01	0	0	0	0	0	1.21	0	0	0	504	1343993626	XP_023878873.1	183	2.2e-11	C2H2 finger domain transcription factor crzA-like [Quercus suber]	XM_024913653.1	XM_024913653	67	3.86e-25
Cluster-38255.49573-2R	C2H2	C2H2	Cluster-38255.49573	0	23	0	0	0	0	0	0	0	0	0	0	0	0	0	0	0	0	0	3.08	0	0	0	0	0	0	0	0	0	0	0	0	0	0	0	0	745	1344015515	XP_023890452.1	154	7.5e-08	transcription factor btd-like [Quercus suber]	--	--	--	--
Cluster-38255.51127-2R	C2H2	C2H2	Cluster-38255.51127	22	0	33	40	48	9	39	82	45	14	0	15	3	191	1713	1	381	56	0.36	0	0.55	0.61	0.77	0.14	0.57	1.27	0.81	0.22	0	0.26	0.05	2.98	27.97	0.02	6.35	0.83	4213	--	--	--	--	--	--	--	--	--
Cluster-38255.53507-2R	C2H2	C2H2	Cluster-38255.53507	0	0	0	1	0	0	0	0	0	19	33	16	0	3	0	0	0	0	0	0	0	0.06	0	0	0	0	0	1.07	1.92	1.02	0	0.17	0	0	0	0	1369	922855788	KOO24205.1	324	2.7e-27	zinc finger protein 143 [Chrysochromulina tobinii]	--	--	--	--
Cluster-38255.5418-2R	C2H2	C2H2	Cluster-38255.5418	0	0	0	0	0	0	0	0	0	0	0	0	0	0	0	170	0	0	0	0	0	0	0	0	0	0	0	0	0	0	0	0	0	12.12	0	0	1224	412993532	CCO14043.1	248	1.6e-18	PREDICTED: similar to Zinc finger protein 271 (Zinc finger protein 7) (HZF7) (Zinc finger protein ZNFphex133) (Epstein-Barr virus-induced zinc finger protein) (ZNF-EB) (CT-ZFP48) (Zinc finger protein [Bathycoccus prasinos]	--	--	--	--
Cluster-38255.54571-0R	C2H2	C2H2	Cluster-38255.54571	34	36	5	3	145	21	0	0	0	0	0	0	10	76	218	38	1211	1	1.71	1.71	0.26	0.14	7.25	1.03	0	0	0	0	0	0	0.53	3.7	11.04	1.99	62.68	0.05	1559	727652124	XP_010496789.1	158	5.4e-08	PREDICTED: uncharacterized zinc finger protein At4g06634-like [Camelina sativa]	--	--	--	--
Cluster-38255.5750-0R	C2H2	C2H2	Cluster-38255.5750	0	0	0	0	0	0	0	0	0	0	0	0	0	0	0	92	0	0	0	0	0	0	0	0	0	0	0	0	0	0	0	0	0	6.12	0	0	1290	612395907	XP_007513473.1	192	5.1e-12	PREDICTED: similar to Zinc finger protein 271 (Zinc finger protein 7) (HZF7) (Zinc finger protein ZNFphex133) (Epstein-Barr virus-induced zinc finger protein) (ZNF-EB) (CT-ZFP48) (Zinc finger protein [Bathycoccus prasinos]	--	--	--	--
Cluster-38255.5755-2F	C2H2	C2H2	Cluster-38255.5755	0	0	0	0	0	0	0	0	0	0	0	0	0	0	0	22	5	0	0	0	0	0	0	0	0	0	0	0	0	0	0	0	0	2.31	0.52	0	925	1024047317	KZV48769.1	164	6.4e-09	zinc finger protein 16-like [Dorcoceras hygrometricum]	--	--	--	--
Cluster-38255.6084-0R	C2H2	C2H2	Cluster-38255.6084	0	0	6	4	0	0	0	0	0	0	2	0	0	0	0	61	54	0	0	0	0.26	0.16	0	0	0	0	0	0	0.08	0	0	0	0	2.66	2.32	0	1815	1344040597	XP_023907713.1	175	6.7e-10	zinc finger protein C25B8.19c-like [Quercus suber]	XM_022616616.1	XM_022616616	169	2.89e-81
Cluster-38255.6189-1R	C2H2	C2H2	Cluster-38255.6189	0	0	0	0	0	0	0	0	0	0	0	0	0	0	0	58	0	0	0	0	0	0	0	0	0	0	0	0	0	0	0	0	0	4.39	0	0	1170	--	--	--	--	--	--	--	--	--
Cluster-38255.6227-1F	C2H2	C2H2	Cluster-38255.6227	0	0	0	0	0	0	0	0	0	0	0	0	0	0	0	31	0	0	0	0	0	0	0	0	0	0	0	0	0	0	0	0	0	4.3	0	0	771	--	--	--	--	--	--	--	--	--
Cluster-38255.6228-1R	C2H2	C2H2	Cluster-38255.6228	0	0	0	0	0	0	0	0	0	0	0	0	0	0	0	43	0	0	0	0	0	0	0	0	0	0	0	0	0	0	0	0	0	7.28	0	0	684	--	--	--	--	--	--	--	--	--
Cluster-38255.65265-1R	C2H2	C2H2	Cluster-38255.65265	702.33	315.27	262	431	464	494.97	278	197	59	891.69	877	537	180	592.04	835	274	242	346	38.25	16.19	14.59	21.86	25.09	26.18	13.65	10.2	3.56	46.05	46.97	31.44	10.28	31.24	45.73	15.53	13.55	17.09	1464	1142860814	ONM59298.1	609	2.6e-60	Zinc finger protein AZF2 [Zea mays]	XM_008655911.1	XM_008655911	346	9.39e-180
Cluster-38255.66972-0F	C2H2	C2H2	Cluster-38255.66972	108.33	72.88	145.01	12.12	48	46.16	63	28	14.76	111	89	140.91	106.44	54.31	77	92	74	57.28	3.82	2.43	5.25	0.4	1.69	1.59	2.01	0.95	0.58	3.73	3.1	5.36	3.96	1.85	2.74	3.39	2.69	1.84	2094	242059813	XP_002459052.1	1241	1.9e-133	protein indeterminate-domain 2 [Sorghum bicolor]	NM_001175897.1	NM_001175897	737	0
Cluster-38255.68743-1F	C2H2	C2H2	Cluster-38255.68743	15	11	24.01	5	10	14	3	10	8	13	30	10	5	1	10.08	6	5.99	9	31.75	21.47	48.28	7.9	18.48	22	5.19	16.19	18.01	21.22	51.47	20.81	8.44	2.38	19.52	11.72	12.89	15.71	305	1070990315	OEL36710.1	579	1.6e-57	Protein indeterminate-domain 11 [Dichanthelium oligosanthes]	XM_025959962.1	XM_025959962	287	1.13e-147
Cluster-38255.70585-2R	C2H2	C2H2	Cluster-38255.70585	376	345	499.99	178	321	276.45	300	189	213	111	161	122	243.21	154	119	158	219	173.99	16.45	14.25	22.41	7.28	13.97	11.79	11.85	7.89	10.33	4.62	6.95	5.74	11.2	6.52	5.24	7.21	9.86	6.91	1748	1142709521	AQK73445.1	1431	1.5e-155	indeterminate domain p10 [Zea mays]	NM_001111811.2	NM_001111811	1132	0
Cluster-38255.74663-0R	C2H2	C2H2	Cluster-38255.74663	84.85	2	62	0	64	2	32	6	0	0	0	28	20	202	25	104	211	231.95	2.99	0.07	2.24	0	2.24	0.07	1.02	0.2	0	0	0	1.06	0.74	6.88	0.89	3.82	7.65	7.43	2098	1343986924	XP_023875363.1	410	4.4e-37	DNA-binding protein creA-like [Quercus suber]	XM_018807252.1	XM_018807252	100	7.62e-43
Cluster-38255.81755-0R	C2H2	C2H2	Cluster-38255.81755	0	0	0	0	0	0	0	0	0	0	0	0	0	7	2	0	0	0	0	0	0	0	0	0	0	0	0	0	0	0	0	8.5	2.11	0	0	0	344	1492308186	RLN66084.1	575	5.3e-57	hypothetical protein BBP00_00002425 [Phytophthora kernoviae]	XM_002998742.1	XM_002998742	173	3.03e-84
Cluster-38255.8230-2F	C2H2	C2H2	Cluster-38255.8230	0	0	0	0	0	0	0	0	0	0	0	0	0	0	0	81	1	0	0	0	0	0	0	0	0	0	0	0	0	0	0	0	0	6.77	0.08	0	1087	1173959811	OQS06003.1	177	2.4e-10	hypothetical protein THRCLA_01926 [Thraustotheca clavata]	--	--	--	--
Cluster-38255.83257-2F	C2H2	C2H2	Cluster-38255.83257	1071	1117	1067	554	578	608	669	530	605	761	756	769.83	582	651	580	636.12	731	631	15.63	15.42	16.03	7.62	8.42	8.73	8.85	7.44	9.82	10.64	10.96	12.12	9.02	9.17	8.55	9.72	10.99	8.4	4634	1394881922	PWZ26514.1	1686	1.1e-184	Methyl-CpG-binding domain-containing protein 8 [Zea mays]	XM_002445936.2	XM_002445936	691	0
Cluster-38255.8369-0R	C2H2	C2H2	Cluster-38255.8369	0	0	0	0	0	0	0	0	0	0	0	0	0	0	0	220	0	0	0	0	0	0	0	0	0	0	0	0	0	0	0	0	0	6.16	0	0	2662	--	--	--	--	--	--	--	--	--
Cluster-38255.8369-1R	C2H2	C2H2	Cluster-38255.8369	0	0	0	0	0	0	0	0	0	0	0	0	0	0	0	220	0	0	0	0	0	0	0	0	0	0	0	0	0	0	0	0	0	6.16	0	0	2662	--	--	--	--	--	--	--	--	--
Cluster-38255.84562-0R	C2H2	C2H2	Cluster-38255.84562	88	6	263	116	88	26	167	109	200	13	1	17	13.66	514.99	4073	7	809	88.04	2.11	0.14	6.48	2.61	2.1	0.61	3.62	2.51	5.33	0.3	0.02	0.44	0.35	11.93	98.57	0.18	19.98	1.92	2939	1344016592	XP_023891034.1	1054	1.3e-111	C2H2 finger domain transcription factor crzA-like [Quercus suber]	XM_018174338.1	XM_018174338	519	0
Cluster-38255.85832-1F	C2H2	C2H2	Cluster-38255.85832	39	35	15	3	87	16	0	0	0	0	0	0	7	153	188	35	2579.31	10	1.91	1.62	0.75	0.14	4.23	0.76	0	0	0	0	0	0	0.36	7.25	9.26	1.78	129.8	0.44	1595	--	--	--	--	--	--	--	--	--
Cluster-38255.88188-2F	C2H2	C2H2	Cluster-38255.88188	449.22	442	686.58	213	407	266	774	577	373	208.64	202	97	354	193	307	376	406	653	17.27	16.05	27.07	7.67	15.57	9.98	26.89	21.2	15.91	7.64	7.67	4.02	14.35	7.18	11.89	15.09	16.06	22.82	1947	242053357	XP_002455824.1	684	6.9e-69	protein indeterminate-domain 7 [Sorghum bicolor]	EU956926.1	EU956926	491	0
Cluster-38255.97773-0F	C2H2	C2H2	Cluster-38255.97773	6	20	0	5	2	5	2	8	8	6	8	7	1	3	7	6	7	14	0.44	1.38	0	0.34	0.15	0.35	0.13	0.56	0.65	0.42	0.57	0.55	0.08	0.21	0.52	0.46	0.53	0.93	1165	--	--	--	--	--	XM_002449262.2	XM_002449262	67	9.25e-25
Cluster-4111.1-2R	C2H2	C2H2	Cluster-4111.1	0	0	0	0	0	0	0	0	0	0	0	0	0	0	0	10	16	0	0	0	0	0	0	0	0	0	0	0	0	0	0	0	0	1.64	2.63	0	696	1344067656	XP_023917525.1	223	7e-16	C2H2 finger domain transcription factor CON7-like [Quercus suber]	XM_028637258.1	XM_028637258	77	1.5e-30
Cluster-43959.0-0F	C2H2	C2H2	Cluster-43959.0	0	0	0	0	0	0	0	0	17	0	0	0	0	0	0	0	0	0	0	0	0	0	0	0	0	0	14.13	0	0	0	0	0	0	0	0	0	374	--	--	--	--	--	--	--	--	--
Cluster-47280.0-2F	C2H2	C2H2	Cluster-47280.0	0	0	0	0	0	1	0	0	0	1	0	61	0	0	1	0	0	0	0	0	0	0	0	0.09	0	0	0	0.08	0	5.85	0	0	0.09	0	0	0	1009	--	--	--	--	--	XM_025319495.1	XM_025319495	928	0
Cluster-47498.0-0F	C2H2	C2H2	Cluster-47498.0	0	0	0	0	0	3	0	0	0	0	0	2	5	0	0	11	2	11	0	0	0	0	0	0.52	0	0	0	0	0	0.39	0.93	0	0	2.08	0.38	1.82	643	--	--	--	--	--	XM_025316789.1	XM_025316789	573	0
Cluster-48560.0-2R	C2H2	C2H2	Cluster-48560.0	0	0	0	0	0	0	0	0	0	2	0	0	0	8	0	0	3	2	0	0	0	0	0	0	0	0	0	1.04	0	0	0	5.05	0	0	1.86	1.05	399	424513311	CCO66895.1	206	3.7e-14	PREDICTED: similar to Zinc finger protein 271 (Zinc finger protein 7) (HZF7) (Zinc finger protein ZNFphex133) (Epstein-Barr virus-induced zinc finger protein) (ZNF-EB) (CT-ZFP48) (Zinc finger protein [Bathycoccus prasinos]	--	--	--	--
Cluster-48644.1-0R	C2H2	C2H2	Cluster-48644.1	0	0	3	0	2	0	0	0	0	0	0	0	0	0	0	0	0	0	0	0	1.72	0	1.12	0	0	0	0	0	0	0	0	0	0	0	0	0	402	612396027	XP_007513533.1	333	7.1e-29	PREDICTED: similar to Zinc finger protein 271 (Zinc finger protein 7) (HZF7) (Zinc finger protein ZNFphex133) (Epstein-Barr virus-induced zinc finger protein) (ZNF-EB) (CT-ZFP48) (Zinc finger protein [Bathycoccus prasinos]	--	--	--	--
Cluster-54862.0-2F	C2H2	C2H2	Cluster-54862.0	0	0	0	0	2	0	4	0	0	4	0	0	0	3	2	2	0	0	0	0	0	0	0.86	0	1.57	0	0	1.57	0	0	0	1.37	0.87	0.89	0	0	438	--	--	--	--	--	XM_024880787.1	XM_024880787	36	5.67e-08
Cluster-59429.0-2R	C2H2	C2H2	Cluster-59429.0	0	0	0	1	0	0	0	0	0	0	0	0	0	0	0	13	13	0	0	0	0	0.12	0	0	0	0	0	0	0	0	0	0	0	1.73	1.73	0	790	1344062339	XP_023914739.1	199	4.8e-13	E3 ubiquitin-protein ligase bre1-like [Quercus suber]	--	--	--	--
Cluster-60046.0-1F	C2H2	C2H2	Cluster-60046.0	0	0	0	3	0	0	0	0	0	0	0	0	0	0	0	18	7	0	0	0	0	0.35	0	0	0	0	0	0	0	0	0	0	0	2.36	0.91	0	799	1343966270	XP_023911560.1	136	9.8e-06	uncharacterized protein LOC112023170 [Quercus suber]	--	--	--	--
Cluster-6156.0-0R	C2H2	C2H2	Cluster-6156.0	0	0	0	0	0	0	0	0	0	0	0	0	0	0	0	4	0	0	0	0	0	0	0	0	0	0	0	0	0	0	0	0	0	4.63	0	0	338	--	--	--	--	--	--	--	--	--
Cluster-62708.0-0R	C2H2	C2H2	Cluster-62708.0	0	0	0	0	0	9	0	0	0	0	0	0	0	0	0	0	0	0	0	0	0	0	0	5.14	0	0	0	0	0	0	0	0	0	0	0	0	387	--	--	--	--	--	XM_025325906.1	XM_025325906	255	8.99e-130
Cluster-63230.0-1F	C2H2	C2H2	Cluster-63230.0	0	0	0	1	0	0	0	0	0	0	0	37	1	0	0	5	0	5	0	0	0	0.1	0	0	0	0	0	0	0	4.3	0.11	0	0	0.56	0	0.49	885	1343986480	XP_023875140.1	222	1.2e-15	B lymphocyte-induced maturation protein 1 homolog [Quercus suber]	XM_025309379.1	XM_025309379	236	7.87e-119
Cluster-6505.0-1R	C2H2	C2H2	Cluster-6505.0	0	0	0	0	0	0	0	0	0	0	0	0	0	0	0	3	0	25	0	0	0	0	0	0	0	0	0	0	0	0	0	0	0	0.82	0	6.01	533	1344032466	XP_023899387.1	510	2.8e-49	uncharacterized protein LOC112011240 [Quercus suber]	--	--	--	--
Cluster-6647.1-2F	C2H2	C2H2	Cluster-6647.1	0	0	0	0	0	0	0	0	0	0	0	0	0	0	0	30	2	0	0	0	0	0	0	0	0	0	0	0	0	0	0	0	0	3.52	0.23	0	858	--	--	--	--	--	--	--	--	--
Cluster-67492.0-2F	C2H2	C2H2	Cluster-67492.0	0	0	0	14	0	0	0	0	0	2	1	0	0	0	0	0	1	0	0	0	0	1.82	0	0	0	0	0	0.27	0.14	0	0	0	0	0	0.15	0	744	1102711324	OIW10105.1	256	1.1e-19	hypothetical protein TanjilG_21942 [Lupinus angustifolius]	XM_022614787.1	XM_022614787	115	1.21e-51
Cluster-6944.0-2R	C2H2	C2H2	Cluster-6944.0	0	0	0	0	0	0	0	0	0	0	0	0	0	0	0	26	0	0	0	0	0	0	0	0	0	0	0	0	0	0	0	0	0	3.81	0	0	745	424512949	CCO66533.1	183	3.2e-11	PREDICTED: similar to Zinc finger protein 271 (Zinc finger protein 7) (HZF7) (Zinc finger protein ZNFphex133) (Epstein-Barr virus-induced zinc finger protein) (ZNF-EB) (CT-ZFP48) (Zinc finger protein [Bathycoccus prasinos]	--	--	--	--
Cluster-70014.0-1R	C2H2	C2H2	Cluster-70014.0	0	0	9	3	0	0	0	0	0	25	1	15	0	0	0	0	0	0	0	0	0.49	0.15	0	0	0	0	0	1.27	0.05	0.86	0	0	0	0	0	0	1485	1173933922	OQR85458.1	1305	5.1e-141	60S ribosomal export protein NMD3 [Achlya hypogyna]	--	--	--	--
Cluster-70408.0-2F	C2H2	C2H2	Cluster-70408.0	0	0	13	0	0	0	0	0	0	15	1	19	0	0	0	0	0	0	0	0	0.94	0	0	0	0	0	0	1	0.07	1.44	0	0	0	0	0	0	1198	1173960955	OQS07035.1	559	1.3e-54	hypothetical protein THRCLA_00955 [Thraustotheca clavata]	--	--	--	--
Cluster-7207.0-1R	C2H2	C2H2	Cluster-7207.0	0	0	0	0	0	0	0	0	0	0	0	0	0	0	0	13	0	0	0	0	0	0	0	0	0	0	0	0	0	0	0	0	0	8.4	0	0	390	922866694	KOO33500.1	159	1e-08	zinc finger protein 726, partial [Chrysochromulina tobinii]	--	--	--	--
Cluster-72178.0-2F	C2H2	C2H2	Cluster-72178.0	0	0	3	0	0	0	0	0	0	0	0	0	0	8	0	9	4	8	0	0	0.35	0	0	0	0	0	0	0	0	0	0	0.91	0	1.08	0.48	0.84	845	1344011914	XP_023888538.1	352	9.3e-31	transcription factor btd-like [Quercus suber]	--	--	--	--
Cluster-72290.0-2R	C2H2	C2H2	Cluster-72290.0	0	3	7	0	1	6	8	2	9	0	0	0	0	0	0	0	0	0	0	0.33	0.83	0	0.12	0.67	0.84	0.22	1.16	0	0	0	0	0	0	0	0	0	841	1395922168	PXF48149.1	994	3.3e-105	Sarcoplasmic/endoplasmic reticulum calcium ATPase 3 [Gracilariopsis chorda]	--	--	--	--
Cluster-72541.0-0R	C2H2	C2H2	Cluster-72541.0	0	0	4	15	0	0	4	0	0	0	0	11	0	3	25	0	10	0	0	0	0.28	0.95	0	0	0.25	0	0	0	0	0.81	0	0.2	1.72	0	0.7	0	1225	1344007240	XP_023886088.1	383	3.5e-34	protein SUPPRESSOR OF FRI 4-like [Quercus suber]	XM_014707081.1	XM_014707081	155	1.17e-73
Cluster-73300.0-0R	C2H2	C2H2	Cluster-73300.0	0	0	4	3	4	0	5	0	0	0	0	3	0	4	5	0	17	6	0	0	0.33	0.22	0.32	0	0.36	0	0	0	0	0.26	0	0.31	0.41	0	1.41	0.44	1084	1344013044	XP_023889144.1	749	1.1e-76	zinc finger protein Gfi-1b-like [Quercus suber]	XM_018325017.1	XM_018325017	55	4.02e-18
Cluster-73653.0-1F	C2H2	C2H2	Cluster-73653.0	0	0	3	0	0	0	0	0	0	0	0	0	0	4	0	0	1	0	0	0	4.18	0	0	0	0	0	0	0	0	0	0	6.46	0	0	1.49	0	326	1594617671	TDH71579.1	135	5.2e-06	hypothetical protein CCR75_007096 [Bremia lactucae]	--	--	--	--
Cluster-74165.0-1R	C2H2	C2H2	Cluster-74165.0	0	0	1	0	0	0	10	0	0	0	0	0	0	1	30	1	2	0	0	0	0.11	0	0	0	0.95	0	0	0	0	0	0	0.1	3.18	0.11	0.22	0	900	1395918831	PXF44875.1	142	2.2e-06	hypothetical protein BWQ96_05365 [Gracilariopsis chorda]	--	--	--	--
Cluster-75822.0-1R	C2H2	C2H2	Cluster-75822.0	0	0	7	0	0	0	0	0	0	8	6	16	0	0	0	0	0	0	0	0	0.55	0	0	0	0	0	0	0.58	0.45	1.33	0	0	0	0	0	0	1119	--	--	--	--	--	--	--	--	--
Cluster-77121.0-1F	C2H2	C2H2	Cluster-77121.0	0	0	3	0	0	1	0	0	0	0	14	0	2	0	1	0	2	0	0	0	0.39	0	0	0.12	0	0	0	0	1.72	0	0.26	0	0.13	0	0.26	0	800	1344071804	XP_023919697.1	161	1.2e-08	transcription factor Sp8-like [Quercus suber]	XM_022612835.1	XM_022612835	83	7.99e-34
Cluster-78180.0-1R	C2H2	C2H2	Cluster-78180.0	0	0	2	0	0	0	0	0	0	0	0	8	0	0	0	0	0	0	0	0	1.2	0	0	0	0	0	0	0	0	5.14	0	0	0	0	0	0	397	1173942167	OQR91210.1	197	4.1e-13	hypothetical protein ACHHYP_04885 [Achlya hypogyna]	--	--	--	--
Cluster-78390.0-2R	C2H2	C2H2	Cluster-78390.0	0	0	10	0	0	1	0	0	0	0	0	0	37	15	56	0	20	0	0	0	1	0	0	0.09	0	0	0	0	0	0	3.76	1.43	5.5	0	2.01	0	947	1344016592	XP_023891034.1	192	3.7e-12	C2H2 finger domain transcription factor crzA-like [Quercus suber]	--	--	--	--
Cluster-78926.1-1R	C2H2	C2H2	Cluster-78926.1	0	0	8	0	0	0	0	0	0	6	1	8	0	0	0	0	0	0	0	0	1.36	0	0	0	0	0	0	0.94	0.16	1.44	0	0	0	0	0	0	675	1173949956	OQR97947.1	151	1.5e-07	calpain [Thraustotheca clavata]	--	--	--	--
Cluster-8027.0-0R	C2H2	C2H2	Cluster-8027.0	0	0	0	0	0	0	0	0	0	0	0	0	0	0	55	0	0	0	0	0	0	0	0	0	0	0	0	0	0	0	0	0	3.87	0	0	0	1205	--	--	--	--	--	--	--	--	--
Cluster-81475.0-0R	C2H2	C2H2	Cluster-81475.0	0	3	4	0	0	2	0	0	0	0	0	0	0	1	0	0	0	0	0	3.02	4.16	0	0	1.74	0	0	0	0	0	0	0	1.18	0	0	0	0	346	460416207	XP_004253439.1	345	2.5e-30	uncharacterized protein LOC101263992 [Solanum lycopersicum]	LT598659.1	LT598659	85	2.53e-35
Cluster-81720.0-1F	C2H2	C2H2	Cluster-81720.0	0	0	1	0	0	0	0	0	0	1	0	4	0	0	3	0	2	0	0	0	0.23	0	0	0	0	0	0	0.21	0	0.96	0	0	0.67	0	0.46	0	580	--	--	--	--	--	--	--	--	--
Cluster-82472.0-0F	C2H2	C2H2	Cluster-82472.0	0	1	3	0	10	0	0	0	0	0	0	0	0	7	3	3	1	89	0	0.04	0.14	0	0.46	0	0	0	0	0	0	0	0	0.31	0.14	0.14	0.05	3.73	1671	1605313033	TFJ81752.1	147	1.1e-06	hypothetical protein NSK_007000 [Nannochloropsis salina CCMP1776]	--	--	--	--
Cluster-84652.1-1R	C2H2	C2H2	Cluster-84652.1	0	4	6	0	0	0	0	0	2	0	0	0	1	8	2	0	0	0	0	0.45	0.73	0	0	0	0	0	0.27	0	0	0	0.12	0.94	0.24	0	0	0	826	635372287	CCI39508.1	177	1.8e-10	unnamed protein product [Albugo candida]	--	--	--	--
Cluster-8539.0-2F	C2H2	C2H2	Cluster-8539.0	0	0	0	0	0	0	0	0	0	0	0	0	0	4	0	71	0	2	0	0	0	0	0	0	0	0	0	0	0	0	0	0.2	0	3.9	0	0.1	1501	612390738	XP_007510890.1	208	8.3e-14	PREDICTED: similar to Zinc finger protein 271 (Zinc finger protein 7) (HZF7) (Zinc finger protein ZNFphex133) (Epstein-Barr virus-induced zinc finger protein) (ZNF-EB) (CT-ZFP48) (Zinc finger protein [Bathycoccus prasinos]	--	--	--	--
Cluster-85411.0-2F	C2H2	C2H2	Cluster-85411.0	0	2	0	0	3	1	0	0	6	0	0	0	0	4	0	0	0	0	0	0.36	0	0	0.56	0.18	0	0	1.26	0	0	0	0	0.76	0	0	0	0	630	1343966270	XP_023911560.1	149	2.4e-07	uncharacterized protein LOC112023170 [Quercus suber]	--	--	--	--
Cluster-85612.0-1F	C2H2	C2H2	Cluster-85612.0	0	4	0	0	0	0	140	0	0	0	0	0	0	0	0	0	0	0	0	0.14	0	0	0	0	4.59	0	0	0	0	0	0	0	0	0	0	0	2047	1344015347	XP_023890361.1	187	3.1e-11	uncharacterized protein LOC112002442 [Quercus suber]	--	--	--	--
Cluster-86236.0-1R	C2H2	C2H2	Cluster-86236.0	0	0	0	0	0	0	0	0	0	0	0	0	0	0	0	0	0	0	0	0	0	0	0	0	0	0	0	0	0	0	0	0	0	0	0	0	319	412992346	CCO20059.1	180	3.1e-11	PREDICTED: similar to Zinc finger protein 271 (Zinc finger protein 7) (HZF7) (Zinc finger protein ZNFphex133) (Epstein-Barr virus-induced zinc finger protein) (ZNF-EB) (CT-ZFP48) (Zinc finger protein [Bathycoccus prasinos]	--	--	--	--
Cluster-87016.0-2F	C2H2	C2H2	Cluster-87016.0	0	0	1	0	0	2	0	2	0	0	0	0	0	0	0	3	1	0	0	0	0.57	0	0	1	0	0.99	0	0	0	0	0	0	0	1.72	0.59	0	404	902860904	KNB42850.1	313	1.5e-26	hypothetical protein JH06_3674 [Blastocystis sp. subtype 4]	--	--	--	--
Cluster-89600.1-2F	C2H2	C2H2	Cluster-89600.1	3	5	0	0	0	0	0	0	0	0	0	0	0	0	0	0	0	0	2.48	3.75	0	0	0	0	0	0	0	0	0	0	0	0	0	0	0	0	370	--	--	--	--	--	--	--	--	--
Cluster-91200.0-0F	C2H2	C2H2	Cluster-91200.0	2	0	2	0	0	0	0	0	0	0	0	0	3	0	0	3	6	0	0.68	0	0.67	0	0	0	0	0	0	0	0	0	0.99	0	0	1.02	2.08	0	485	1344016592	XP_023891034.1	360	6.3e-32	C2H2 finger domain transcription factor crzA-like [Quercus suber]	--	--	--	--
Cluster-91237.1-0F	C2H2	C2H2	Cluster-91237.1	0	0	0	0	0	0	0	7	0	10	0	2	1	2	0	3	0	0	0	0	0	0	0	0	0	1.04	0	1.49	0	0.34	0.16	0.32	0	0.49	0	0	695	--	--	--	--	--	--	--	--	--
Cluster-92071.0-2R	C2H2	C2H2	Cluster-92071.0	9	11	0	3	4	2	10	0	55	0	0	0	1	27	0	0	1	0	0.54	0.63	0	0.17	0.24	0.12	0.54	0	3.67	0	0	0	0.06	1.58	0	0	0.06	0	1352	1343993626	XP_023878873.1	271	3.7e-21	C2H2 finger domain transcription factor crzA-like [Quercus suber]	XM_018317658.1	XM_018317658	84	3.82e-34
Cluster-9214.0-2R	C2H2	C2H2	Cluster-9214.0	0	0	0	0	0	0	0	0	0	0	0	0	0	8	0	0	0	0	0	0	0	0	0	0	0	0	0	0	0	0	0	4.03	0	0	0	0	425	1344074708	XP_023921225.1	228	1.1e-16	uncharacterized protein LOC112032696 [Quercus suber]	XM_024890624.1	XM_024890624	69	2.48e-26
Cluster-92952.2-1R	C2H2	C2H2	Cluster-92952.2	4	6	8	0	2	6	0	7	5	0	0	0	3	1	0	0	0	0	0.43	0.6	0.87	0	0.21	0.61	0	0.7	0.59	0	0	0	0.33	0.1	0	0	0	0	896	412987658	CCO20493.1	241	7.4e-18	PREDICTED: similar to Zinc finger protein 271 (Zinc finger protein 7) (HZF7) (Zinc finger protein ZNFphex133) (Epstein-Barr virus-induced zinc finger protein) (ZNF-EB) (CT-ZFP48) (Zinc finger protein [Bathycoccus prasinos]	--	--	--	--
Cluster-96535.0-1F	C2H2	C2H2	Cluster-96535.0	1	0	0	0	3	0	0	0	0	0	0	0	1	0	0	1	2	0	0.26	0	0	0	0.76	0	0	0	0	0	0	0	0.26	0	0	0.27	0.54	0	541	--	--	--	--	--	--	--	--	--
Cluster-97933.0-1R	C2H2	C2H2	Cluster-97933.0	7	0	0	0	0	0	7	2	7	0	0	0	0	0	0	0	0	0	1.31	0	0	0	0	0	1.17	0.34	1.43	0	0	0	0	0	0	0	0	0	639	743855949	XP_010941693.1	358	1.4e-31	protein SUPPRESSOR OF FRI 4 [Elaeis guineensis]	--	--	--	--
Cluster-98003.0-2R	C2H2	C2H2	Cluster-98003.0	1	0	0	0	0	0	0	0	0	0	0	0	3	12	0	0	4	0	0.3	0	0	0	0	0	0	0	0	0	0	0	0.88	3.56	0	0	1.21	0	512	1492355128	RLN91271.1	457	3.8e-43	hypothetical protein BBJ28_00019618 [Nothophytophthora sp. Chile5]	--	--	--	--
Cluster-98495.0-1F	C2H2	C2H2	Cluster-98495.0	0	0	0	0	0	0	0	0	0	0	0	0	0	0	2	2	0	0	0	0	0	0	0	0	0	0	0	0	0	0	0	0	2.9	2.93	0	0	322	1249604693	GAY00701.1	347	1.4e-30	Hypothetical protein PINS_008517 [Pythium insidiosum]	--	--	--	--
Cluster-98941.0-2R	C2H2	C2H2	Cluster-98941.0	3	3	31	0	3	2	1	3	23	0	0	0	48	22	0	6	0	0	0.42	0.39	4.33	0	0.41	0.26	0.12	0.39	3.49	0	0	0	6.78	2.97	0	0.85	0	0	760	1378148302	XP_024573835.1	149	2.9e-07	FOG: Zn-finger [Plasmopara halstedii]	--	--	--	--
Cluster-100369.1-1F	C2H2	C2H2	Cluster-100369.1	1	12	0	0	0	4	0	0	0	0	0	0	0	0	0	0	0	0	0.33	3.66	0	0	0	1.18	0	0	0	0	0	0	0	0	0	0	0	0	492	--	--	--	--	--	--	--	--	--
Cluster-100984.0-1R	C2H2	C2H2	Cluster-100984.0	2	0	2	2	0	1	3	2	0	0	0	7	0	4	68	0	17	0	0.12	0	0.13	0.12	0	0.06	0.17	0.12	0	0	0	0.47	0	0.24	4.25	0	1.09	0	1320	--	--	--	--	--	--	--	--	--
Cluster-101172.0-2F	C2H2	C2H2	Cluster-101172.0	3	0	6	0	0	0	0	0	7	0	0	0	0	0	0	0	0	0	2.14	0	4.05	0	0	0	0	0	5.25	0	0	0	0	0	0	0	0	0	384	698777705	XP_009821896.1	225	2.2e-16	hypothetical protein H257_00759 [Aphanomyces astaci]	--	--	--	--
Cluster-10749.0-1R	C2H2	C2H2	Cluster-10749.0	0	0	0	0	0	0	0	0	0	0	0	0	0	0	0	10	0	0	0	0	0	0	0	0	0	0	0	0	0	0	0	0	0	10.27	0	0	347	412986387	CCO14813.1	341	7.2e-30	PREDICTED: similar to Zinc finger protein 271 (Zinc finger protein 7) (HZF7) (Zinc finger protein ZNFphex133) (Epstein-Barr virus-induced zinc finger protein) (ZNF-EB) (CT-ZFP48) (Zinc finger protein [Bathycoccus prasinos]	--	--	--	--
Cluster-108867.0-0F	C2H2	C2H2	Cluster-108867.0	2	0	0	0	4	0	14	0	0	0	0	0	0	0	0	0	0	0	0.41	0	0	0	0.8	0	2.53	0	0	0	0	0	0	0	0	0	0	0	611	--	--	--	--	--	--	--	--	--
Cluster-109978.0-1F	C2H2	C2H2	Cluster-109978.0	3	3	0	0	2	2	2	6	0	0	0	0	0	1	0	0	0	0	0.46	0.43	0	0	0.3	0.29	0.27	0.85	0	0	0	0	0	0.15	0	0	0	0	717	424512866	CCO66450.1	205	8.8e-14	PREDICTED: similar to Zinc finger protein 271 (Zinc finger protein 7) (HZF7) (Zinc finger protein ZNFphex133) (Epstein-Barr virus-induced zinc finger protein) (ZNF-EB) (CT-ZFP48) (Zinc finger protein [Bathycoccus prasinos]	--	--	--	--
Cluster-109978.1-1R	C2H2	C2H2	Cluster-109978.1	0	0	0	0	0	0	0	0	0	0	0	0	0	0	0	0	0	0	0	0	0	0	0	0	0	0	0	0	0	0	0	0	0	0	0	0	336	424513242	CCO66826.1	209	1.4e-14	PREDICTED: similar to Zinc finger protein 271 (Zinc finger protein 7) (HZF7) (Zinc finger protein ZNFphex133) (Epstein-Barr virus-induced zinc finger protein) (ZNF-EB) (CT-ZFP48) (Zinc finger protein [Bathycoccus prasinos]	--	--	--	--
Cluster-111753.0-0R	C2H2	C2H2	Cluster-111753.0	1	0	0	0	0	0	4	1	0	0	0	0	0	0	0	0	0	0	0.36	0	0	0	0	0	1.25	0.32	0	0	0	0	0	0	0	0	0	0	476	--	--	--	--	--	--	--	--	--
Cluster-111785.0-1R	C2H2	C2H2	Cluster-111785.0	3	0	0	0	0	3	0	0	0	0	0	0	0	0	0	0	0	0	2.65	0	0	0	0	2.13	0	0	0	0	0	0	0	0	0	0	0	0	364	325189049	CCA23577.1	177	7.9e-11	conserved hypothetical protein [Albugo laibachii Nc14]	--	--	--	--
Cluster-113962.0-1R	C2H2	C2H2	Cluster-113962.0	3	0	0	0	2	0	0	0	0	0	0	0	4	8	0	0	22	8	0.29	0	0	0	0.19	0	0	0	0	0	0	0	0.4	0.75	0	0	2.18	0.7	957	--	--	--	--	--	--	--	--	--
Cluster-114082.0-2R	C2H2	C2H2	Cluster-114082.0	0	1	0	0	0	1	0	0	0	0	0	0	0	0	3	0	1	0	0	0.23	0	0	0	0.22	0	0	0	0	0	0	0	0	0.72	0	0.25	0	560	--	--	--	--	--	--	--	--	--
Cluster-117018.0-1F	C2H2	C2H2	Cluster-117018.0	0	0	6	0	0	2	0	0	13	0	0	0	0	0	3	0	0	0	0	0	1.36	0	0	0.42	0	0	3.22	0	0	0	0	0	0.67	0	0	0	579	1344032466	XP_023899387.1	516	6.1e-50	uncharacterized protein LOC112011240 [Quercus suber]	XM_024891461.1	XM_024891461	85	4.41e-35
Cluster-117043.0-1F	C2H2	C2H2	Cluster-117043.0	2	0	0	0	0	0	14	0	7	0	0	0	0	0	0	0	0	0	0.39	0	0	0	0	0	2.42	0	1.49	0	0	0	0	0	0	0	0	0	626	--	--	--	--	--	--	--	--	--
Cluster-13345.0-0F	C2H2	C2H2	Cluster-13345.0	0	0	0	0	0	0	0	0	0	0	0	12	0	0	0	0	0	0	0	0	0	0	0	0	0	0	0	0	0	4.02	0	0	0	0	0	0	498	--	--	--	--	--	--	--	--	--
Cluster-14281.0-2F	C2H2	C2H2	Cluster-14281.0	0	0	0	0	0	0	0	0	0	0	0	3	2	0	0	0	2	0	0	0	0	0	0	0	0	0	0	0	0	1.2	0.73	0	0	0	0.77	0	465	460416207	XP_004253439.1	136	5.7e-06	uncharacterized protein LOC101263992 [Solanum lycopersicum]	--	--	--	--
Cluster-14874.0-1R	C2H2	C2H2	Cluster-14874.0	0	0	0	0	0	0	0	0	0	0	0	0	0	2	0	0	0	0	0	0	0	0	0	0	0	0	0	0	0	0	0	0.59	0	0	0	0	513	922866694	KOO33500.1	136	6.3e-06	zinc finger protein 726, partial [Chrysochromulina tobinii]	--	--	--	--
Cluster-1730.0-2R	C2H2	C2H2	Cluster-1730.0	0	0	0	0	0	0	0	0	0	0	0	0	0	0	0	18	0	0	0	0	0	0	0	0	0	0	0	0	0	0	0	0	0	6.14	0	0	485	--	--	--	--	--	--	--	--	--
Cluster-17376.0-1R	C2H2	C2H2	Cluster-17376.0	0	0	0	0	0	0	0	0	0	0	43	0	0	0	0	0	0	0	0	0	0	0	0	0	0	0	0	0	3.6	0	0	0	0	0	0	0	1041	1344040597	XP_023907713.1	433	4.7e-40	zinc finger protein C25B8.19c-like [Quercus suber]	--	--	--	--
Cluster-20559.0-0F	C2H2	C2H2	Cluster-20559.0	0	0	0	0	0	0	0	0	0	0	0	3	0	0	0	0	0	0	0	0	0	0	0	0	0	0	0	0	0	2.26	0	0	0	0	0	0	380	950887195	XP_014526293.1	138	2.7e-06	hypothetical protein JH06_3674 [Blastocystis sp. subtype 4]	--	--	--	--
Cluster-23916.0-2R	C2H2	C2H2	Cluster-23916.0	0	0	0	0	0	0	0	0	0	3	0	2	0	0	0	0	0	0	0	0	0	0	0	0	0	0	0	3.81	0	3.23	0	0	0	0	0	0	320	1524788890	PNT28274.2	306	7.6e-26	hypothetical protein POPTR_007G109000 [Populus trichocarpa]	--	--	--	--
Cluster-25297.0-1F	C2H2	C2H2	Cluster-25297.0	0	0	0	0	0	0	0	0	0	17	16	0	0	0	0	2	0	0	0	0	0	0	0	0	0	0	0	3.19	3.12	0	0	0	0	0.42	0	0	609	1426028121	GBG69066.1	198	4.8e-13	hypothetical protein CBR_g3764 [Chara braunii]	--	--	--	--
Cluster-26609.0-1F	C2H2	C2H2	Cluster-26609.0	0	0	0	0	0	0	0	0	0	8	4	0	0	0	0	0	0	1	0	0	0	0	0	0	0	0	0	2.19	1.14	0	0	0	0	0	0	0.27	506	262105706	EEY63758.1	144	7.3e-07	conserved hypothetical protein [Phytophthora infestans T30-4]	--	--	--	--
Cluster-27751.0-0F	C2H2	C2H2	Cluster-27751.0	0	0	0	0	0	0	0	0	0	0	4	0	0	0	0	0	0	0	0	0	0	0	0	0	0	0	0	0	6.74	0	0	0	0	0	0	0	306	763783977	KJB51048.1	205	3.8e-14	hypothetical protein B456_008G198800 [Gossypium raimondii]	--	--	--	--
Cluster-28518.0-2R	C2H2	C2H2	Cluster-28518.0	0	0	0	0	0	0	0	0	0	10	17	0	0	0	0	0	0	0	0	0	0	0	0	0	0	0	0	1.28	2.26	0	0	0	0	0	0	0	761	--	--	--	--	--	--	--	--	--
Cluster-30689.0-0F	C2H2	C2H2	Cluster-30689.0	0	0	0	0	0	0	0	0	0	25	42	9	1	0	0	1	0	2	0	0	0	0	0	0	0	0	0	1.29	2.25	0.53	0.06	0	0	0.06	0	0.1	1465	1331343836	PNH05737.1	292	1.5e-23	Ankyrin repeat domain-containing protein [Tetrabaena socialis]	--	--	--	--
Cluster-3261.3-1F	C2H2	C2H2	Cluster-3261.3	0	0	0	0	0	0	0	0	0	0	0	0	0	0	0	10	0	0	0	0	0	0	0	0	0	0	0	0	0	0	0	0	0	4.24	0	0	446	--	--	--	--	--	--	--	--	--
Cluster-32719.0-2F	C2H2	C2H2	Cluster-32719.0	0	0	0	0	0	0	0	0	0	16	0	0	0	0	0	0	0	0	0	0	0	0	0	0	0	0	0	3.8	0	0	0	0	0	0	0	0	541	1344040597	XP_023907713.1	477	1.9e-45	zinc finger protein C25B8.19c-like [Quercus suber]	XM_018378757.1	XM_018378757	505	0
Cluster-32770.0-2R	C2H2	C2H2	Cluster-32770.0	0	0	0	0	0	0	0	0	0	5	11	0	2	2	0	0	0	0	0	0	0	0	0	0	0	0	0	0.83	1.89	0	0.36	0.35	0	0	0	0	654	--	--	--	--	--	--	--	--	--
Cluster-32917.0-0F	C2H2	C2H2	Cluster-32917.0	0	0	0	0	0	0	0	0	0	5	0	0	9	0	0	0	0	0	0	0	0	0	0	0	0	0	0	1.6	0	0	3.14	0	0	0	0	0	474	1344015347	XP_023890361.1	303	2.5e-25	uncharacterized protein LOC112002442 [Quercus suber]	XM_023575083.1	XM_023575083	471	0
Cluster-34914.0-0R	C2H2	C2H2	Cluster-34914.0	0	0	0	0	0	0	0	0	0	5	3	0	0	0	0	0	4	1	0	0	0	0	0	0	0	0	0	1.4	0.87	0	0	0	0	0	1.27	0.28	502	--	--	--	--	--	--	--	--	--
Cluster-36089.0-2F	C2H2	C2H2	Cluster-36089.0	0	0	0	0	0	0	0	0	0	6	18	0	0	0	0	0	0	1	0	0	0	0	0	0	0	0	0	1.2	3.75	0	0	0	0	0	0	0.2	588	1344040049	XP_023907427.1	290	1e-23	transcription factor SFP1-like [Quercus suber]	--	--	--	--
Cluster-38255.102485-1R	C2H2	C2H2	Cluster-38255.102485	0	11	0	0	4	3	0	0	0	0	0	0	0	0	0	1	2	0	0	1.49	0	0	0.57	0.41	0	0	0	0	0	0	0	0	0	0.15	0.3	0	740	1343996540	XP_023880395.1	488	1.4e-46	C2H2 finger domain transcription factor dvrA-like [Quercus suber]	--	--	--	--
Cluster-38255.103937-0R	C2H2	C2H2	Cluster-38255.103937	20	0	42	0	27	1	12	0	0	0	0	7	31	319	8	65	96	116	0.39	0	0.84	0	0.53	0.02	0.21	0	0	0	0	0.15	0.64	6.01	0.16	1.33	1.93	2.06	3540	460416207	XP_004253439.1	525	3.4e-50	uncharacterized protein LOC101263992 [Solanum lycopersicum]	XM_018848587.1	XM_018848587	84	1.02e-33
Cluster-38255.104664-0R	C2H2	C2H2	Cluster-38255.104664	1	7	10	1962	1	3	0	28	0	113	1045	11	0	45	0	5	22	163	0.02	0.14	0.22	40.22	0.02	0.06	0	0.59	0	2.36	22.59	0.26	0	0.95	0	0.11	0.49	3.24	3203	326487602	BAK05473.1	585	3.4e-57	predicted protein [Hordeum vulgare subsp. vulgare]	--	--	--	--
Cluster-38255.106170-2F	C2H2	C2H2	Cluster-38255.106170	0	0	0	10	0	0	0	0	0	0	5	0	0	0	0	0	0	0	0	0	0	3.18	0	0	0	0	0	0	1.7	0	0	0	0	0	0	0	470	--	--	--	--	--	--	--	--	--
Cluster-38255.109175-2F	C2H2	C2H2	Cluster-38255.109175	0	0	0	0	0	8	0	0	0	0	0	0	0	0	0	0	0	0	0	0	0	0	0	2.7	0	0	0	0	0	0	0	0	0	0	0	0	465	1344043526	XP_023901714.1	164	3.2e-09	uncharacterized protein LOC112013553 [Quercus suber]	XM_025617711.1	XM_025617711	227	4.03e-114
Cluster-38255.112253-0F	C2H2	C2H2	Cluster-38255.112253	0	0	18	32	11	63	0	0	0	83	1208	56	135	112	159.03	353	264	530	0	0	0.37	0.61	0.22	1.25	0	0	0	1.61	24.25	1.22	2.9	2.19	3.25	7.48	5.5	9.77	3426	1344015977	XP_023890706.1	383	9.7e-34	uncharacterized protein LOC112002788 [Quercus suber]	XM_023236509.1	XM_023236509	55	1.3e-17
Cluster-38255.112402-0R	C2H2	C2H2	Cluster-38255.112402	15	0	11	3	7	11	5	10	8	2	6	5	0	16	1	8	1	0	0.55	0	0.41	0.1	0.26	0.4	0.17	0.35	0.33	0.07	0.22	0.2	0	0.57	0.04	0.31	0.04	0	2022	326487602	BAK05473.1	379	1.7e-33	predicted protein [Hordeum vulgare subsp. vulgare]	--	--	--	--
Cluster-38255.112734-0R	C2H2	C2H2	Cluster-38255.112734	1	0	0	0	0	0	0	0	0	49	24	3	0	0	0	0	1	3	0.07	0	0	0	0	0	0	0	0	3.14	1.59	0.22	0	0	0	0	0.07	0.18	1236	326507510	BAK03148.1	468	4.9e-44	predicted protein [Hordeum vulgare subsp. vulgare]	--	--	--	--
Cluster-38255.11291-0R	C2H2	C2H2	Cluster-38255.11291	0	0	0	17	0	0	0	0	0	0	0	0	0	4	17	0	2	0	0	0	0	4.1	0	0	0	0	0	0	0	0	0	1.09	4.58	0	0.56	0	531	--	--	--	--	--	--	--	--	--
Cluster-38255.115234-1F	C2H2	C2H2	Cluster-38255.115234	0	0	0	0	0	0	0	0	0	0	271	0	0	0	0	0	0	0	0	0	0	0	0	0	0	0	0	0	5.26	0	0	0	0	0	0	0	3535	1344016592	XP_023891034.1	501	2.1e-47	C2H2 finger domain transcription factor crzA-like [Quercus suber]	--	--	--	--
Cluster-38255.11524-1F	C2H2	C2H2	Cluster-38255.11524	9	0	50	116	18	2	20	10	12	2	0	35	5	96	152	1	135	11	0.21	0	1.21	2.56	0.42	0.05	0.43	0.23	0.31	0.04	0	0.89	0.12	2.18	3.6	0.02	3.27	0.24	2994	1344062339	XP_023914739.1	1160	6.7e-124	E3 ubiquitin-protein ligase bre1-like [Quercus suber]	XM_018177496.1	XM_018177496	177	1.72e-85
Cluster-38255.11617-2F	C2H2	C2H2	Cluster-38255.11617	22	0	3	0	18	6	0	0	0	0	0	0	3	18	72	7	345	8	0.58	0	0.08	0	0.47	0.15	0	0	0	0	0	0	0.08	0.46	1.91	0.19	9.35	0.19	2705	1492324214	RLN76850.1	180	2.6e-10	hypothetical protein BBJ28_00001631 [Nothophytophthora sp. Chile5]	--	--	--	--
Cluster-38255.116544-0R	C2H2	C2H2	Cluster-38255.116544	0	0	0	1	0	0	0	0	0	0	4	0	0	0	0	0	0	0	0	0	0	0.57	0	0	0	0	0	0	2.46	0	0	0	0	0	0	0	384	--	--	--	--	--	--	--	--	--
Cluster-38255.118098-1R	C2H2	C2H2	Cluster-38255.118098	0	0	0	0	0	0	0	0	0	0	0	0	2	0	3	2	1	0	0	0	0	0	0	0	0	0	0	0	0	0	1.42	0	2.27	1.54	0.81	0	372	460416207	XP_004253439.1	374	1.1e-33	uncharacterized protein LOC101263992 [Solanum lycopersicum]	--	--	--	--
Cluster-38255.121322-0F	C2H2	C2H2	Cluster-38255.121322	0	0	17	17	1	2	3	6	10	2	0	9	32	15	19	3	94	11	0	0	0.67	0.61	0.04	0.08	0.1	0.22	0.43	0.07	0	0.37	1.3	0.56	0.74	0.12	3.73	0.39	1943	1344011914	XP_023888538.1	611	2e-60	transcription factor btd-like [Quercus suber]	XM_025643617.1	XM_025643617	119	1.93e-53
Cluster-38255.121950-1R	C2H2	C2H2	Cluster-38255.121950	0	0	0	0	0	0	0	0	0	0	0	0	0	0	0	380	0	0	0	0	0	0	0	0	0	0	0	0	0	0	0	0	0	12.27	0	0	2348	--	--	--	--	--	--	--	--	--
Cluster-38255.121988-2R	C2H2	C2H2	Cluster-38255.121988	0	0	0	0	0	0	0	0	0	0	0	0	2	0	0	213	1	0	0	0	0	0	0	0	0	0	0	0	0	0	0.08	0	0	8.39	0.04	0	1977	--	--	--	--	--	--	--	--	--
Cluster-38255.12267-2F	C2H2	C2H2	Cluster-38255.12267	10	0	5	33	6	0	12	1	0	0	0	7	1	17	73	0	28	14	0.42	0	0.21	1.29	0.25	0	0.45	0.04	0	0	0	0.32	0.04	0.69	3.08	0	1.21	0.53	1812	1344078847	XP_023923382.1	1020	7e-108	dnaJ homolog subfamily C member 21-like [Quercus suber]	XM_018175860.1	XM_018175860	285	9.47e-146
Cluster-38255.123856-2F	C2H2	C2H2	Cluster-38255.123856	0	0	0	0	0	0	0	0	0	0	1	7	12	0	0	45	27	30	0	0	0	0	0	0	0	0	0	0	0.17	1.29	2.11	0	0	7.99	4.79	4.66	666	--	--	--	--	--	--	--	--	--
Cluster-38255.13390-2F	C2H2	C2H2	Cluster-38255.13390	20	0	12	0	10	0	0	8	0	0	0	9	0	60	4	13	22	33	0.88	0	0.54	0	0.44	0	0	0.34	0	0	0	0.43	0	2.56	0.18	0.6	1	1.32	1739	1173960957	OQS07037.1	183	7.6e-11	hypothetical protein THRCLA_00951 [Thraustotheca clavata]	LR026969.1	LR026969	379	0
Cluster-38255.13893-0F	C2H2	C2H2	Cluster-38255.13893	29	0	0	0	16	2	14	7	0	0	0	0	0	5	0	0	1	99	0.92	0	0	0	0.5	0.06	0.4	0.21	0	0	0	0	0	0.15	0	0	0.03	2.85	2299	1344015977	XP_023890706.1	415	1.3e-37	uncharacterized protein LOC112002788 [Quercus suber]	--	--	--	--
Cluster-38255.15149-1F	C2H2	C2H2	Cluster-38255.15149	0	0	0	0	0	1	0	0	0	54	86	6	2	9	0	15	0	10	0	0	0	0	0	0.06	0	0	0	3.13	5.17	0.39	0.13	0.53	0	0.96	0	0.56	1335	1275569723	XP_022838737.1	147	8.7e-07	Zinc finger, TRAF-type [Ostreococcus tauri]	--	--	--	--
Cluster-38255.15198-1R	C2H2	C2H2	Cluster-38255.15198	3	0	0	0	0	0	0	0	0	0	0	0	162	0	0	0	9	1	0.08	0	0	0	0	0	0	0	0	0	0	0	4.62	0	0	0	0.25	0.02	2646	1344074708	XP_023921225.1	742	1.8e-75	uncharacterized protein LOC112032696 [Quercus suber]	XM_028650431.1	XM_028650431	1974	0
Cluster-38255.15298-1F	C2H2	C2H2	Cluster-38255.15298	3	10	0	0	0	0	0	10	0	0	0	0	69	15	140	0	3	0	0.09	0.3	0	0	0	0	0	0.3	0	0	0	0	2.28	0.45	4.41	0	0.1	0	2326	1344071804	XP_023919697.1	161	3.6e-08	transcription factor Sp8-like [Quercus suber]	--	--	--	--
Cluster-38255.17341-0R	C2H2	C2H2	Cluster-38255.17341	0	0	0	0	0	0	0	0	0	0	0	16	0	0	0	0	0	0	0	0	0	0	0	0	0	0	0	0	0	2.46	0	0	0	0	0	0	741	1344040597	XP_023907713.1	537	2.9e-52	zinc finger protein C25B8.19c-like [Quercus suber]	XM_018290514.1	XM_018290514	93	2.04e-39
Cluster-38255.17553-2R	C2H2	C2H2	Cluster-38255.17553	0	0	0	0	0	0	0	0	0	1	2	3	0	0	0	2	0	2	0	0	0	0	0	0	0	0	0	0.36	0.75	1.29	0	0	0	0.82	0	0.72	452	1344040049	XP_023907427.1	187	6.8e-12	transcription factor SFP1-like [Quercus suber]	XM_025314441.1	XM_025314441	432	0
Cluster-38255.17721-1R	C2H2	C2H2	Cluster-38255.17721	1	0	0	2	0	1	0	1	0	23	12	9	0	0	0	2	0	0	0.07	0	0	0.14	0	0.07	0	0.07	0	1.62	0.88	0.72	0	0	0	0.16	0	0	1148	326489414	BAK01688.1	328	7.7e-28	predicted protein [Hordeum vulgare subsp. vulgare]	--	--	--	--
Cluster-38255.20752-0F	C2H2	C2H2	Cluster-38255.20752	0	1	0	0	0	0	0	5	0	0	315	0	1	0	0	2	22	0	0	0.02	0	0	0	0	0	0.1	0	0	6.8	0	0.02	0	0	0.05	0.49	0	3208	1344074708	XP_023921225.1	872	1.8e-90	uncharacterized protein LOC112032696 [Quercus suber]	XM_024065457.1	XM_024065457	44	1.58e-11
Cluster-38255.20926-1F	C2H2	C2H2	Cluster-38255.20926	1	0	0	0	0	0	2	0	0	8	120	2	0	2	19	0	2	0	0.04	0	0	0	0	0	0.07	0	0	0.3	4.64	0.08	0	0.08	0.75	0	0.08	0	1916	1344015977	XP_023890706.1	472	2.6e-44	uncharacterized protein LOC112002788 [Quercus suber]	LR026969.1	LR026969	36	2.63e-07
Cluster-38255.21860-0F	C2H2	C2H2	Cluster-38255.21860	3	0	0	0	0	2	0	0	0	0	3	0	1	0	0	1	5	1	0.7	0	0	0	0	0.43	0	0	0	0	0.66	0	0.23	0	0	0.24	1.19	0.21	572	326507510	BAK03148.1	223	5.7e-16	predicted protein [Hordeum vulgare subsp. vulgare]	--	--	--	--
Cluster-38255.22235-1F	C2H2	C2H2	Cluster-38255.22235	0	2	0	0	2	0	0	0	0	97	193	17	2.11	2	0	50	4	12	0	0.05	0	0	0.06	0	0	0	0	2.58	5.32	0.51	0.06	0.05	0	1.45	0.11	0.3	2575	298713180	CBJ26936.1	476	1.2e-44	Rab32A, RAB family GTPase [Ectocarpus siliculosus]	--	--	--	--
Cluster-38255.2340-2F	C2H2	C2H2	Cluster-38255.2340	0	0	0	0	0	0	5	0	0	0	0	0	0	1	6	0	3	0	0	0	0	0	0	0	1.71	0	0	0	0	0	0	0.39	2.29	0	1.19	0	460	1343977432	XP_023872979.1	366	1.2e-32	uncharacterized protein LOC111985557 [Quercus suber]	--	--	--	--
Cluster-38255.23845-1R	C2H2	C2H2	Cluster-38255.23845	0	0	0	0	0	0	0	0	0	45	0	0	32	0	0	1	0	0	0	0	0	0	0	0	0	0	0	3.67	0	0	2.88	0	0	0.09	0	0	1032	1344044895	XP_023902457.1	175	3.8e-10	biofilm and cell wall regulator 1-like [Quercus suber]	XM_018376170.1	XM_018376170	960	0
Cluster-38255.24592-2F	C2H2	C2H2	Cluster-38255.24592	51	55	59	30	12	38	28	13	6	114	42	180	30	33	117	42	33	25	2.12	2.16	2.51	1.17	0.5	1.54	1.05	0.52	0.28	4.51	1.72	8.05	1.31	1.33	4.89	1.82	1.41	0.94	1825	241934638	EES07783.1	469	5.5e-44	hypothetical protein SORBI_3004G351700 [Sorghum bicolor]	XM_002454762.2	XM_002454762	417	0
Cluster-38255.28581-2R	C2H2	C2H2	Cluster-38255.28581	0	0	0	0	1	0	0	0	0	0	0	0	3	6	0	2	3	0	0	0	0	0	0.23	0	0	0	0	0	0	0	0.72	1.42	0	0.49	0.73	0	564	1344068425	XP_023917935.1	673	3.7e-68	60S ribosomal export protein NMD3-like [Quercus suber]	XM_018186307.1	XM_018186307	238	3.8e-120
Cluster-38255.28981-2R	C2H2	C2H2	Cluster-38255.28981	0	0	0	2	0	0	74	20	25	0	0	0	0	5	1	2	2	0	0	0	0	0.13	0	0	4.6	1.31	1.91	0	0	0	0	0.33	0.07	0.14	0.14	0	1219	--	--	--	--	--	--	--	--	--
Cluster-38255.29180-1F	C2H2	C2H2	Cluster-38255.29180	4	0	24	11	3	0	5	0	9	0	0	7	0	11	47	0	10	0	0.13	0	0.82	0.34	0.1	0	0.15	0	0.33	0	0	0.25	0	0.35	1.58	0	0.34	0	2201	1344033697	XP_023900028.1	491	1.9e-46	cell wall transcription factor ACE2-like [Quercus suber]	XM_014218277.1	XM_014218277	170	9.78e-82
Cluster-38255.29363-0R	C2H2	C2H2	Cluster-38255.29363	0	4	0	0	0	0	172	0	3	0	0	0	0	0	0	0	0	0	0	0.17	0	0	0	0	7.03	0	0.15	0	0	0	0	0	0	0	0	0	1700	1343973527	XP_023870879.1	169	3.1e-09	probable DNA-binding protein creA [Quercus suber]	--	--	--	--
Cluster-38255.31000-2F	C2H2	C2H2	Cluster-38255.31000	21	0	9	0	1	0	11	0	0	0	0	2	2	12	0	0	40	23	1.3	0	0.57	0	0.06	0	0.61	0	0	0	0	0.13	0.13	0.72	0	0	2.54	1.29	1328	--	--	--	--	--	--	--	--	--
Cluster-38255.31552-0R	C2H2	C2H2	Cluster-38255.31552	0	0	0	0	0	0	146	0	0	0	0	0	0	0	0	0	0	0	0	0	0	0	0	0	6.69	0	0	0	0	0	0	0	0	0	0	0	1547	--	--	--	--	--	--	--	--	--
Cluster-38255.31930-2R	C2H2	C2H2	Cluster-38255.31930	0	0	84	0	5	3	4	0	8	0	0	0	94.57	22	0	1	141	1	0	0	2.47	0	0.14	0.08	0.1	0	0.25	0	0	0	2.86	0.61	0	0.03	4.16	0.03	2510	1343986480	XP_023875140.1	906	1.6e-94	B lymphocyte-induced maturation protein 1 homolog [Quercus suber]	--	--	--	--
Cluster-38255.3379-0F	C2H2	C2H2	Cluster-38255.3379	0	0	0	3	0	0	0	0	0	0	6	0	0	0	0	14	7	1	0	0	0	0.57	0	0	0	0	0	0	1.22	0	0	0	0	3.04	1.53	0.19	597	--	--	--	--	--	XM_018297844.1	XM_018297844	149	1.2e-70
Cluster-38255.33948-2F	C2H2	C2H2	Cluster-38255.33948	42	0	87	0	15	2	10	0	2	0	0	11	6	123	9	35	46	67	0.67	0	1.43	0	0.24	0.03	0.14	0	0.04	0	0	0.19	0.1	1.89	0.14	0.58	0.76	0.97	4269	1343998000	XP_023881162.1	327	3.7e-27	zinc finger and BTB domain-containing protein 49-like [Quercus suber]	CP034209.1	CP034209	101	4.35e-43
Cluster-38255.34032-0R	C2H2	C2H2	Cluster-38255.34032	0	0	0	1	0	5	3	0	0	1	11	52	1	0	0	22	15	14	0	0	0	0.04	0	0.22	0.12	0	0	0.04	0.49	2.54	0.05	0	0	1.04	0.7	0.58	1698	--	--	--	--	--	XM_025314132.1	XM_025314132	627	0
Cluster-38255.3439-0R	C2H2	C2H2	Cluster-38255.3439	11	8	12	0	37	10	0	0	3	0	0	0	0	24	70	14	563	2	0.63	0.43	0.7	0	2.1	0.55	0	0	0.19	0	0	0	0	1.33	4.02	0.83	33.05	0.1	1410	1344040597	XP_023907713.1	199	8.6e-13	zinc finger protein C25B8.19c-like [Quercus suber]	--	--	--	--
Cluster-38255.35890-0R	C2H2	C2H2	Cluster-38255.35890	4	5	8	6	35	5	0	0	0	0	0	0	0	12	40	7	311	0	0.19	0.23	0.39	0.27	1.66	0.23	0	0	0	0	0	0	0	0.55	1.92	0.35	15.27	0	1627	1344016592	XP_023891034.1	233	1.1e-16	C2H2 finger domain transcription factor crzA-like [Quercus suber]	--	--	--	--
Cluster-38255.35897-2R	C2H2	C2H2	Cluster-38255.35897	4	0	17	12	17	0	7	2	26	0	0	2	1	33	83	0	50	10	0.08	0	0.35	0.23	0.34	0	0.13	0.04	0.59	0	0	0.04	0.02	0.65	1.7	0	1.05	0.18	3417	1344043462	XP_023901676.1	240	3.7e-17	ankyrin repeat domain-containing protein 50-like [Quercus suber]	--	--	--	--
Cluster-38255.39290-1F	C2H2	C2H2	Cluster-38255.39290	0	4	3	322	0	0	0	0	0	6	129	2	0	2	0	5	7	63	0	0.07	0.06	5.79	0	0	0	0	0	0.11	2.44	0.04	0	0.04	0	0.1	0.14	1.1	3613	1344053268	XP_023909933.1	2230	6.9e-248	zinc finger protein klf1-like [Quercus suber]	XM_024891887.1	XM_024891887	377	0
Cluster-38255.40099-1R	C2H2	C2H2	Cluster-38255.40099	0	2.4	4	318	0	0	0	0	0	5	39	6	0	0	0	0	6	71	0	0.06	0.1	7.48	0	0	0	0	0	0.12	0.97	0.16	0	0	0	0	0.15	1.62	2827	1344051070	XP_023908750.1	270	1e-20	pH-response transcription factor pacC/RIM101-like [Quercus suber]	XM_025542050.1	XM_025542050	118	1.02e-52
Cluster-38255.40488-2F	C2H2	C2H2	Cluster-38255.40488	2	0	12	20	5	1	1	8	5	2	0	13	0	29	188	2	65	19	0.07	0	0.41	0.63	0.17	0.03	0.03	0.26	0.19	0.06	0	0.47	0	0.94	6.35	0.07	2.24	0.58	2190	1344071802	XP_023919696.1	213	3.2e-14	zinc finger protein 768-like [Quercus suber]	--	--	--	--
Cluster-38255.40872-0R	C2H2	C2H2	Cluster-38255.40872	3	0	0	89	6	0	5	1	16	1	0	30	3	77	65	0	54	6	0.1	0	0	2.64	0.19	0	0.14	0.03	0.56	0.03	0	1.02	0.1	2.36	2.08	0	1.76	0.17	2299	1344015347	XP_023890361.1	459	1e-42	uncharacterized protein LOC112002442 [Quercus suber]	XM_018187351.1	XM_018187351	340	3.22e-176
[truncated: 4,287 more rows]
[truncated: 47 more columns]
